# Supplementary material for: How air pollution affects corporate total factor productivity?
Source: PLoS One. 2024 May 24;19(5):e0304079. doi: 10.1371/journal.pone.0304079 (PMC11125488; doi:10.1371/journal.pone.0304079)
Supplement: S1 Table — (XLSX) [file pone.0304079.s001.xlsx]

## Sheet: Sheet1
code	area	year	CRD	AQI	Sent0	Sent1	Control	Size	FCF	Pollute	State	Cash	TCD0	TCD1	CYP	GDP	ALE	GS	TFP	CUR
4	Shenzhen	2015	4.26502e+06	54.7479	0.303156	0.303156	0	8.00343e+07	0.287007	0	0	51.78	-6.60352	4.29049	354.99	17502.9	0.0938045	134772	6.32545	4.60227
4	Shenzhen	2016	9.2444e+06	54.9671	0.203871	0.203871	0	1.14892e+08	0.200325	0	0	53.9	6.79173	-4.76045	385	19492.6	0.113681	130618	7.18959	4.60227
4	Shenzhen	2017	5.15397e+06	56.4712	-0.113965	-0.113965	0	1.26369e+08	0.292185	0	0	56.21	-6.53951	4.56086	445.74	22490.1	0.153774	4000	6.47257	4.60227
4	Shenzhen	2018	1.74658e+07	53.2	-0.192384	-0.192384	0	1.42122e+08	0.378965	0	0	61.77	-5.7208	4.50079	445.74	24222	0.0770082	7908000	7.78604	4.60227
4	Shenzhen	2019	1.0176e+06	57.5671	0.088548	0.088548	0	1.49449e+09	0.0602434	0	0	54.49	-4.12869	-4.80715	445.74	26927.1	0.11168	4.41255e+06	6.67404	4.60227
5	Shenzhen	2015	2.40529e+06	54.7479	0.294642	0.294642	0	1.53798e+09	0.432077	0	0	30.36	-6.60352	4.29049	354.99	17502.9	0.0938045	5345059	5.81556	4.60227
5	Shenzhen	2016	1.68114e+07	54.9671	-0.102187	-0.102187	0	1.53987e+09	0.461759	0	0	32.66	6.79173	-4.76045	385	19492.6	0.113681	2.91138e+06	7.43761	4.60227
5	Shenzhen	2017	0	56.4712	-0.224356	-0.224356	0	1.60339e+09	0.523643	0	0	32.04	-6.53951	4.56086	445.74	22490.1	0.153774	1.82398e+06	7.53511	4.60227
5	Shenzhen	2018	1.6128e+07	53.2	-0.08208	-0.08208	0	2.2262e+09	0.443106	0	0	29.63	-5.7208	4.50079	445.74	24222	0.0770082	2.39883e+06	7.46317	4.60227
5	Shenzhen	2019	2.23112e+07	57.5671	0.022469	0.022469	0	1.94249e+09	0.33206	0	0	29.3	-4.12869	-4.80715	445.74	26927.1	0.11168	1.34408e+06	7.56218	4.60227
8	Beijing	2015	9.37923e+07	123.041	0.410833	0.410833	0	2.85211e+09	0.0439785	0	0	59.71	-3.31731	2.78251	1345.2	23014.6	0.0789355	4.17541e+07	7.69464	5.4897
8	Beijing	2016	1.36767e+08	113.37	-0.147093	-0.147093	0	6.11415e+09	0.0968737	0	0	42.22	3.72133	-3.77657	1363	25669.1	0.115342	8.21905e+07	8.15218	5.65475
8	Beijing	2017	205539922	101.986	0.197225	0.197225	0	6.09803e+09	0.347264	0	0	45.21	-4.57021	3.46685	1363	28014.9	0.0913849	8.07698e+07	8.29376	5.60908
8	Beijing	2018	2.43008e+08	94.6932	-0.19517	-0.193917	0	6.18039e+09	0.348332	0	0	53.2	-5.88025	4.38709	1359	30320	0.0822812	2.90513e+06	8.27191	5.52057
8	Beijing	2019	2.70151e+08	86.2932	-0.035149	-0.03515	0	6.99011e+09	0.453773	0	0	47.91	-5.8787	-4.26625	1367.9	35371.3	0.1666	1.01387e+08	8.395	5.34417
9	Shenzhen	2015	1.60697e+08	54.7479	0.307737	0.307848	0	9.97905e+09	0.634922	0	0	23.36	-6.60352	4.29049	354.99	17502.9	0.0938045	6.79186e+07	8.46024	4.60227
9	Shenzhen	2016	2.22034e+08	54.9671	0.035648	0.035871	1	1.15016e+10	0.701292	0	0	21.41	6.79173	-4.76045	385	19492.6	0.113681	1.01274e+08	8.63706	4.60227
9	Shenzhen	2017	2.74923e+08	56.4712	-0.080797	-0.080826	1	1.23689e+10	0.740464	0	0	21.81	-6.53951	4.56086	445.74	22490.1	0.153774	6.74349e+07	8.63616	4.60227
9	Shenzhen	2018	3.76192e+08	53.2	-0.090304	-0.090271	1	1.25544e+10	0.755823	0	0	27.28	-5.7208	4.50079	445.74	24222	0.0770082	9.73757e+07	9.08742	4.60227
9	Shenzhen	2019	4.09052e+08	57.5671	0.327846	0.327706	1	1.35186e+10	0.761073	0	0	27.83	-4.12869	-4.80715	445.74	26927.1	0.11168	1.68069e+08	9.06612	4.60227
10	Shenzhen	2015	0	54.7479	0.058444	0.058444	0	2.78543e+09	0.22681	0	0	46.81	-6.60352	4.29049	354.99	17502.9	0.0938045	1.05234e+06	8.0986	4.60227
10	Shenzhen	2016	0	54.9671	-0.011547	-0.011547	0	4.85329e+09	0.544721	0	0	44.33	6.79173	-4.76045	385	19492.6	0.113681	1.56076e+06	8.06167	4.60227
10	Shenzhen	2017	0	56.4712	0.094518	0.094518	0	1.4183e+09	0.1371	0	0	41.21	-6.53951	4.56086	445.74	22490.1	0.153774	368900	7.75106	4.60227
10	Shenzhen	2018	2.05572e+06	53.2	-0.130036	-0.130036	0	1.24319e+09	0.582095	0	0	43.46	-5.7208	4.50079	445.74	24222	0.0770082	590286	6.93926	4.60227
10	Shenzhen	2019	1.69018e+06	57.5671	0.039117	0.039117	0	1.40739e+09	0.74515	0	0	46.03	-4.12869	-4.80715	445.74	26927.1	0.11168	1.38286e+07	7.70019	4.60227
12	Shenzhen	2015	239933028	54.7479	0.08035	0.08035	0	15657180160	0.511696	1	0	30.96	-6.60352	4.29049	354.99	17502.9	0.0938045	81013548	4.39381	4.60227
12	Shenzhen	2016	341553966	54.9671	0.036008	0.036008	0	11155112324	0.566833	1	0	32.13	6.79173	-4.76045	385	19492.6	0.113681	91627439	4.10253	4.60227
12	Shenzhen	2017	368237629	56.4712	0.062748	0.062979	0	10104402316	0.506901	1	0	29.7	-6.53951	4.56086	445.74	22490.1	0.153774	84341814	4.00957	4.60227
12	Shenzhen	2018	381711070	53.2	-0.200527	-0.200527	1	11100914649	0.531099	1	0	29.56	-5.7208	4.50079	445.74	24222	0.0770082	217500	4.09633	4.60227
12	Shenzhen	2019	440884641	57.5671	0.196271	0.196271	1	11342892955	0.535024	1	0	31.15	-4.12869	-4.80715	445.74	26927.1	0.11168	184131420	4.12112	4.60227
16	Shenzhen	2015	2.29397e+08	54.7479	-0.355255	-0.355385	0	1.18399e+10	0.738657	0	0	39.95	-6.60352	4.29049	354.99	17502.9	0.0938045	1.38976e+08	4.1645	4.60227
16	Shenzhen	2016	1.91651e+08	54.9671	-0.055564	-0.055564	0	1.574e+10	0.82607	0	0	40.51	6.79173	-4.76045	385	19492.6	0.113681	234802344	4.40001	4.60227
16	Shenzhen	2017	3.29677e+08	56.4712	0.229869	0.229869	0	2.29627e+10	0.692424	0	0	41.59	-6.53951	4.56086	445.74	22490.1	0.153774	2.04979e+08	4.75326	4.60227
16	Shenzhen	2018	3.9646e+08	53.2	-0.448403	-0.448403	0	2.77977e+10	0.755788	0	0	40.43	-5.7208	4.50079	445.74	24222	0.0770082	30000000	4.8896	4.60227
16	Shenzhen	2019	5.006e+08	57.5671	0.069686	0.069227	0	3.69813e+10	0.837958	0	0	40.37	-4.12869	-4.80715	445.74	26927.1	0.11168	1.22917e+09	5.00116	4.60227
17	Shenzhen	2015	0	54.7479	-0.092627	-0.092627	0	1.83784e+07	0.565614	0	0	20.68	-6.60352	4.29049	354.99	17502.9	0.0938045	0	7.59265	4.60227
17	Shenzhen	2016	652852	54.9671	0.189417	0.189417	0	1.95254e+07	0.611697	0	0	21.63	6.79173	-4.76045	385	19492.6	0.113681	0	7.59279	4.60227
17	Shenzhen	2017	919350	56.4712	-0.332024	-0.332024	0	4.37886e+07	0.794566	0	0	24.75	-6.53951	4.56086	445.74	22490.1	0.153774	0	7.59321	4.60227
17	Shenzhen	2018	894440	53.2	0.013159	0.013158	0	4.29394e+07	0.811898	0	0	21.19	-5.7208	4.50079	445.74	24222	0.0770082	0	7.59307	4.60227
17	Shenzhen	2019	2.75328e+06	57.5671	0.072329	0.072329	0	4.93115e+07	0.951385	0	0	21.31	-4.12869	-4.80715	445.74	26927.1	0.11168	0	7.59335	4.60227
18	Neijiang	2015	1.33144e+08	90.4767	0.574688	0.574688	0	3.31863e+09	0.0298177	0	0	67.86	0.349853	-0.224106	420.43	1198.58	0.0361403	342246	2.18752	6.28967
18	Neijiang	2016	1.39164e+08	85.063	-0.111012	-0.111012	0	5.06905e+09	0.367759	0	0	56.16	-0.242541	0.622047	420	1297.67	0.0826753	108121	3.09234	6.28967
18	Neijiang	2017	1.562e+08	83.0247	-0.183448	-0.183341	0	7.96692e+09	0.617079	0	0	57.18	-0.48673	-0.259449	415.1	1332.09	0.0265235	2.21113e+06	3.75547	6.28967
18	Neijiang	2018	3.15366e+07	70.5781	-0.364927	-0.365672	0	7.08889e+09	0.65042	0	0	54.14	-0.661728	-0.459666	411.8	1411.75	0.0598008	52040.5	3.60053	6.28967
19	Shenzhen	2015	8.62734e+06	54.7479	0.371139	0.371139	0	1.40192e+09	0.199745	0	0	43	-6.60352	4.29049	354.99	17502.9	0.0938045	4.22984e+06	7.6995	4.60227
19	Shenzhen	2016	7.77075e+06	54.9671	0.203014	0.203014	0	1.56083e+09	0.248767	0	0	38.17	6.79173	-4.76045	385	19492.6	0.113681	4.00065e+06	7.70977	4.60227
19	Shenzhen	2017	8.76996e+06	56.4712	0.002296	0.002296	0	1.44775e+09	0.216887	0	0	37.77	-6.53951	4.56086	445.74	22490.1	0.153774	2.17725e+06	7.70338	4.60227
19	Shenzhen	2018	1.09795e+07	53.2	-0.279197	-0.279197	1	4.70603e+09	0.0669668	0	0	73.42	-5.7208	4.50079	445.74	24222	0.0770082	1.09019e+07	2.93741	4.60227
19	Shenzhen	2019	3.88553e+07	57.5671	-0.156369	-0.15637	0	4.78706e+09	0.0586917	0	0	73.28	-4.12869	-4.80715	445.74	26927.1	0.11168	1.22979e+07	2.98699	4.60227
21	Shenzhen	2015	1.68169e+08	54.7479	-0.030849	-0.030849	0	7.72293e+09	0.413196	0	0	57.14	-6.60352	4.29049	354.99	17502.9	0.0938045	6.91556e+07	9.46604	4.60227
21	Shenzhen	2016	1.66857e+08	54.9671	-0.141464	-0.141463	0	7.62587e+09	0.374815	0	0	55.66	6.79173	-4.76045	385	19492.6	0.113681	3.93446e+07	9.37028	4.60227
21	Shenzhen	2017	1.59081e+08	56.4712	0.133156	0.133156	0	7.86887e+09	0.40246	0	0	55.63	-6.53951	4.56086	445.74	22490.1	0.153774	1.06077e+08	9.30251	4.60227
21	Shenzhen	2018	1.99816e+08	53.2	-0.148363	-0.148363	1	7.90244e+09	0.383121	0	0	55.73	-5.7208	4.50079	445.74	24222	0.0770082	4.24511e+08	9.42844	4.60227
21	Shenzhen	2019	2.0816e+08	57.5671	0.486911	0.486911	1	9.64521e+09	0.449295	0	0	56.36	-4.12869	-4.80715	445.74	26927.1	0.11168	9.78685e+07	9.20676	4.60227
22	Shenzhen	2015	2.33111e+07	54.7479	-0.270387	-0.268484	0	6.91377e+09	0.243639	0	0	76.11	-6.60352	4.29049	354.99	17502.9	0.0938045	934145	3.56955	4.60227
22	Shenzhen	2016	2.82153e+07	54.9671	0.245597	0.245532	0	3.18682e+09	0.357884	0	0	75.68	6.79173	-4.76045	385	19492.6	0.113681	1.04644e+06	7.7525	4.60227
22	Shenzhen	2017	3.05233e+07	56.4712	-0.184098	-0.184091	0	3.96146e+09	0.379531	0	0	76.76	-6.53951	4.56086	445.74	22490.1	0.153774	1.84343e+06	2.56556	4.60227
26	Shenzhen	2015	3.74814e+07	54.7479	0.068597	0.069908	0	4.24667e+09	0.457733	0	0	45.67	-6.60352	4.29049	354.99	17502.9	0.0938045	1.08896e+07	2.68331	4.60227
26	Shenzhen	2016	4.17578e+07	54.9671	0.192193	0.192193	0	3.39836e+09	0.336518	0	0	46.37	6.79173	-4.76045	385	19492.6	0.113681	1.72345e+07	2.26808	4.60227
26	Shenzhen	2017	4.94539e+07	56.4712	-0.073054	-0.073054	0	3.02174e+09	0.225838	0	0	49.06	-6.53951	4.56086	445.74	22490.1	0.153774	1.75083e+07	7.74959	4.60227
26	Shenzhen	2018	4.73503e+07	53.2	-0.156122	-0.155666	1	3.04683e+09	0.207811	0	0	52.51	-5.7208	4.50079	445.74	24222	0.0770082	1.93756e+07	7.75014	4.60227
26	Shenzhen	2019	4.50577e+07	57.5671	0.433937	0.430151	1	3.06796e+09	0.216251	0	0	42.39	-4.12869	-4.80715	445.74	26927.1	0.11168	1.84289e+07	7.75056	4.60227
27	Shenzhen	2015	3.2913e+07	54.7479	-0.200594	-0.200594	0	3.17884e+10	0.446407	1	0	76.81	-6.60352	4.29049	354.99	17502.9	0.0938045	2.77674e+08	8.75426	4.60227
27	Shenzhen	2016	4.56671e+07	54.9671	0.079585	0.079585	0	3.20826e+10	0.470858	1	0	77.02	6.79173	-4.76045	385	19492.6	0.113681	1.57096e+08	8.7531	4.60227
27	Shenzhen	2017	1.75326e+07	56.4712	-0.103507	-0.103507	1	4.23499e+10	0.602373	1	0	77.24	-6.53951	4.56086	445.74	22490.1	0.153774	7.4361e+07	8.96497	4.60227
27	Shenzhen	2018	1.63453e+08	53.2	0.063625	0.063624	1	4.58019e+10	0.587588	1	0	78.51	-5.7208	4.50079	445.74	24222	0.0770082	6.11199e+07	9.05499	4.60227
27	Shenzhen	2019	2.08831e+08	57.5671	0.005119	0.005119	1	5.52313e+10	0.573953	1	0	79.06	-4.12869	-4.80715	445.74	26927.1	0.11168	1.13845e+08	9.15667	4.60227
28	Shenzhen	2015	7.31504e+07	54.7479	-0.091648	-0.091648	0	6060753461	0.245276	0	0	65.56	-6.60352	4.29049	354.99	17502.9	0.0938045	3.40257e+07	3.42701	4.60227
28	Shenzhen	2016	4.37317e+07	54.9671	0.035387	0.035387	0	9.77222e+09	0.199659	0	0	62.67	6.79173	-4.76045	385	19492.6	0.113681	3.56459e+07	3.98478	4.60227
28	Shenzhen	2017	0	56.4712	-0.282315	-0.282315	0	1.12921e+10	0.258004	0	0	67.44	-6.53951	4.56086	445.74	22490.1	0.153774	2.41556e+07	4.11492	4.60227
28	Shenzhen	2018	0	53.2	-0.175635	-0.175635	0	1.18309e+10	0.237156	0	0	67.53	-5.7208	4.50079	445.74	24222	0.0770082	2.69841e+06	4.15831	4.60227
28	Shenzhen	2019	0	57.5671	0.099977	0.099977	0	1.3524e+10	0.252688	0	0	69.95	-4.12869	-4.80715	445.74	26927.1	0.11168	4.34134e+07	4.27606	4.60227
30	Changchun	2015	1.16216e+08	101.507	-0.071069	-0.07107	0	5.87169e+09	0.210611	0	0	72.22	-1.32113	1.09808	753.83	5530.03	0.0351167	1.83438e+07	3.35264	2.96999
30	Changchun	2016	1.25211e+08	81.6877	0.185281	0.185282	0	6.75181e+09	0.237787	0	0	70.36	1.57323	-1.46117	753	5986.42	0.0825285	9.54436e+07	3.53236	2.96999
30	Changchun	2017	1.62608e+08	83.4658	-0.092126	-0.092126	0	7.78296e+09	0.266221	0	0	70.84	-1.06046	1.54472	748.92	6495.02	0.0849592	4.66617e+07	3.73068	2.96999
30	Changchun	2018	2.13965e+08	64.2466	-0.307896	-0.307475	1	8.40832e+09	0.248168	0	0	72.52	-1.56012	1.49185	751.29	7175.71	0.104802	4.44399e+07	3.78646	2.96999
30	Changchun	2019	2.13844e+08	70.8767	0.021351	0.021351	1	8.87158e+09	0.26165	0	0	72.91	-1.42094	-1.27397	0	7658.21	0.129723	5.089e+07	3.86702	2.96999
32	Shenzhen	2015	3.9406e+07	54.7479	0.378858	0.378858	0	1.6899e+09	0.128782	0	0	66.65	-6.60352	4.29049	354.99	17502.9	0.0938045	2.50391e+07	8.46986	4.60227
32	Shenzhen	2016	3.27567e+07	54.9671	-0.02231	-0.02231	0	1.85231e+09	0.189939	0	0	66.08	6.79173	-4.76045	385	19492.6	0.113681	1.41237e+07	8.45266	4.60227
32	Shenzhen	2017	2.92056e+07	56.4712	-0.414646	-0.414452	0	1.78877e+09	0.183103	0	0	67.26	-6.53951	4.56086	445.74	22490.1	0.153774	7.64063e+06	8.37075	4.60227
32	Shenzhen	2018	3.21272e+07	53.2	-0.046787	-0.047036	0	1.80712e+09	0.251582	0	0	67.88	-5.7208	4.50079	445.74	24222	0.0770082	82000	8.3451	4.60227
32	Shenzhen	2019	2.50792e+07	57.5671	0.387381	0.387381	0	1.81822e+09	0.227387	0	0	68.79	-4.12869	-4.80715	445.74	26927.1	0.11168	1.1912e+07	8.27739	4.60227
34	Shenzhen	2015	260661978	54.7479	1.29941	1.29941	0	5.27789e+08	0.359225	0	0	41.15	-6.60352	4.29049	354.99	17502.9	0.0938045	20000	7.31755	4.60227
34	Shenzhen	2016	0	54.9671	0.052983	0.052983	0	4.13171e+09	0.443809	0	0	64.81	6.79173	-4.76045	385	19492.6	0.113681	5.39537e+07	11.0778	4.60227
34	Shenzhen	2017	9.90821e+07	56.4712	-0.043528	-0.043528	0	8.02455e+09	0.711683	0	0	63.41	-6.53951	4.56086	445.74	22490.1	0.153774	4.62874e+07	11.4676	4.60227
34	Shenzhen	2018	1.16692e+08	53.2	-0.149461	-0.149463	0	9.72775e+09	0.652208	0	0	63.87	-5.7208	4.50079	445.74	24222	0.0770082	4.50447e+07	11.7533	4.60227
34	Shenzhen	2019	1.47643e+08	57.5671	0.458835	0.458835	0	1.06131e+10	0.685896	0	0	56.19	-4.12869	-4.80715	445.74	26927.1	0.11168	5.89557e+07	11.8299	4.60227
35	Haian	2015	3.41192e+07	91.5918	-0.324056	-0.324056	0	2.44948e+09	0.000445565	0	0	62.37	-0.302539	1.1207	766.77	6148.4	0.0876937	2.88053e+07	7.32606	5.34417
35	Haian	2016	2.04758e+07	81.9781	0.055102	0.055102	0	3.68368e+09	0.290561	0	0	58.73	0.659049	-1.18765	767	6768.2	0.100808	5.55929e+07	7.36335	5.34417
35	Haian	2017	3.78501e+07	82.4356	-0.041947	-0.041947	1	4.34667e+09	0.20952	0	0	55.11	-0.917011	1.21124	764.47	7734.64	0.142791	2.72522e+06	7.75836	5.34417
35	Haian	2018	4.83024e+07	76.3205	-0.167921	-0.167921	1	4.63757e+09	0.186282	0	0	55.34	0.0230428	1.04181	762.52	8427	0.0895142	4.98125e+07	7.72502	5.34417
35	Haian	2019	7.12445e+07	72.2795	0.048608	0.048608	1	1.42152e+10	0.247543	0	0	51.37	1.20106	-0.886136	759.82	9383.39	0.113491	2.44874e+07	9.09416	5.34417
38	Shenzhen	2015	0	54.7479	0.846999	0.846999	0	2.4256e+08	0.672936	0	0	70.15	-6.60352	4.29049	354.99	17502.9	0.0938045	0	7.80063	4.60227
38	Shenzhen	2016	8.07887e+06	54.9671	-0.2467	-0.2467	0	5.4348e+09	0.0718932	0	0	79.98	6.79173	-4.76045	385	19492.6	0.113681	2.64417e+06	7.99616	4.60227
38	Shenzhen	2017	7.55278e+06	56.4712	0.05644	0.056403	0	5.30405e+09	0.0338719	0	0	79	-6.53951	4.56086	445.74	22490.1	0.153774	1.69408e+06	8.41014	4.60227
38	Shenzhen	2018	7.72003e+06	53.2	-0.281916	-0.277124	0	2.76125e+09	0.0259003	0	0	76.73	-5.7208	4.50079	445.74	24222	0.0770082	311800	9.04536	4.60227
38	Shenzhen	2019	1.9949e+06	57.5671	0.837161	0.837161	0	2.94195e+09	0.0298255	0	0	71.92	-4.12869	-4.80715	445.74	26927.1	0.11168	1.91124e+06	9.29698	4.60227
39	Shenzhen	2015	614462000	54.7479	-0.338904	-0.338584	0	27836485000	0.53511	0	0	77.6	-6.60352	4.29049	354.99	17502.9	0.0938045	298893000	10.0661	4.60227
39	Shenzhen	2016	563792000	54.9671	0.052584	0.052905	0	30531601000	0.540861	0	0	78.24	6.79173	-4.76045	385	19492.6	0.113681	497336000	9.93295	4.60227
39	Shenzhen	2017	725386000	56.4712	0.25883	0.258567	1	29778497000	0.534504	0	0	78.33	-6.53951	4.56086	445.74	22490.1	0.153774	472626000	10.3205	4.60227
39	Shenzhen	2018	1040751000	53.2	-0.19208	-0.192295	1	39506154000	0.577103	0	0	77.97	-5.7208	4.50079	445.74	24222	0.0770082	386822000	10.4635	4.60227
39	Shenzhen	2019	1486985000	57.5671	-0.080968	-0.080968	1	41222239000	0.480986	0	0	78.06	-4.12869	-4.80715	445.74	26927.1	0.11168	893366000	10.2916	4.60227
40	Shenzhen	2015	0	54.7479	0.208682	0.207999	0	3.15373e+09	0.518443	1	0	40.38	-6.60352	4.29049	354.99	17502.9	0.0938045	0	8.44434	4.60227
40	Shenzhen	2016	8.18176e+06	54.9671	0.069745	0.069745	0	1.29847e+10	0.154616	1	0	75.38	6.79173	-4.76045	385	19492.6	0.113681	5484400	8.96158	4.60227
40	Shenzhen	2017	4.03427e+07	56.4712	0.078326	0.078326	0	1.86601e+10	0.42304	1	0	73.89	-6.53951	4.56086	445.74	22490.1	0.153774	8.38102e+06	9.0564	4.60227
40	Shenzhen	2018	5.94768e+07	53.2	-0.294785	-0.294784	0	3.4423e+10	0.576703	1	0	65.23	-5.7208	4.50079	445.74	24222	0.0770082	1.52972e+07	8.97243	4.60227
40	Shenzhen	2019	4.07562e+07	57.5671	-0.395127	-0.393908	0	1.78735e+10	0.288117	1	0	49.96	-4.12869	-4.80715	445.74	26927.1	0.11168	3.12323e+07	8.75483	4.60227
43	Shenzhen	2015	1.01877e+07	54.7479	-0.102474	-0.102474	0	1.12267e+10	0.763033	0	0	54.96	-6.60352	4.29049	354.99	17502.9	0.0938045	2.86564e+07	9.02747	4.60227
43	Shenzhen	2016	1.08924e+07	54.9671	0.436896	0.436896	0	1.22751e+10	0.761945	0	0	54.91	6.79173	-4.76045	385	19492.6	0.113681	6.48338e+06	8.82674	4.60227
43	Shenzhen	2017	9.99582e+06	56.4712	0.024978	0.024978	0	1.02443e+10	0.67861	0	0	55.06	-6.53951	4.56086	445.74	22490.1	0.153774	1.10239e+07	8.75988	4.60227
43	Shenzhen	2018	1.46227e+07	53.2	0.074859	0.074859	0	9.86713e+09	0.46568	0	0	54.25	-5.7208	4.50079	445.74	24222	0.0770082	9433.96	8.87999	4.60227
45	Shenzhen	2015	3086729424	54.7479	-0.0578	-0.0578	0	2.96939e+09	0.267673	0	1	57.09	-6.60352	4.29049	354.99	17502.9	0.0938045	2.14209e+07	7.74792	4.60227
45	Shenzhen	2016	3.93088e+07	54.9671	0.036998	0.036998	0	2.72013e+09	0.0488717	0	1	53.36	6.79173	-4.76045	385	19492.6	0.113681	9.57848e+06	7.74335	4.60227
45	Shenzhen	2017	3.90361e+07	56.4712	-0.188225	-0.188225	1	2.77165e+09	0.0532578	0	1	52.08	-6.53951	4.56086	445.74	22490.1	0.153774	1.25674e+07	7.74446	4.60227
45	Shenzhen	2018	4.19518e+07	53.2	-0.201053	-0.201053	1	2.80683e+09	0.0565592	0	1	52.14	-5.7208	4.50079	445.74	24222	0.0770082	1.72282e+07	7.74529	4.60227
45	Shenzhen	2019	5.31787e+07	57.5671	0.063795	0.063795	1	3.1452e+09	0.0710733	0	1	52.31	-4.12869	-4.80715	445.74	26927.1	0.11168	2.75479e+07	7.75181	4.60227
46	Beijing	2015	3.626e+07	123.041	-0.106129	-0.106129	0	1.18356e+11	0.87189	0	0	87.78	-3.31731	2.78251	1345.2	23014.6	0.0789355	2.46397e+07	9.23773	5.4897
46	Beijing	2016	2.27757e+07	113.37	-0.073955	-0.073955	0	7.05649e+10	0.794294	0	0	83.14	3.72133	-3.77657	1363	25669.1	0.115342	0	9.73018	5.65475
46	Beijing	2017	0	101.986	-0.137266	-0.137679	0	8.1874e+10	0.807962	0	0	83.3	-4.57021	3.46685	1363	28014.9	0.0913849	5.76347e+06	8.88771	5.60908
46	Beijing	2018	0	94.6932	-0.145482	-0.148172	0	9.18773e+10	0.830542	0	0	84.35	-5.88025	4.38709	1359	30320	0.0822812	1.34928e+07	8.37558	5.52057
46	Beijing	2019	0	86.2932	-0.160763	-0.158437	0	8.64407e+10	0.832321	0	0	82.43	-5.8787	-4.26625	1367.9	35371.3	0.1666	4.4252e+07	7.86712	5.34417
48	Shenzhen	2015	2.24929e+07	54.7479	0.484828	0.484828	0	1.70135e+09	0.682024	0	0	58.13	-6.60352	4.29049	354.99	17502.9	0.0938045	6.60329e+06	8.36754	4.60227
48	Shenzhen	2016	2.3213e+07	54.9671	0.066396	0.066396	0	1.70271e+09	0.675041	0	0	76.4	6.79173	-4.76045	385	19492.6	0.113681	5.49261e+06	7.93124	4.60227
48	Shenzhen	2017	2.19726e+07	56.4712	-0.261332	-0.261332	0	3.90478e+09	0.818492	0	0	78.47	-6.53951	4.56086	445.74	22490.1	0.153774	2.57818e+06	7.82011	4.60227
48	Shenzhen	2018	2.52016e+07	53.2	-0.166714	-0.166714	0	4.73062e+09	0.809528	0	0	83.16	-5.7208	4.50079	445.74	24222	0.0770082	3.20855e+06	2.956	4.60227
48	Shenzhen	2019	2.9754e+07	57.5671	0.159204	0.159204	0	6.53647e+09	0.67743	0	0	83.23	-4.12869	-4.80715	445.74	26927.1	0.11168	7.31067e+06	9.02097	4.60227
49	Shenzhen	2015	1.41788e+08	54.7479	0.229635	0.229635	0	2.9176e+08	0.00407748	0	0	56.48	-6.60352	4.29049	354.99	17502.9	0.0938045	2.00682e+06	9.56937	4.60227
49	Shenzhen	2016	2.00962e+08	54.9671	0.015159	0.015159	0	3.48167e+08	0.00625793	0	0	56.78	6.79173	-4.76045	385	19492.6	0.113681	4.38667e+06	9.54402	4.60227
49	Shenzhen	2017	3.48047e+08	56.4712	-0.241639	-0.241639	0	3.96733e+08	0.00799097	0	0	54.76	-6.53951	4.56086	445.74	22490.1	0.153774	4.3325e+06	9.60764	4.60227
49	Shenzhen	2018	3.06587e+08	53.2	0.027825	0.027825	0	4.04942e+08	0.0114836	0	0	54.87	-5.7208	4.50079	445.74	24222	0.0770082	1.22501e+07	9.89465	4.60227
49	Shenzhen	2019	2.96336e+08	57.5671	0.499376	0.499376	0	8.77016e+09	0.673751	0	0	54.8	-4.12869	-4.80715	445.74	26927.1	0.11168	1.20758e+07	9.90839	4.60227
50	Shenzhen	2015	883480793	54.7479	0.041648	0.040773	0	19347575711	0.313433	0	0	65.07	-6.60352	4.29049	354.99	17502.9	0.0938045	585431080	8.84742	4.60227
50	Shenzhen	2016	1.07771e+09	54.9671	-0.097169	-0.09713	1	1.92764e+10	0.296701	0	0	58.9	6.79173	-4.76045	385	19492.6	0.113681	3.35456e+08	8.89091	4.60227
50	Shenzhen	2017	1.05695e+09	56.4712	-0.004361	-0.004517	1	2.22427e+10	0.391855	0	0	52.63	-6.53951	4.56086	445.74	22490.1	0.153774	5.22433e+08	9.12192	4.60227
50	Shenzhen	2018	1.80263e+09	53.2	-0.342132	-0.342132	1	3.29645e+10	0.257854	0	0	64.63	-5.7208	4.50079	445.74	24222	0.0770082	18909500	9.40675	4.60227
50	Shenzhen	2019	1.85691e+09	57.5671	0.207494	0.207494	1	3.74835e+10	0.346998	0	0	64.72	-4.12869	-4.80715	445.74	26927.1	0.11168	6.70606e+08	9.4409	4.60227
55	Shenzhen	2015	1.052e+08	54.7479	0.381826	0.381826	0	1.97873e+09	0.36885	0	0	33.3	-6.60352	4.29049	354.99	17502.9	0.0938045	2.24639e+06	7.72628	4.60227
55	Shenzhen	2016	1.13321e+08	54.9671	-0.307272	-0.307272	0	2.42809e+09	0.172101	0	0	32.74	6.79173	-4.76045	385	19492.6	0.113681	7.57196e+06	7.73724	4.60227
55	Shenzhen	2017	1.12793e+08	56.4712	-0.165204	-0.165204	0	2.57824e+09	0.239325	0	0	30.41	-6.53951	4.56086	445.74	22490.1	0.153774	6.58248e+06	7.74085	4.60227
55	Shenzhen	2018	1.38333e+08	53.2	-0.302095	-0.302095	0	2.84636e+09	0.375228	0	0	29.71	-5.7208	4.50079	445.74	24222	0.0770082	5.68194e+06	7.74584	4.60227
55	Shenzhen	2019	1.36943e+08	57.5671	-0.050946	-0.050946	0	3.59123e+09	0.298056	0	0	28.28	-4.12869	-4.80715	445.74	26927.1	0.11168	7.61677e+06	2.38583	4.60227
58	Shenzhen	2015	659249	54.7479	-0.256871	-0.256871	0	1.95922e+09	0.251958	0	0	33.52	-6.60352	4.29049	354.99	17502.9	0.0938045	980956	7.72503	4.60227
58	Shenzhen	2016	0	54.9671	0.031595	0.031595	0	2.05114e+09	0.243544	0	0	34.04	6.79173	-4.76045	385	19492.6	0.113681	9.82826e+06	7.72794	4.60227
58	Shenzhen	2017	0	56.4712	-0.057663	-0.057648	0	3.21316e+09	0.416012	0	0	38.5873	-6.53951	4.56086	445.74	22490.1	0.153774	6.40662e+06	2.12554	4.60227
58	Shenzhen	2018	0	53.2	0.205129	0.205129	0	3.72596e+09	0.479379	0	0	58.58	-5.7208	4.50079	445.74	24222	0.0770082	1.0505e+07	2.4788	4.60227
58	Shenzhen	2019	2.8625e+06	57.5671	0.571207	0.571337	0	2.98177e+09	0.32433	0	0	58.63	-4.12869	-4.80715	445.74	26927.1	0.11168	1.15072e+07	7.74848	4.60227
59	Panjin	2015	7.12578e+07	92.2027	-0.202157	-0.202158	0	2.73366e+10	0.686229	1	1	58.79	-0.283729	-0.288024	129.54	1256.54	-0.0363632	4.7889e+06	4.87721	6.28967
59	Panjin	2016	7.73123e+07	84.4	0.276241	0.276242	0	28090088977	0.625193	1	1	52.35	-0.336558	0.339406	130	1007.14	-0.198484	6.28947e+06	9.78384	6.3306
59	Panjin	2017	8.98893e+07	80.9534	-0.006301	-0.006301	1	2.75008e+10	0.578017	1	1	50.27	0.12305	-0.102117	129.6	1087.2	0.0794977	2.8689e+06	9.90769	4.48121
59	Panjin	2018	8.91802e+07	76.1589	-0.131947	-0.131947	1	2.80727e+10	0.561817	1	1	52.46	-0.130353	-0.526491	129.9	1216.58	0.119001	4900000	9.99959	4.48121
59	Panjin	2019	1.00209e+08	75.1425	-0.043066	-0.043067	0	2.41411e+10	0.487682	1	1	53.95	-0.149481	0.713399	0	1280.9	0.0528711	4.79672e+06	10.0629	4.48121
60	Shenzhen	2015	192228100	54.7479	-0.17079	-0.17079	1	1.16081e+10	0.453472	1	0	45.59	-6.60352	4.29049	354.99	17502.9	0.0938045	8.08678e+07	9.41319	4.60227
60	Shenzhen	2016	196115644	54.9671	0.090058	0.090058	0	1.22293e+10	0.452749	1	0	45.8	6.79173	-4.76045	385	19492.6	0.113681	6.90285e+07	9.29855	4.60227
60	Shenzhen	2017	2.30079e+08	56.4712	0.013463	0.013398	1	1.41706e+10	0.38401	1	0	42.17	-6.53951	4.56086	445.74	22490.1	0.153774	5.046e+07	9.49203	4.60227
60	Shenzhen	2018	1.89332e+08	53.2	-0.199793	-0.199793	1	1.43823e+10	0.399102	1	0	40.95	-5.7208	4.50079	445.74	24222	0.0770082	2.91252e+07	9.50923	4.60227
60	Shenzhen	2019	2.96244e+08	57.5671	-0.079098	-0.079098	1	1.42232e+10	0.367148	1	0	41.72	-4.12869	-4.80715	445.74	26927.1	0.11168	6.88428e+07	9.59417	4.60227
61	Shenzhen	2015	1650	54.7479	-0.087556	-0.087556	0	1.19778e+10	0.617497	0	0	66.82	-6.60352	4.29049	354.99	17502.9	0.0938045	1.25582e+08	7.43614	4.60227
61	Shenzhen	2016	0	54.9671	0.027272	0.027272	0	1.29961e+10	0.631419	0	0	70.23	6.79173	-4.76045	385	19492.6	0.113681	5.99661e+07	7.65667	4.60227
61	Shenzhen	2017	0	56.4712	-0.163017	-0.162745	0	1.41386e+10	0.65454	0	0	70.41	-6.53951	4.56086	445.74	22490.1	0.153774	5.94334e+07	7.88466	4.60227
61	Shenzhen	2018	7.20073e+06	53.2	-0.067527	-0.067527	0	1.43292e+10	0.645722	0	0	71.11	-5.7208	4.50079	445.74	24222	0.0770082	1.55265e+08	7.78818	4.60227
61	Shenzhen	2019	9.43416e+06	57.5671	0.032971	0.032971	0	1.51267e+10	0.642959	0	0	71.1	-4.12869	-4.80715	445.74	26927.1	0.11168	7.13813e+07	7.9776	4.60227
62	Shenzhen	2015	0	54.7479	-0.244314	-0.244635	0	4.13624e+09	0.238264	0	0	79.52	-6.60352	4.29049	354.99	17502.9	0.0938045	8123950	8.21856	4.60227
62	Shenzhen	2016	1.78699e+07	54.9671	0.071339	0.071339	0	4.30627e+09	0.235755	0	0	79.31	6.79173	-4.76045	385	19492.6	0.113681	1.37874e+07	9.18112	4.60227
62	Shenzhen	2017	4.74179e+07	56.4712	-0.108772	-0.108772	0	5.09559e+09	0.366477	0	0	79.61	-6.53951	4.56086	445.74	22490.1	0.153774	1.42477e+07	9.56133	4.60227
62	Shenzhen	2018	8.59681e+07	53.2	-0.142703	-0.142703	0	6.03218e+09	0.482816	0	0	79.76	-5.7208	4.50079	445.74	24222	0.0770082	1.08818e+07	9.82958	4.60227
62	Shenzhen	2019	9.71255e+07	57.5671	0.075558	0.075558	0	6.28936e+09	0.411249	0	0	79.65	-4.12869	-4.80715	445.74	26927.1	0.11168	1.34999e+07	10.0843	4.60227
63	Shenzhen	2015	12200500000	54.7479	-0.025575	-0.025655	0	117719185000	0.773008	0	0	56.66	-6.60352	4.29049	354.99	17502.9	0.0938045	0	10.7735	4.60227
63	Shenzhen	2016	12762100000	54.9671	0.130828	0.130816	0	133861470000	0.84141	0	0	56.34	6.79173	-4.76045	385	19492.6	0.113681	0	10.7517	4.60227
63	Shenzhen	2017	12962200000	56.4712	0.457068	0.457068	0	134435130000	0.788598	0	0	54.71	-6.53951	4.56086	445.74	22490.1	0.153774	3019138000	10.7986	4.60227
63	Shenzhen	2018	10905600000	53.2	0.471343	0.471343	1	118308634000	0.839776	0	0	53.26	-5.7208	4.50079	445.74	24222	0.0770082	2081455000	10.5367	4.60227
63	Shenzhen	2019	12547900000	57.5671	0.113492	0.113492	1	138273714000	0.801151	0	0	51.79	-4.12869	-4.80715	445.74	26927.1	0.11168	1695878000	10.5498	4.60227
65	Beijing	2015	1.09761e+08	123.041	-0.126586	-0.126586	0	5.57158e+09	0.695388	0	0	67.29	-3.31731	2.78251	1345.2	23014.6	0.0789355	500000	9.3107	5.4897
65	Beijing	2016	1.42806e+08	113.37	0.243883	0.243884	0	9.68078e+09	0.669286	0	0	72.37	3.72133	-3.77657	1363	25669.1	0.115342	9.13191e+06	9.54901	5.65475
65	Beijing	2017	1.60151e+08	101.986	-0.224689	-0.224689	0	7.76908e+09	0.561008	0	0	69.2	-4.57021	3.46685	1363	28014.9	0.0913849	4.00717e+06	9.59946	5.60908
65	Beijing	2018	1.30194e+08	94.6932	0.023011	0.023011	0	7.58182e+09	0.469326	0	0	69.53	-5.88025	4.38709	1359	30320	0.0822812	3.541e+06	9.62327	5.52057
65	Beijing	2019	1.33264e+08	86.2932	-0.003569	-0.003569	0	1.07121e+10	0.571938	0	0	68.8	-5.8787	-4.26625	1367.9	35371.3	0.1666	4.431e+06	9.64539	5.34417
66	Shenzhen	2015	1.46439e+09	54.7479	0	0	0	4.666e+09	0.485932	0	0	56.68	-6.60352	4.29049	354.99	17502.9	0.0938045	2.76802e+08	10.7355	4.60227
66	Shenzhen	2016	1.48541e+09	54.9671	-0.011912	-0.011912	0	5.1066e+09	0.524585	0	0	57.32	6.79173	-4.76045	385	19492.6	0.113681	2.83873e+08	11.0433	4.60227
66	Shenzhen	2017	6.01794e+08	56.4712	-0.188387	-0.188387	0	9.39018e+09	0.387973	0	0	44.6	-6.53951	4.56086	445.74	22490.1	0.153774	1.42312e+08	9.02931	4.60227
66	Shenzhen	2018	7.4947e+08	53.2	-0.349998	-0.349987	0	1.0348e+10	0.50932	0	0	45.45	-5.7208	4.50079	445.74	24222	0.0770082	1.62493e+08	9.04868	4.60227
66	Shenzhen	2019	9.66756e+08	57.5671	0.457178	0.457279	1	1.45208e+10	0.57059	0	0	49.92	-4.12869	-4.80715	445.74	26927.1	0.11168	5.99922e+08	9.0394	4.60227
68	Shenzhen	2015	1.5791e+07	54.7479	0.283397	0.283397	0	6.46348e+08	0.0633167	0	0	56.2	-6.60352	4.29049	354.99	17502.9	0.0938045	1.09241e+06	7.62859	4.60227
68	Shenzhen	2016	2.45399e+07	54.9671	-0.143493	-0.143493	0	9.02554e+08	0.363876	0	0	54.68	6.79173	-4.76045	385	19492.6	0.113681	1.41396e+06	6.59257	4.60227
68	Shenzhen	2017	1.90249e+07	56.4712	-0.301435	-0.301435	0	1.53347e+09	0.600005	0	0	53.8	-6.53951	4.56086	445.74	22490.1	0.153774	1.39063e+06	6.85185	4.60227
68	Shenzhen	2018	2.05826e+07	53.2	0.454879	0.454879	0	1.42098e+09	0.634848	0	0	52.02	-5.7208	4.50079	445.74	24222	0.0770082	4.1332e+06	6.157	4.60227
68	Shenzhen	2019	1.47461e+07	57.5671	0.121829	0.121829	0	1.40173e+09	0.639395	0	0	49.93	-4.12869	-4.80715	445.74	26927.1	0.11168	4.22892e+06	6.26182	4.60227
69	Shenzhen	2015	4.58e+07	54.7479	-0.302824	-0.30362	0	4.66523e+10	0.451068	0	0	67.97	-6.60352	4.29049	354.99	17502.9	0.0938045	4.35936e+08	9.75424	4.60227
69	Shenzhen	2016	3.78449e+07	54.9671	0.09135	0.091351	0	5.82744e+10	0.526391	0	0	72.14	6.79173	-4.76045	385	19492.6	0.113681	8.9081e+08	9.83959	4.60227
69	Shenzhen	2017	2.84951e+07	56.4712	-0.158694	-0.158694	0	8.01569e+10	0.562585	0	0	71.83	-6.53951	4.56086	445.74	22490.1	0.153774	1.59798e+07	10.01	4.60227
69	Shenzhen	2018	0	53.2	-0.073982	-0.077295	0	1.09759e+11	0.673799	0	0	70.21	-5.7208	4.50079	445.74	24222	0.0770082	1.92375e+08	10.1101	4.60227
69	Shenzhen	2019	0	57.5671	0.124975	0.124975	0	1.30424e+11	0.715628	0	0	68.27	-4.12869	-4.80715	445.74	26927.1	0.11168	2.02447e+08	10.2562	4.60227
70	Shenzhen	2015	1.11199e+08	54.7479	0.464916	0.46525	0	2.74825e+09	0.470832	0	0	57.72	-6.60352	4.29049	354.99	17502.9	0.0938045	8.08849e+06	8.26909	4.60227
70	Shenzhen	2016	2.11099e+08	54.9671	-0.013197	-0.013096	0	3.06937e+09	0.51355	0	0	58.98	6.79173	-4.76045	385	19492.6	0.113681	2.33809e+07	8.78703	4.60227
70	Shenzhen	2017	2.4304e+08	56.4712	-0.197441	-0.197441	0	3.20194e+09	0.512975	0	0	57.01	-6.53951	4.56086	445.74	22490.1	0.153774	2.52726e+07	8.93252	4.60227
70	Shenzhen	2018	2.30213e+08	53.2	-0.00461	-0.004609	0	4.05312e+09	0.575242	0	0	56.85	-5.7208	4.50079	445.74	24222	0.0770082	3.3555e+07	8.90055	4.60227
70	Shenzhen	2019	2.50828e+08	57.5671	-0.093969	-0.093969	0	4.64828e+09	0.512999	0	0	47.36	-4.12869	-4.80715	445.74	26927.1	0.11168	3.89336e+07	8.74328	4.60227
78	Shenzhen	2015	6.05694e+07	54.7479	0.240389	0.240389	0	3.86752e+09	0.650831	0	0	31.93	-6.60352	4.29049	354.99	17502.9	0.0938045	9.9162e+06	9.74758	4.60227
78	Shenzhen	2016	5.06639e+07	54.9671	-0.15633	-0.15633	0	6.43203e+09	0.311117	0	0	48.97	6.79173	-4.76045	385	19492.6	0.113681	12295839	9.937	4.60227
78	Shenzhen	2017	5.64856e+07	56.4712	-0.017049	-0.017049	0	1.3081e+10	0.58527	0	0	51.58	-6.53951	4.56086	445.74	22490.1	0.153774	6.91064e+06	10.3721	4.60227
78	Shenzhen	2018	7.45703e+07	53.2	-0.420587	-0.420587	0	1.43624e+10	0.616324	0	0	49.83	-5.7208	4.50079	445.74	24222	0.0770082	2.40882e+07	10.6659	4.60227
78	Shenzhen	2019	6.48793e+07	57.5671	0.086477	0.08672	0	1.33359e+10	0.601524	0	0	48.67	-4.12869	-4.80715	445.74	26927.1	0.11168	5.78151e+07	10.7037	4.60227
90	Shenzhen	2015	1.47026e+07	54.7479	-0.255217	-0.25403	0	8.19044e+09	0.480274	0	1	59.31	-6.60352	4.29049	354.99	17502.9	0.0938045	7458270	9.41141	4.60227
90	Shenzhen	2016	1.04709e+07	54.9671	0.102379	0.102379	0	9.63123e+09	0.548609	0	1	58.11	6.79173	-4.76045	385	19492.6	0.113681	5.74906e+06	9.29905	4.60227
90	Shenzhen	2017	2.57019e+07	56.4712	-0.087001	-0.087001	0	9.20754e+09	0.510454	0	1	58.1	-6.53951	4.56086	445.74	22490.1	0.153774	8.61772e+06	9.22149	4.60227
90	Shenzhen	2018	3.20237e+07	53.2	-0.281221	-0.28122	0	1.86117e+10	0.657242	0	1	58.31	-5.7208	4.50079	445.74	24222	0.0770082	0	9.60631	4.60227
90	Shenzhen	2019	1.13105e+08	57.5671	0.085567	0.085567	0	1.72345e+10	0.600789	0	1	54.15	-4.12869	-4.80715	445.74	26927.1	0.11168	2.15098e+07	9.8276	4.60227
100	Huizhou	2015	3765835812	54.5945	-0.247526	-0.247527	0	39450271000	0.516185	0	0	35.91	-3.51134	2.01249	357.07	3140.03	0.0465487	1645779000	10.569	4.81259
100	Huizhou	2016	4265841901	53.2986	0.005885	0.005885	0	47823266000	0.598564	0	0	39.08	2.57069	-2.07178	364	3412.17	0.0866668	0	10.4854	4.81259
100	Huizhou	2017	4721201060	57.1397	0.153955	0.153576	1	56525458000	0.515535	0	0	40.64	-3.23999	1.92307	369.24	3830.58	0.122624	1379941000	10.5515	4.81259
100	Huizhou	2018	5670918950	58.526	-0.158645	-0.158645	0	66606420000	0.504882	0	0	37.98	-2.59957	1.84437	380.9	4103.05	0.0711305	2218718	10.5308	4.81259
100	Huizhou	2019	5464281132	56.9123	0.329063	0.329063	0	66126950000	0.543749	0	0	29.56	-0.772469	-1.77896	389.74	4177.41	0.0181225	1900636000	10.2326	4.81259
151	Beijing	2015	0	123.041	-0.139577	-0.139576	0	2.39299e+09	0.577668	0	0	48.38	-3.31731	2.78251	1345.2	23014.6	0.0789355	578600	8.21951	5.4897
151	Beijing	2016	7.76934e+07	113.37	0.136004	0.136004	0	2.04066e+09	0.51476	0	0	47.84	3.72133	-3.77657	1363	25669.1	0.115342	3179143	8.60873	5.65475
151	Beijing	2017	6.65604e+07	101.986	-0.395153	-0.395153	0	2149523028	0.53382	0	0	47.89	-4.57021	3.46685	1363	28014.9	0.0913849	2.11284e+06	8.6558	5.60908
151	Beijing	2018	5.92446e+07	94.6932	-0.125686	-0.125686	0	2.1537e+09	0.528026	0	0	47.61	-5.88025	4.38709	1359	30320	0.0822812	349518	8.08202	5.52057
151	Beijing	2019	5.92e+07	86.2932	-0.106574	-0.106574	0	2.38649e+09	0.594446	0	0	49.51	-5.8787	-4.26625	1367.9	35371.3	0.1666	4702.91	8.06629	5.34417
153	Wuwei	2015	3.43377e+07	81.8795	-0.212619	-0.212619	0	1.96364e+09	0.505822	0	0	34.8	-0.485252	1.18109	384.79	2457.32	0.0639842	1.13114e+07	7.79364	4.01312
153	Wuwei	2016	3.54129e+07	80.0986	0.245796	0.244478	0	2.0924e+09	0.563632	0	0	35.4	0.0304141	-0.807453	388	2699.44	0.098528	7.50327e+07	7.98764	4.01312
153	Wuwei	2017	6.3273e+07	89.7233	-0.411726	-0.411726	1	2.3044e+09	0.607304	0	0	34.32	-0.328714	1.02064	387.65	2963.26	0.097732	121409	8.21488	4.01312
153	Wuwei	2018	8.79013e+07	91.8164	-0.191486	-0.191486	1	2.42538e+09	0.612626	0	0	36.55	-0.0682453	0.877496	388.85	3278.53	0.106393	47690	8.3652	4.01312
153	Wuwei	2019	8.84523e+07	85.674	0.081413	0.08144	1	2.87008e+09	0.67802	0	0	35.56	1.24511	-1.07824	389.84	3618.26	0.103623	30000	8.44319	4.01312
155	Chengdu	2015	0	101.732	-0.144015	-0.144015	0	3.81926e+08	3.98452	1	0	46	-2.71878	2.1123	1228.05	10801.2	0.0740381	1.7185e+07	7.60112	5.34417
155	Chengdu	2016	0	101.055	0	0	0	2.94268e+09	0.0301552	1	0	68.59	4.16585	-2.49079	1399	12170.2	0.126752	2.91397e+07	7.74737	5.34417
155	Chengdu	2017	0	98.474	-0.412853	-0.412853	0	3.51558e+09	0.146088	1	0	58.72	-2.80161	2.2852	1435.3	13889.4	0.141259	565457	9.28689	5.34417
155	Chengdu	2018	0	86.2548	-0.40849	-0.408491	0	3.70281e+09	0.146494	1	0	55.59	-3.50148	2.87261	1478.1	15342.8	0.10464	628693	8.77447	5.34417
155	Chengdu	2019	0	76.7233	0.027037	0.027039	0	3.50214e+09	0.0597257	1	0	55.76	-3.3819	-2.71858	0	17012.7	0.108838	589356	8.01458	5.34417
156	Hangzhou	2015	9.75844e+07	90.1041	-0.065138	-0.065138	0	1.02733e+10	0.00255496	0	0	85.21	-1.96823	2.24752	723.55	10050.2	0.0916826	5.76683e+07	7.94558	4.81259
156	Hangzhou	2016	1.09428e+08	85.8329	-0.025782	-0.025826	0	1.06696e+10	0.0113004	0	0	81.67	1.599	-1.90889	736	11313.7	0.12572	4.86627e+07	7.97591	4.81259
156	Hangzhou	2017	1.44809e+08	84.4082	-0.24457	-0.244685	0	1.04343e+10	0.00572269	0	0	78.07	-2.21132	2.20769	753.877	12603.4	0.113989	3.45383e+07	7.98969	4.81259
156	Hangzhou	2018	1.13601e+08	80.7973	-0.148085	-0.148112	0	1.05576e+10	0.0041526	0	0	75.24	-2.34061	2.07365	774.102	13509.1	0.0718689	2.92082e+07	8.03454	4.81259
156	Hangzhou	2019	1.15349e+08	80.2575	0.001377	0.001354	0	1.08297e+10	0.00593067	0	0	72.92	-0.987202	-2.07025	795.374	15373	0.137973	4.23392e+07	8.08503	4.81259
157	Changsha	2015	1.05282e+09	88.3616	-0.35397	-0.353041	0	7.91981e+10	0.506628	0	0	51.6	-0.172425	0.943043	680.36	8510.13	0.0875837	5.25216e+08	9.40128	2.96999
157	Changsha	2016	8.98738e+08	82.9507	0.136777	0.137116	0	8.05061e+10	0.5263	0	0	51.92	0.452185	-1.2858	696	9356.91	0.0995021	2.05537e+08	9.39508	2.96999
157	Changsha	2017	8.73865e+08	85.3014	0.031906	0.032311	0	7.59898e+10	0.51173	0	0	50.74	0.400091	1.33342	120.485	10210.1	0.0911862	1.58128e+08	9.6055	2.96999
157	Changsha	2018	1.08024e+09	82.4082	-0.085106	-0.084137	1	9.9494e+10	0.601272	0	0	51.17	-0.538785	1.28733	125.56	11003.4	0.0776954	2.03344e+08	9.81121	2.96999
157	Changsha	2019	2.09162e+09	83.4932	0.165811	0.167707	1	1.01864e+11	0.622443	0	0	61.59	-1.35478	-1.46348	128.67	11574.2	0.0518759	2.07297e+08	10.1841	2.96999
158	Shijiazhuang	2015	6.34939e+07	123.91	0.049388	0.049388	0	8.61e+09	0.387047	0	0	62.75	-0.651978	0.857522	1028.84	5440.6	0.0522862	3.70068e+08	9.27433	4.01312
158	Shijiazhuang	2016	1.84449e+08	136.225	-0.09346	-0.09346	0	9.00107e+09	0.409038	0	0	62.81	-0.0301741	-0.708565	1038	5927.73	0.0895362	4.15403e+08	9.46524	4.01312
158	Shijiazhuang	2017	2.03973e+08	133.332	-0.39024	-0.390056	0	8.70956e+09	0.391258	0	0	62.36	-0.676324	1.08909	1087.99	6177.03	0.0420564	1610400	9.4355	4.01312
158	Shijiazhuang	2018	1.42783e+08	122.633	-0.225193	-0.225193	0	8.74703e+09	0.397581	0	0	63.25	-0.402131	1.18283	973	5375.09	-0.129826	298754692	9.21798	4.01312
158	Shijiazhuang	2019	2.55694e+08	116.849	0.276722	0.276721	0	8.6734e+09	0.415511	0	0	54.11	-0.942986	-1.05706	0	5743.3	-0.134941	3.02607e+08	9.1739	4.01312
333	Foshan	2015	5262600000	67.7589	-0.074644	-0.074644	0	69147277000	0.67629	0	0	56.87	-1.21963	1.5454	388.97	8003.92	0.0755643	1373128000	10.7988	5.34417
333	Foshan	2016	6045800	70.4521	0.197052	0.197052	0	83070776000	0.661873	0	0	49.53	1.0322	-1.64857	400	8630	0.0782219	1349217000	10.7159	5.34417
333	Foshan	2017	8500000000	76.9945	0.270876	0.270876	0	92977226000	0.629486	0	0	56.29	-1.11152	1.77238	419.59	9398.52	0.0890517	1311123000	10.931	5.34417
333	Foshan	2018	9810805000	72.4795	-0.32941	-0.32941	1	113118878000	0.673518	0	0	59.5	0.561028	1.21355	436.98	9935.88	0.0571759	1316904000	10.9669	5.34417
333	Foshan	2019	9638137000	73.4192	0.12506	0.12506	1	173383632000	0.656808	0	0	60.04	1.11134	-1.09865	461.28	10751	0.0820399	1194665000	11.0255	5.34417
338	Weifang	2015	3.25079e+09	115.055	-0.4023	-0.400299	0	4.06122e+10	0.252711	0	0	57.15	-0.190381	0.719241	893.71	5170.5	0.0803385	2.28013e+08	10.2352	4.01312
338	Weifang	2016	3.55967e+09	104.871	0.278194	0.27767	0	4.67313e+10	0.303893	0	0	54.12	0.585464	-0.906556	901	5170.6	1.93405e-05	2.07041e+08	10.4147	4.01312
338	Weifang	2017	5.64657e+09	104.893	0.285372	0.282709	1	6.05765e+10	0.396356	0	0	53.66	-1.13252	1.06256	908.01	5854.93	0.13235	1.62039e+08	10.8938	4.01312
338	Weifang	2018	6.49362e+09	98.3479	-0.065197	-0.064225	0	6.78738e+10	0.420709	0	0	57.06	0.128603	0.76646	914.15	6156.78	0.0515548	2.3219e+08	10.9109	4.01312
338	Weifang	2019	7.34701e+09	100.507	0.321544	0.322068	1	7.82388e+10	0.444582	0	0	58.25	0.519375	-0.840291	918.11	5688.5	-0.0760592	3.18138e+08	10.9854	4.01312
400	Xuchang	2015	3.97033e+08	116.014	-0.193661	-0.193592	0	9.48353e+09	0.473072	0	0	53.13	-0.220142	0.59963	504.77	2171.16	0.0402088	1.42305e+08	9.01882	4.01312
400	Xuchang	2016	4.60414e+08	107.611	0.184682	0.184682	0	1.1245e+10	0.476188	0	0	54.21	0.499693	-0.347244	510	2377.71	0.0951369	1.1626e+08	9.25945	4.01312
400	Xuchang	2017	4.90576e+08	107.877	-0.293911	-0.2936	1	1.20225e+10	0.491034	0	0	52.79	-0.446361	0.593653	495.63	2632.92	0.107335	7.87961e+07	9.29393	4.01312
400	Xuchang	2018	5.08739e+08	110.288	0.15941	0.15941	0	1.45769e+10	0.426969	0	0	51.54	-0.113513	0.507837	498.24	2830.62	0.0750867	2418930	9.04761	4.01312
400	Xuchang	2019	5.36419e+08	106.597	0.184707	0.184707	0	1.13883e+10	0.433306	0	0	53.75	0.635884	-0.0568636	0	3061.51	0.10865	1.34079e+08	9.22972	4.01312
401	Tangshan	2015	6.10056e+06	121.926	-0.13655	-0.137153	0	3.66102e+10	0.627762	1	0	69.52	-0.118965	0.522502	754.96	6103.06	-0.0196363	2.44311e+08	8.65938	4.01312
401	Tangshan	2016	6.4874e+06	113.255	0.100967	0.100967	1	3.68642e+10	0.62668	1	0	68.35	-0.268174	-0.461949	760	6354.87	0.0412592	3.11643e+08	8.79092	4.01312
401	Tangshan	2017	6.94639e+06	113.877	-0.088694	-0.088694	1	3.75365e+10	0.621686	1	0	43.76	0.274942	0.268284	789.7	6530.15	0.0275818	2.65548e+08	8.97984	4.01312
401	Tangshan	2018	4.49509e+07	104.066	0.376808	0.376808	1	3.85952e+10	0.533388	1	0	48.47	0.158483	0.375536	755	6300.03	-0.035239	6.75671e+06	9.55991	4.01312
401	Tangshan	2019	7.18791e+07	97.6082	-0.012734	-0.012734	0	6.07335e+10	0.525172	1	0	46.03	1.18584	-0.489902	0	6513.57	-0.01163	6.56005e+08	9.59371	4.01312
403	Taiyuan	2015	2.41281e+07	95.5973	0.464117	0.464117	0	3.42586e+08	1.34899	0	0	41.42	0.116208	0.784893	367.39	2735.34	0.0806974	3.46931e+06	7.59917	4.01312
403	Taiyuan	2016	2.6849e+07	103.279	0.112823	0.112823	0	2.38419e+08	1.7499	0	0	39.13	0.21161	-1.13571	370	2955.6	0.0805238	6824200	7.59571	4.01312
403	Taiyuan	2017	2.93899e+07	113.915	-0.020605	-0.020605	0	1.32058e+09	0.589444	0	0	59.6	0.178164	0.520936	370	3382.18	0.144328	4748900	7.69436	4.01312
403	Taiyuan	2018	2.85884e+07	106.975	-0.146359	-0.146359	0	9.31607e+07	4.58643	0	0	59.14	-0.679054	1.0066	369	3884.48	0.148512	4.54343e+06	7.34228	4.01312
403	Taiyuan	2019	3.32886e+07	103.868	0.212571	0.212571	0	1.04916e+09	0.380246	0	0	60.12	-1.4712	-1.05474	0	4207.9	0.180328	3.63562e+06	7.43634	4.01312
404	Jingdezhen	2015	236739927	65.1973	-0.075507	-0.075506	0	2.91349e+09	0.382734	0	0	37.56	-1.03632	0.0340066	166.73	772.056	0.0458431	1.75024e+07	8.93517	4.81259
404	Jingdezhen	2016	2.20898e+08	65.6247	0.071062	0.071194	0	3.82678e+09	0.500481	0	0	42.69	-0.181953	0.272071	169	840.148	0.0881966	14752011	8.9447	4.81259
404	Jingdezhen	2017	2.66611e+08	65.3315	-0.211617	-0.211617	1	5.16167e+09	0.487674	0	0	39.04	0.347274	-0.624586	166.49	878.25	0.045351	2.20835e+07	9.07286	4.81259
404	Jingdezhen	2018	2.9553e+08	56.0137	-0.105932	-0.105932	1	5.01401e+09	0.458611	0	0	42.88	-0.392068	-0.127635	167.321	819.86	-0.0664845	20000	9.12944	4.81259
404	Jingdezhen	2019	3.17518e+08	53.9534	-0.065759	-0.065759	1	4.95967e+09	0.448881	0	0	42.44	-0.444255	-0.0491624	168.052	926.106	0.12959	3.55176e+07	9.18955	4.81259
407	Jinan	2015	0	129.699	-0.012571	-0.012571	0	3.42287e+09	0.4896	0	0	27.85	-0.446202	1.25546	625.73	6100.23	0.0571233	643000	8.34368	4.81259
407	Jinan	2016	0	117.668	0.365832	0.366099	0	3.24027e+09	0.401053	0	0	41.03	0.187059	-1.19291	633	6536.12	0.0714538	1761250	8.37353	4.81259
407	Jinan	2017	0	111.449	-0.204875	-0.204875	0	3.57645e+09	0.43191	0	0	40.96	-0.21203	0.857127	643.62	7151.63	0.0941719	525000	8.71594	4.81259
407	Jinan	2018	1.76633e+07	107.614	-0.080503	-0.080502	0	4.59474e+09	0.532093	0	0	35.44	-0.756226	1.07141	655.9	7856.56	0.0985684	5.48847e+06	8.79862	4.81259
407	Jinan	2019	1.92796e+07	106.315	-0.077234	-0.077234	0	4.42696e+09	0.493502	0	0	34.16	-1.62205	-1.22758	796.74	9443.37	0.201973	4.18361e+06	8.90171	4.81259
410	Shenyang	2015	3.64386e+08	110.458	0.11968	0.11968	0	1.88502e+10	0.917272	0	1	33.39	-0.253708	0.955025	730.41	7272.31	0.0244552	5.26708e+07	8.67633	4.01312
410	Shenyang	2016	2.7313e+08	90.4877	-0.212195	-0.212195	0	2.13759e+10	0.970877	0	1	33.76	0.418642	-1.03037	734	5546.45	-0.237319	3.33911e+07	8.55592	4.01312
410	Shenyang	2017	3.27543e+08	90.6356	0.364247	0.364247	1	1.93069e+10	0.957594	0	1	33.44	0.59363	1.07168	736.5	5784.7	0.0429554	3.43855e+07	4.57973	4.01312
410	Shenyang	2018	1.89328e+08	76.5836	-0.217956	-0.217955	1	1.73169e+10	0.958278	0	1	32.59	-0.487222	1.28111	745.1	6292.4	0.0877657	7.68618e+07	8.37959	4.01312
410	Shenyang	2019	1.01557e+08	80.5671	0.02774	0.02774	1	8.79448e+09	0.367371	0	1	64.86	-1.18805	-1.56522	0	5548.6	0.0970158	0	3.85463	4.01312
411	Hangzhou	2015	0	90.1041	-0.065619	-0.065619	0	1.30967e+08	0.145119	0	0	61.56	-1.96823	2.24752	723.55	10050.2	0.0916826	1.1756e+07	10.2579	4.81259
411	Hangzhou	2016	0	85.8329	0.188323	0.188323	0	6.50478e+08	0.825366	0	0	62.07	1.599	-1.90889	736	11313.7	0.12572	1.37807e+07	10.2219	4.81259
411	Hangzhou	2017	2.31991e+06	84.4082	-0.090847	-0.090847	0	3.8258e+08	0.661796	0	0	69.17	-2.21132	2.20769	753.877	12603.4	0.113989	9.96199e+06	10.2449	4.81259
411	Hangzhou	2018	2.52522e+06	80.7973	-0.01989	-0.01989	0	6.72526e+08	0.562855	0	0	69.41	-2.34061	2.07365	774.102	13509.1	0.0718689	3.59427e+06	10.2856	4.81259
411	Hangzhou	2019	1.96252e+06	80.2575	-0.05943	-0.05943	0	1.13452e+09	0.34243	0	0	70.08	-0.987202	-2.07025	795.374	15373	0.137973	1.40857e+07	10.4273	4.81259
413	Shijiazhuang	2015	9.53407e+07	123.91	-0.019027	-0.019027	0	2.17457e+10	0.368685	0	0	51.21	-0.651978	0.857522	1028.84	5440.6	0.0522862	5.35585e+08	4.72227	4.01312
413	Shijiazhuang	2016	1.91167e+08	136.225	0.366135	0.366135	0	3.64095e+10	0.425103	0	0	42.77	-0.0301741	-0.708565	1038	5927.73	0.0895362	3.56944e+08	4.99496	4.01312
413	Shijiazhuang	2017	3.85731e+08	133.332	-0.157802	-0.157802	0	4.17265e+10	0.317743	0	0	37.06	-0.676324	1.08909	1087.99	6177.03	0.0420564	3.51437e+08	5.04454	4.01312
413	Shijiazhuang	2018	5.96044e+08	122.633	-0.267511	-0.268048	1	4.33869e+10	0.348835	0	0	34.69	-0.402131	1.18283	973	5375.09	-0.129826	2.51304e+08	5.05694	4.01312
413	Shijiazhuang	2019	1.22538e+09	116.849	-0.310872	-0.310225	1	4.41459e+10	0.398318	0	0	31	-0.942986	-1.05706	0	5743.3	-0.134941	4.61826e+08	5.06933	4.01312
418	Wuxi	2015	5.5731e+08	94.6411	0.029324	0.029324	0	1.05821e+10	0.57384	0	0	67.37	-1.21021	1.75944	480.9	8518.26	0.0381399	3.1893e+07	4.04055	4.01312
418	Wuxi	2016	6.95078e+08	90.6	0.006627	0.006627	0	1.41382e+10	0.649958	0	0	70.79	1.67472	-1.58387	486	9210.02	0.0812091	3.30245e+07	4.31324	4.01312
418	Wuxi	2017	9.0945e+08	88.2767	0.436595	0.436595	0	1.5247e+10	0.6602	0	0	72.31	-0.572555	1.72342	493.05	10511.8	0.141344	5.38941e+07	4.37522	4.01312
418	Wuxi	2018	7.33045e+08	83.9479	-0.421944	-0.421944	0	1.62668e+10	0.651922	0	0	72.61	0.0921846	1.36861	497.21	11438.6	0.0881695	6.0262e+07	4.45578	4.01312
420	Jilin	2015	0	99.5014	-0.183047	-0.183047	0	2.61791e+09	0.589555	0	1	58.42	0.466703	-0.195669	426.24	2394.19	0.0061463	9.80847e+06	7.27407	4.81259
420	Jilin	2016	6.56025e+06	77.9425	0.177648	0.177649	0	4.59408e+09	0.387006	0	1	53.56	-0.244631	0.164504	422	2453.51	0.024778	4.31589e+06	7.50072	4.81259
420	Jilin	2017	0	87.3014	0.038447	0.038447	0	6.22178e+09	0.533602	0	1	52.16	0.42171	-0.104715	415.35	2208.85	-0.099717	3.98329e+06	7.80643	4.81259
420	Jilin	2018	5.8901e+06	67.5616	-0.26565	-0.26565	1	7.12524e+09	0.575319	0	1	48.91	-0.120184	-0.19313	413.52	2210.24	0.000627475	2.19638e+06	7.91261	4.81259
420	Jilin	2019	5.57933e+06	70.5151	-0.204781	-0.204781	1	8.45584e+09	0.63403	0	1	55.8	0.513051	0.184769	0	1416.6	-0.359074	2.43872e+06	7.83151	4.81259
422	Yichang	2015	8.16384e+07	98.4137	-0.131473	-0.131549	0	1.72266e+10	0.662392	1	0	34.22	0.20288	0.196847	398.18	3384.8	0.0806427	9.86552e+07	9.35497	2.96999
422	Yichang	2016	8.57203e+07	91.9534	0.275324	0.27539	1	2.00656e+10	0.692353	1	0	38.33	0.0557086	-0.22105	394	3709.36	0.0958875	1.224e+08	9.14026	2.96999
422	Yichang	2017	6.9403e+07	90.3918	-0.321286	-0.321286	1	1.75473e+10	0.811131	1	0	24.89	0.382263	0.246975	392.258	3857.17	0.0398478	8.135e+07	8.91936	2.96999
422	Yichang	2018	1.31004e+08	84.6904	0.387168	0.387167	0	1.38953e+10	0.940653	1	0	27.65	0.196201	0.206688	391.87	4064.18	0.053669	14868500	4.28845	2.96999
422	Yichang	2019	4.84127e+08	90.8822	-0.073765	-0.073765	1	1.43146e+10	0.982284	1	0	32.19	-0.0341073	-0.528667	390.94	4460.82	0.097594	7.44638e+07	4.31944	2.96999
423	Donga	2015	1.55846e+08	134.348	0.005049	0.00712	0	8.18039e+09	0.145254	0	0	34.77	0.225164	-0.176391	622.3	2663.62	0.0585042	1.35357e+07	8.78926	5.34417
423	Donga	2016	1.68027e+08	124.858	0.050774	0.050327	0	9.6217e+09	0.134128	0	0	38.68	-0.66108	-0.0605975	633	2859.18	0.0734189	1.84754e+07	8.90713	5.34417
423	Donga	2017	2.25508e+08	116.978	-0.154542	-0.154242	0	1.22542e+10	0.192258	0	0	45.82	0.498796	-0.0432749	639.69	3013.55	0.0539906	1.66513e+07	8.98949	5.34417
423	Donga	2018	2.43696e+08	110.855	-0.247479	-0.247049	1	1.38932e+10	0.180038	0	0	50.46	0.481889	-0.218768	644.7	3152.15	0.0459927	2.70524e+07	8.95633	5.34417
423	Donga	2019	2.05949e+08	111.342	-0.056843	-0.057481	1	1.14919e+10	0.125588	0	0	50.06	0.770471	0.159837	647.03	2259.82	-0.283086	2.52677e+07	7.99052	5.34417
425	Xuzhou	2015	5.66366e+08	99.5781	-0.001893	-0.001893	0	2.89169e+10	0.440516	0	0	53.81	-0.24683	0.748976	1028.7	5319.88	0.0717117	1.65164e+08	9.27919	4.01312
425	Xuzhou	2016	6.941e+08	97.5808	0.109117	0.109117	1	2.87078e+10	0.434575	0	0	54.42	0.176794	-0.985943	1041	5808.52	0.0918516	1.10283e+08	9.27923	4.01312
425	Xuzhou	2017	1.63351e+09	111.578	0.239386	0.239386	1	3.00905e+10	0.352738	0	0	52.44	-0.0341534	0.88221	1039.42	6605.95	0.137286	5.71428e+07	9.80598	4.01312
425	Xuzhou	2018	2.01524e+09	108.019	-0.256011	-0.256011	1	3.72207e+10	0.33772	0	0	57.92	0.00383758	0.782966	1044.77	6755.23	0.0225978	1.4975e+08	10.2028	4.01312
425	Xuzhou	2019	2.45634e+09	99.1973	0.233378	0.233378	1	4.05491e+10	0.385665	0	0	59.89	0.767791	-0.753073	1041.73	7151.35	0.058639	4.67644e+08	10.4479	4.01312
429	Guangzhou	2015	0	71.4685	0.102137	0.102854	0	7.7629e+09	0.373546	0	0	49.12	-2.53396	2.29224	854.19	18100.4	0.0834113	480000	3.72448	5.34417
429	Guangzhou	2016	6.17181e+06	70.0822	0.234172	0.234172	0	1.18792e+10	0.329196	0	0	68.46	3.52341	-2.66987	870	19547.4	0.0799445	704646	4.1707	5.34417
429	Guangzhou	2017	9.77387e+06	75.6986	-0.04821	-0.04821	0	1.95229e+10	0.562981	0	0	68.81	-2.92706	2.35685	897.87	21503.2	0.100049	385932	4.61072	5.34417
429	Guangzhou	2018	1.31834e+06	74.3151	0.162619	0.162619	0	1.61702e+10	0.398629	0	0	69.15	-2.64427	2.00271	927.69	22859.3	0.0630696	1.11323e+06	4.43719	5.34417
429	Guangzhou	2019	0	74.3644	0.093	0.092999	0	1.74367e+10	0.423478	0	0	70.36	-1.57064	-2.43251	953.72	23628.6	0.0336514	1.74054e+06	4.49917	5.34417
488	Shouguang	2015	6.49368e+08	124.764	0.100651	0.100456	1	5.20797e+10	0.678125	0	0	41.41	-0.190381	0.719241	893.71	5170.5	0.0803385	2.5117e+08	5.11891	4.01312
488	Shouguang	2016	7.35689e+08	106.438	0.324454	0.321614	1	5.39559e+10	0.613627	0	0	42.83	0.585464	-0.906556	901	5170.6	1.93405e-05	4.82366e+08	5.13131	4.01312
488	Shouguang	2017	1.01731e+09	103.214	0.31694	0.31694	1	5.99515e+10	0.621052	0	0	44.99	-1.13252	1.06256	908.01	5854.93	0.13235	1.3553e+08	5.20567	4.01312
488	Shouguang	2018	9.29874e+08	92.2959	-0.351229	-0.344173	1	6.02099e+10	0.699558	0	0	45.57	0.128603	0.76646	914.15	6156.78	0.0515548	2.77481e+08	5.21187	4.01312
488	Shouguang	2019	9.92313e+08	96.8329	0.004405	0.006637	1	5.75244e+10	0.698629	0	0	45.34	0.519375	-0.840291	918.11	5688.5	-0.0760592	5.61557e+08	5.17469	4.01312
498	Jinan	2015	4.54856e+07	129.699	0.063476	0.063475	0	2.62144e+09	0.00862511	0	0	71.22	-0.446202	1.25546	625.73	6100.23	0.0571233	2430100	9.29377	4.81259
498	Jinan	2016	1.88259e+07	117.668	0.347349	0.347349	0	2.88845e+09	0.012256	0	0	72.45	0.187059	-1.19291	633	6536.12	0.0714538	1770000	7.74626	4.81259
498	Jinan	2017	9.02339e+07	111.449	-0.044276	-0.044276	0	1.76268e+10	0.769372	0	0	71.8	-0.21203	0.857127	643.62	7151.63	0.0941719	1.79329e+07	4.51156	4.81259
498	Jinan	2018	1.40628e+08	107.614	0.243734	0.241203	0	4.71875e+09	0.246105	0	0	69.88	-0.756226	1.07141	655.9	7856.56	0.0985684	1658600	2.9498	4.81259
498	Jinan	2019	3.35412e+08	106.315	-0.121483	-0.121482	0	7.13259e+09	0.456311	0	0	69.61	-1.62205	-1.22758	796.74	9443.37	0.201973	1.51656e+07	3.61293	4.81259
502	Guangzhou	2015	0	71.4685	1.0471	1.0471	0	3.57921e+08	0.484803	0	0	36.04	-2.53396	2.29224	854.19	18100.4	0.0834113	0	5.35642	5.34417
502	Guangzhou	2016	4.73918e+06	70.0822	0.051347	0.051347	0	5.91564e+08	0.725674	0	0	39.86	3.52341	-2.66987	870	19547.4	0.0799445	0	7.09666	5.34417
502	Guangzhou	2017	1.4637e+07	75.6986	-0.064414	-0.064413	0	4.78203e+08	0.573145	0	0	39.53	-2.92706	2.35685	897.87	21503.2	0.100049	15025.3	5.99904	5.34417
502	Guangzhou	2018	6.0915e+06	74.3151	0.044871	0.044871	0	3.85621e+08	0.470282	0	0	45.4	-2.64427	2.00271	927.69	22859.3	0.0630696	7510.92	6.25897	5.34417
502	Guangzhou	2019	0	74.3644	-0.067733	-0.067733	0	1.82006e+08	0.12164	0	0	43.1	-1.57064	-2.43251	953.72	23628.6	0.0336514	78610.8	7.59515	5.34417
503	Haikou	2015	6.98269e+07	43.8137	-0.192547	-0.192547	0	9.04422e+08	0.0795671	0	0	34.84	0.228529	-0.197333	164.8	1161.96	0.0643607	298410	6.25481	5.34417
503	Haikou	2016	101302923	43.2	0.117203	0.117203	0	9.01932e+08	0.0767201	0	0	35.5	-0.0584335	0.238899	167	1257.67	0.0823609	13861.2	6.4077	5.34417
503	Haikou	2017	1.05783e+08	44.8274	0.731247	0.731247	0	8.7893e+08	0.0880991	0	0	32.06	0.174074	-0.285629	171.049	1390.58	0.105684	89041.5	6.24118	5.34417
503	Haikou	2018	2.94953e+07	42.0192	-0.539626	-0.539626	0	8.97992e+08	0.0896003	0	0	32.69	0.105531	-0.164568	177.614	1510.51	0.0862467	350348	5.86599	5.34417
503	Haikou	2019	3.2518e+07	46.5918	0.021848	0.021848	0	1.09849e+09	0.190854	0	0	30.38	-0.0942762	-0.216585	182.894	1671.92	0.106856	1.50399e+08	6.13615	5.34417
504	Changsha	2015	0	88.3616	0.534193	0.534193	0	1.2201e+08	0.952197	0	0	49.5	-0.172425	0.943043	680.36	8510.13	0.0875837	0	5.41333	2.96999
504	Changsha	2016	397056	82.9507	0.107201	0.107201	0	1.49885e+08	0.989208	0	0	60.92	0.452185	-1.2858	696	9356.91	0.0995021	500000	7.59473	2.96999
504	Changsha	2017	2.72893e+06	85.3014	0.094366	0.094366	0	2.44645e+08	0.923302	0	0	57.79	0.400091	1.33342	120.485	10210.1	0.0911862	53000	6.37947	2.96999
504	Changsha	2018	1.60699e+07	82.4082	-0.380538	-0.380538	0	1.79758e+08	1.04816	0	0	54.52	-0.538785	1.28733	125.56	11003.4	0.0776954	146495	6.26182	2.96999
504	Changsha	2019	1.55157e+07	83.4932	-0.29996	-0.29996	0	1.10993e+08	0.794346	0	0	52.61	-1.35478	-1.46348	128.67	11574.2	0.0518759	1.4164e+06	7.59432	2.96999
505	Haikou	2015	0	43.8137	-0.163066	-0.163066	0	1.06888e+09	0.789472	0	1	33.78	0.228529	-0.197333	164.8	1161.96	0.0643607	0	7.67924	5.34417
505	Haikou	2016	0	43.2	0.217239	0.217239	0	8.25075e+08	0.930143	0	1	37.56	-0.0584335	0.238899	167	1257.67	0.0823609	0	7.65371	5.34417
505	Haikou	2017	1.55e+06	44.8274	-0.183567	-0.183567	0	2.45009e+09	0.186364	0	1	60.64	0.174074	-0.285629	171.049	1390.58	0.105684	69818	7.7378	5.34417
505	Haikou	2018	2.74256e+06	42.0192	-0.109937	-0.109937	0	2.42574e+09	0.186088	0	1	60.52	0.105531	-0.164568	177.614	1510.51	0.0862467	1.65485e+07	7.7371	5.34417
505	Haikou	2019	7.46169e+06	46.5918	-0.162378	-0.162378	0	2.43184e+09	0.207982	0	1	58.46	-0.0942762	-0.216585	182.894	1671.92	0.106856	2.08095e+07	7.73738	5.34417
509	Nanchong	2015	0	85.9425	0.061142	0.061142	0	4.60026e+08	0.799038	0	0	35.53	-0.116121	-0.308293	742.33	1516.2	0.0587851	7.0468e+07	6.32554	6.28967
509	Nanchong	2016	0	79.7068	0.317896	0.317896	0	3.37844e+08	1.00024	0	0	35.08	-0.922353	1.12288	741	1651.4	0.0891694	478900	6.11306	6.28967
509	Nanchong	2017	0	77.2849	-0.012903	-0.012903	0	2.84162e+08	0.950048	0	0	36.93	0.981465	-0.684626	732.7	1827.93	0.106897	0	9.45172	6.28967
509	Nanchong	2018	0	74.8685	-0.023371	-0.023371	0	2.65753e+08	0.995696	0	0	34.47	0.00827996	-0.104264	728.7	2006.03	0.0974326	957371	8.81984	6.28967
509	Nanchong	2019	0	66.6849	-0.125392	-0.125393	0	2.13265e+08	1.51523	0	0	34.1	-0.419311	0.519188	0	2401.08	0.196931	146267	6.42341	6.28967
510	Deyang	2015	51150000	85.4219	0.265277	0.265277	0	1.16549e+09	0.0657825	1	0	36.38	-0.119514	0.0517655	389.99	1605.06	0.0589945	8.74999e+06	7.6859	5.34417
510	Deyang	2016	46050000	89.0411	0.652026	0.652026	1	1.11626e+09	0.0412291	1	0	27.43	-0.13905	0.129294	392	1752.45	0.0918282	7.34758e+06	7.74743	5.34417
510	Deyang	2017	51260000	89.6219	0.010164	0.010164	1	1.10646e+09	0.0658805	1	0	36.19	0.0816634	-0.0282882	387.7	1960.55	0.118745	6.22157e+06	7.84841	5.34417
510	Deyang	2018	65770000	78.1288	-0.136796	-0.136796	1	1.02916e+09	0.0588642	1	0	33.21	0.122496	0.470788	386.8	2213.87	0.129209	322650	8.01251	5.34417
510	Deyang	2019	70780000	71.3781	-0.082957	-0.082957	1	1.1275e+09	0.181763	1	0	31.83	0.534221	0.240324	0	2404.1	0.0859265	1.11841e+07	8.12915	5.34417
513	Zhuhai	2015	3.75704e+08	57.337	0.143787	0.143862	0	8.07754e+09	0.404534	0	0	71.89	-2.77644	1.89639	112.45	2025.41	0.0847242	1.2768e+08	8.74695	2.96999
513	Zhuhai	2016	4.74777e+08	57.7808	0.262462	0.262462	1	8.13577e+09	0.566027	0	0	71.23	1.71542	-2.10525	115	2226.37	0.0992192	1.28101e+08	8.86555	2.96999
513	Zhuhai	2017	5.75501e+08	60.6849	0.280825	0.281024	1	1.25877e+10	0.409043	0	0	68.09	-2.1314	1.84508	118.87	2675.18	0.201588	9.19648e+07	8.94888	2.96999
513	Zhuhai	2018	6.87239e+08	61.3726	-0.484921	-0.484921	1	1.32613e+10	0.449151	0	0	67.7	-1.51331	1.65112	127.4	2914.74	0.0895474	8.50974e+07	8.93963	2.96999
513	Zhuhai	2019	8.2773e+08	59.9507	0.33259	0.332217	1	1.34998e+10	0.492654	0	0	70.65	-2.46758	-2.49246	133.29	3435.89	0.178799	1.56195e+08	8.98228	2.96999
518	Jiangyin	2015	0	97.4849	0.237377	0.237377	0	7.15587e+08	0.286513	0	0	31.24	-1.21021	1.75944	480.9	8518.26	0.0381399	2022000	6.47417	4.81259
518	Jiangyin	2016	0	92.9151	0.296732	0.296732	0	7.31864e+08	0.300206	0	0	41.43	1.67472	-1.58387	486	9210.02	0.0812091	2500	6.79325	4.81259
518	Jiangyin	2017	0	91.0466	-0.09825	-0.09825	0	7.17167e+08	0.180328	0	0	53.04	-0.572555	1.72342	493.05	10511.8	0.141344	944238	7.11091	4.81259
518	Jiangyin	2018	1.25839e+07	88.2603	-0.155316	-0.155315	0	7.33042e+08	0.177758	0	0	53.46	0.0921846	1.36861	497.21	11438.6	0.0881695	1.52842e+06	7.2128	4.81259
518	Jiangyin	2019	5.79791e+07	83.6438	0.026786	0.026785	0	7.16001e+08	0.166745	0	0	48.89	-0.185815	-1.46766	502.83	11852.3	0.036167	6.08547e+06	7.24195	4.81259
519	Xiangtan	2015	8.75946e+07	83.2877	-0.085458	-0.085495	1	5.1557e+09	0.192024	0	0	61.59	-0.000839765	0.266706	289.29	1703.1	0.0843877	1.62642e+07	7.52931	4.01312
519	Xiangtan	2016	1.80009e+08	78.4137	0.179324	0.179324	0	1.02607e+10	0.282296	0	0	56.24	-0.276854	-0.297815	290	1866.79	0.096113	2.27489e+07	8.17375	4.01312
519	Xiangtan	2017	1.99626e+08	82.4247	-0.204778	-0.204778	1	6.49679e+09	0.000290116	0	0	58.28	0.589037	0.304717	30.6313	2005.25	0.0741719	1.31671e+07	8.4034	4.01312
519	Xiangtan	2018	2.46478e+08	81.1315	-0.192766	-0.192766	1	6.64185e+09	0.00609204	0	0	58.28	-0.347983	0.30547	30.69	2161.36	0.0778506	2.22804e+07	8.43987	4.01312
519	Xiangtan	2019	2.92495e+08	82.3836	0.034506	0.034505	1	1.10112e+10	0.256386	0	0	55.76	-0.091852	-0.222279	30.67	2257.63	0.0445395	2.87956e+07	8.4995	4.01312
521	Hefei	2015	6.26725e+08	91.8384	-0.159291	-0.159291	0	7.50799e+09	0.545141	0	0	35.68	-1.3602	1.92246	717.72	5660.27	0.0925981	3.68436e+07	3.6749	4.81259
521	Hefei	2016	6.80286e+08	89.5425	0.142276	0.142276	0	1.01789e+10	0.494566	0	0	40.59	0.692293	-1.90137	730	6274.38	0.108494	4.8275e+07	4.02196	4.81259
521	Hefei	2017	7.61573e+08	94.0521	-0.226018	-0.226019	0	1.17386e+10	0.567082	0	0	40.99	-2.46281	1.88499	742.76	7003.05	0.116135	7.1747e+07	4.15211	4.81259
521	Hefei	2018	8.21743e+08	85.8712	-0.210845	-0.211352	0	1.22462e+10	0.582268	0	0	36.9	-2.04136	2.11965	757.96	7822.91	0.117072	883331	4.20169	4.81259
521	Hefei	2019	7.82372e+08	85.5507	-0.033373	-0.033373	1	1.09696e+10	0.530149	0	0	36.77	-0.581567	-1.9538	770.44	9409.4	0.2028	1.10281e+08	4.07774	4.81259
523	Guangzhou	2015	1.96329e+08	71.4685	-0.027478	-0.027478	0	3.43206e+09	0.673388	1	0	47.13	-2.53396	2.29224	854.19	18100.4	0.0834113	6.3434e+06	9.61996	5.34417
523	Guangzhou	2016	2.25497e+08	70.0822	0.055144	0.055243	0	3.95367e+09	0.54184	1	0	53.91	3.52341	-2.66987	870	19547.4	0.0799445	1.16836e+07	9.87761	5.34417
523	Guangzhou	2017	3.54329e+08	75.6986	-0.233179	-0.233168	0	4.61285e+09	0.595832	1	0	53.63	-2.92706	2.35685	897.87	21503.2	0.100049	24226895	10.0312	5.34417
523	Guangzhou	2018	2.87075e+08	74.3151	-0.454428	-0.454304	1	6.85718e+09	0.719692	1	0	50.89	-2.64427	2.00271	927.69	22859.3	0.0630696	1.72058e+07	10.018	5.34417
523	Guangzhou	2019	3.25386e+08	74.3644	0.369746	0.369988	1	7.66558e+09	0.745796	1	0	49.7	-1.57064	-2.43251	953.72	23628.6	0.0336514	1.52418e+07	9.9205	5.34417
524	Guangzhou	2015	0	71.4685	-0.037047	-0.037047	0	8.36354e+08	0.255893	0	1	61.57	-2.53396	2.29224	854.19	18100.4	0.0834113	29040	6.44679	5.34417
524	Guangzhou	2016	0	70.0822	0.213685	0.21308	0	8.43545e+08	0.255631	0	1	58.62	3.52341	-2.66987	870	19547.4	0.0799445	0	6.45146	5.34417
524	Guangzhou	2017	285118	75.6986	-0.1584	-0.1584	0	2.76273e+09	0.068696	0	1	82	-2.92706	2.35685	897.87	21503.2	0.100049	7.34945e+06	9.03911	5.34417
524	Guangzhou	2018	1.14272e+07	74.3151	-0.229686	-0.228827	0	2.75776e+09	0.069956	0	1	83.32	-2.64427	2.00271	927.69	22859.3	0.0630696	4.99896e+06	9.12474	5.34417
524	Guangzhou	2019	1.97764e+07	74.3644	-0.103858	-0.103858	0	2.78409e+09	0.0698239	0	1	81.32	-1.57064	-2.43251	953.72	23628.6	0.0336514	1.28587e+07	9.20342	5.34417
525	Nanjing	2015	7.17315e+07	96.3945	-0.201799	-0.201799	1	5.10203e+09	0.40801	1	0	69.59	-1.01663	2.03542	653.4	9720.77	0.102034	6.09165e+07	8.52896	6.28967
525	Nanjing	2016	7.22207e+07	90.4137	0.287197	0.287197	0	6.87648e+09	0.420207	1	0	74.66	3.69971	-2.68164	663	10503	0.080472	8.16893e+07	8.28852	6.28967
525	Nanjing	2017	1.55336e+08	85.8356	0.107694	0.106184	1	1.24297e+10	0.642512	1	0	70.63	-2.17475	2.40084	680.67	11715.1	0.115403	1.157e+08	8.52007	6.28967
525	Nanjing	2018	1.67484e+08	86.2795	-0.146762	-0.147799	1	9.14888e+09	0.624157	1	0	70.86	-3.09618	2.90232	696.94	12820.4	0.0943483	1.03465e+08	8.64567	6.28967
525	Nanjing	2019	1.07813e+08	84.8219	-0.232872	-0.232734	1	9.76277e+09	0.633369	1	0	62.02	-3.07745	-2.71744	709.82	14030.1	0.0943613	5.56037e+07	3.97858	6.28967
528	Liuzhou	2015	265200000	73.4603	-0.303175	-0.303175	0	1.55707e+10	0.443219	0	0	49.16	-0.129084	0.494653	381.62	2298.62	0.0408011	1.76113e+08	8.70802	4.56521
528	Liuzhou	2016	2.89916e+08	66.8027	0.130221	0.130221	0	1.57967e+10	0.452146	0	0	51.17	0.215763	-0.677939	386	2476.94	0.0775783	1.55671e+08	8.76867	4.56521
528	Liuzhou	2017	3.8232e+08	66.4822	-0.002549	-0.002549	1	1.6019e+10	0.449314	0	0	44.41	-0.541492	0.661409	386.603	2755.64	0.112519	5.53272e+07	9.21727	4.56521
528	Liuzhou	2018	5.59493e+08	63.2164	-0.279049	-0.279048	1	1.72879e+10	0.48528	0	0	45.87	0.182824	0.379005	390.471	3053.65	0.108143	5.02491e+06	9.60271	4.56521
528	Liuzhou	2019	6.73552e+08	56.9342	0.049767	0.049768	1	1.85535e+10	0.511981	0	0	45.1	0.554958	-0.291747	393.518	3128.35	0.024464	1.4678e+08	9.62426	4.56521
530	Dalian	2015	8.08582e+07	87.9315	0.162109	0.162108	0	3.2599e+09	0.214791	0	0	40.45	-0.301614	1.05817	593.56	7731.64	0.00993527	709526	2.15033	5.34417
530	Dalian	2016	8.59498e+07	78.4384	0.022169	0.022169	0	3.96704e+09	0.210941	0	0	39.32	0.878611	-1.66743	596	6810.2	-0.119177	6.08851e+06	2.58415	5.34417
530	Dalian	2017	9.37952e+07	74.4329	-0.289879	-0.289879	1	4.44138e+09	0.260698	0	0	35.36	-0.295347	1.30566	594.9	6989.8	0.0263722	1.77118e+06	2.77008	5.34417
530	Dalian	2018	7.5763e+07	67.7562	-0.093173	-0.094122	0	4.47902e+09	0.263999	0	0	32.17	-0.994426	1.45648	595.2	7668.48	0.0970961	1060600	2.80106	5.34417
530	Dalian	2019	6.42727e+07	72.2904	-0.072679	-0.073361	0	4.52636e+09	0.254697	0	0	32.69	-2.13384	-1.74467	0	7001.7	-0.086951	5.12299e+06	2.83205	5.34417
532	Zhuhai	2015	8.81955e+06	57.337	0.199352	0.199352	0	9.09443e+08	0.333585	0	1	53.42	-2.77644	1.89639	112.45	2025.41	0.0847242	5.87156e+06	6.49826	2.96999
532	Zhuhai	2016	1.39558e+07	57.7808	0.112725	0.112725	1	1.50914e+09	0.597062	0	1	51.95	1.71542	-2.10525	115	2226.37	0.0992192	8.78049e+06	6.8395	2.96999
532	Zhuhai	2017	1.87006e+07	60.6849	-0.293873	-0.293408	1	1.84738e+09	0.667288	0	1	50.9	-2.1314	1.84508	118.87	2675.18	0.201588	9.18506e+06	7.23745	2.96999
532	Zhuhai	2018	1.50694e+07	61.3726	0.05667	0.056508	1	1.9577e+09	0.682241	0	1	51.11	-1.51331	1.65112	127.4	2914.74	0.0895474	1.35566e+07	7.23511	2.96999
532	Zhuhai	2019	1.50203e+07	59.9507	0.166352	0.166352	1	2.05954e+09	0.692122	0	1	51.04	-2.46758	-2.49246	133.29	3435.89	0.178799	9.50559e+06	6.9744	2.96999
533	Foshan	2015	122837032	67.7589	-0.034928	-0.033896	0	1.46326e+09	0.406378	0	0	44.89	-1.21963	1.5454	388.97	8003.92	0.0755643	7.28454e+06	8.95141	5.34417
533	Foshan	2016	9.87349e+07	70.4521	0.232236	0.232236	0	1.42364e+09	0.223281	0	0	45.45	1.0322	-1.64857	400	8630	0.0782219	6.15368e+06	8.91005	5.34417
533	Foshan	2017	60837588	76.9945	-0.021502	-0.021284	0	1.6181e+09	0.35581	0	0	54.17	-1.11152	1.77238	419.59	9398.52	0.0890517	3.24772e+07	9.71176	5.34417
533	Foshan	2018	5.88914e+07	72.4795	-0.29057	-0.290862	0	6.5528e+08	0.699506	0	0	46.09	0.561028	1.21355	436.98	9935.88	0.0571759	2.7134e+06	9.83123	5.34417
533	Foshan	2019	5.85617e+07	73.4192	-0.030706	-0.030707	0	2.3693e+09	0.630724	0	0	46.3	1.11134	-1.09865	461.28	10751	0.0820399	3.13326e+06	7.94981	5.34417
534	Shantou	2015	0	60.2384	-0.428533	-0.427587	0	1.85626e+09	0.231745	0	0	65.16	-0.648361	1.06552	550.46	1868.03	0.0882685	3810000	7.27315	4.48121
534	Shantou	2016	1.53713e+07	55.6658	0.101808	0.101808	0	2.11378e+09	0.300478	0	0	63.69	0.24039	-0.641887	559	2080.97	0.113996	8479124	6.41259	4.48121
534	Shantou	2017	3.03531e+07	56.926	0.177514	0.177514	0	1.95038e+09	0.208061	0	0	67.14	-1.29236	1.01332	565.44	2350.97	0.129748	5.31843e+06	6.62131	4.48121
534	Shantou	2018	5.95971e+07	59.9534	-0.12798	-0.128005	0	2.1535e+09	0.293139	0	0	67.18	0.141834	0.471796	569.42	2512.05	0.0685143	1.11255e+07	6.53708	4.48121
534	Shantou	2019	8.76676e+07	57.126	0.090391	0.09035	0	1.62817e+09	0.413026	0	0	62.54	1.60611	-0.388984	571.7	2694.08	0.072463	1.50851e+07	6.9995	4.48121
536	Foozhou	2015	8.23033e+07	56.9014	-0.049477	-0.049477	0	8.97267e+09	0.663016	0	0	71.59	-2.14172	1.41905	678.36	5618.08	0.0868457	5.19606e+07	8.64827	5.34417
536	Foozhou	2016	6.60026e+07	54.7808	-0.030671	-0.030671	0	1.51388e+10	0.140618	0	0	79.24	2.83911	-1.69874	687	6197.64	0.103159	4.3408e+07	8.49028	5.34417
536	Foozhou	2017	1.31682e+08	59.9315	-0.137342	-0.136774	0	1.65748e+10	0.198785	0	0	74.22	-2.47323	1.92507	693.35	7085.52	0.143261	4.73246e+08	8.30586	5.34417
536	Foozhou	2018	2.91503e+08	59.4795	-0.340478	-0.340478	0	1.69143e+10	0.297491	0	0	67.01	-2.49615	1.81444	702.66	7856.81	0.108854	1.09101e+07	8.08461	5.34417
536	Foozhou	2019	3.56442e+08	55.2	0.094594	0.094594	1	1.64278e+10	0.322078	0	0	62.93	-0.237361	-1.45244	710.08	9392.3	0.195434	3.31553e+08	7.01521	5.34417
538	Kunming	2015	1.00373e+08	54.789	-0.145647	-0.14568	0	1.37137e+10	0.50959	0	0	72.52	0.48103	0.250918	555.57	3968.01	0.0686806	6.80907e+07	9.88945	4.81259
538	Kunming	2016	8.9927e+07	55.4603	0.176629	0.176629	0	1.72933e+10	0.601715	0	0	72.38	-0.206521	-0.53106	560	4300.08	0.0836876	7.73928e+07	9.93292	4.81259
538	Kunming	2017	8.40354e+07	56.1315	0.112425	0.112506	0	1.91938e+10	0.637183	0	0	77.28	0.815268	0.435607	678.3	4857.64	0.129663	7.8369e+07	10.005	4.81259
538	Kunming	2018	1.10304e+08	54.2548	-0.319888	-0.319738	0	2.12116e+10	0.694663	0	0	77.72	-0.465547	0.525782	685	5206.9	0.0718991	9.0936e+07	10.0938	4.81259
538	Kunming	2019	1.73888e+08	54.8	0.082964	0.082964	0	4.00735e+10	0.378169	0	0	80.98	-0.719487	-0.23722	695	6475.88	0.243711	2.17672e+08	10.1264	4.81259
539	Guangzhou	2015	0	71.4685	-0.41857	-0.415867	0	27211801075	0.211457	1	0	76.61	-2.53396	2.29224	854.19	18100.4	0.0834113	57848230	4.86481	5.34417
539	Guangzhou	2016	0	70.0822	0.060266	0.060266	1	27294836897	0.183912	1	0	75.98	3.52341	-2.66987	870	19547.4	0.0799445	27389745	4.87101	5.34417
539	Guangzhou	2017	27896103	75.6986	-0.098523	-0.098523	1	27497912825	0.180174	1	0	77.15	-2.92706	2.35685	897.87	21503.2	0.100049	50872822	4.88341	5.34417
539	Guangzhou	2018	15319005	74.3151	0.113543	0.113543	1	29267345052	0.189797	1	0	76.71	-2.64427	2.00271	927.69	22859.3	0.0630696	52750847	4.8958	5.34417
539	Guangzhou	2019	31216857	74.3644	-0.030154	-0.029143	1	31904378262	0.207412	1	0	76.49	-1.57064	-2.43251	953.72	23628.6	0.0336514	42071653	4.93918	5.34417
540	Guiyang	2015	3.76644e+06	60.9589	-0.172601	-0.172601	0	5.54001e+10	0.766098	0	0	53.84	-0.235811	0.590423	391.79	2891.16	0.157729	2.40744e+08	9.54434	5.34417
540	Guiyang	2016	3.89874e+06	61.7562	0.11216	0.11216	0	3.75772e+10	0.66698	0	0	56.31	0.267424	-0.500074	401	3157.7	0.0921914	2.79448e+07	9.74008	5.34417
540	Guiyang	2017	8.32134e+06	55.1699	0.118492	0.111215	0	4.79512e+10	0.754631	0	0	55.98	0.699334	0.364381	408.31	3798.45	0.202918	5232100	9.46458	5.34417
540	Guiyang	2018	1.28371e+07	53.4932	0	0	0	4.90101e+10	0.775131	0	0	56.29	-0.0681529	0.626408	418.452	3798.45	0	920000	9.29859	5.34417
540	Guiyang	2019	1.69762e+06	50.0274	-0.117182	-0.117044	0	5.19292e+10	0.813881	0	0	55.16	-0.60864	-0.705969	427.826	4039.6	0.0634853	3.31825e+07	9.14496	5.34417
541	Foshan	2015	92891920	67.7589	0.469868	0.469868	0	6.05631e+09	0.187225	0	0	41.98	-1.21963	1.5454	388.97	8003.92	0.0755643	5.14117e+06	3.42081	5.34417
541	Foshan	2016	1.1007e+08	70.4521	-0.034592	-0.034592	0	6.27975e+09	0.222523	0	0	43.77	1.0322	-1.64857	400	8630	0.0782219	1.66938e+06	3.45799	5.34417
541	Foshan	2017	1.27983e+08	76.9945	0.013401	0.013402	0	5.70298e+09	0.188619	0	0	43.63	-1.11152	1.77238	419.59	9398.52	0.0890517	6.87639e+06	3.30306	5.34417
541	Foshan	2018	1.39595e+08	72.4795	-0.13729	-0.13729	0	5.59977e+09	0.258031	0	0	43.48	0.561028	1.21355	436.98	9935.88	0.0571759	2.16826e+06	3.26587	5.34417
541	Foshan	2019	1.39054e+08	73.4192	-0.065469	-0.065469	0	6.15799e+09	0.23646	0	0	43.58	1.11134	-1.09865	461.28	10751	0.0820399	1.12023e+07	3.4332	5.34417
544	Zhengzhou	2015	0	134.701	-0.102498	-0.102498	0	1.85024e+09	0.526054	0	0	61.79	-0.233684	0.751688	810.49	7311.52	0.0788746	3.85462e+07	6.84802	2.96999
544	Zhengzhou	2016	0	124.277	0.21172	0.21172	0	5.53395e+09	0.0890234	0	0	77.59	-0.0380198	-0.973331	827	8113.97	0.109751	1.01504e+08	3.24108	2.96999
544	Zhengzhou	2017	2.24627e+07	119.986	-0.343172	-0.343172	0	5.98443e+09	0.111867	0	0	77.71	-0.297898	1.20673	782.08	9193.77	0.133079	9.77905e+07	3.38982	2.96999
544	Zhengzhou	2018	3.66777e+07	115.488	-0.217337	-0.217337	1	7.91632e+09	0.279526	0	0	79.93	-0.332341	0.998022	787.47	10143.3	0.103282	9.71232e+07	7.09151	2.96999
544	Zhengzhou	2019	4.38589e+07	110.759	-0.175148	-0.175148	1	8.16926e+09	0.283142	0	0	79.77	-0.807688	-1.21636	0	11084.4	0.130384	8.95077e+07	7.55258	2.96999
545	Jilin	2015	2.94999e+07	99.5014	-0.11108	-0.111079	0	2.22787e+09	0.0678135	1	0	51.99	0.466703	-0.195669	426.24	2394.19	0.0061463	4.37058e+07	7.24079	4.81259
545	Jilin	2016	2.71544e+07	77.9425	-0.16548	-0.16548	0	2.09528e+09	0.000671131	1	0	44.28	-0.244631	0.164504	422	2453.51	0.024778	1.70292e+07	7.40868	4.81259
545	Jilin	2017	6.25967e+07	87.3014	-0.123859	-0.123859	1	2.21074e+09	0.00102424	1	0	43.08	0.42171	-0.104715	415.35	2208.85	-0.099717	1.7339e+07	7.87702	4.81259
545	Jilin	2018	6.2339e+07	67.5616	-0.168421	-0.168421	1	2.28646e+09	0.00102503	1	0	43.21	-0.120184	-0.19313	413.52	2210.24	0.000627475	1.6672e+07	7.95448	4.81259
545	Jilin	2019	6.34006e+07	70.5151	-0.247612	-0.247612	1	3.0912e+09	0.32825	1	0	42.84	0.513051	0.184769	0	1416.6	-0.359074	5.6021e+07	7.94045	4.81259
546	Changchun	2015	0	101.507	0.242799	0.242798	0	2.07957e+09	0.0602536	0	0	69.4	-1.32113	1.09808	753.83	5530.03	0.0351167	5.82658e+06	7.81244	2.96999
546	Changchun	2016	0	81.6877	0.078067	0.078067	0	3.17514e+09	0.1844	0	0	69.7	1.57323	-1.46117	753	5986.42	0.0825285	4.17203e+06	7.93588	2.96999
546	Changchun	2017	1.16054e+08	83.4658	0.53803	0.53803	1	3.68091e+09	0.0649533	0	0	62.41	-1.06046	1.54472	748.92	6495.02	0.0849592	7.10871e+07	8.66324	2.96999
546	Changchun	2018	2.46339e+08	64.2466	-0.396085	-0.396085	1	4.1094e+09	0.126648	0	0	63.21	-1.56012	1.49185	751.29	7175.71	0.104802	1.09212e+08	9.03308	2.96999
546	Changchun	2019	2.50575e+08	70.8767	0.066172	0.066272	0	4.71804e+09	0.175314	0	0	61.33	-1.42094	-1.27397	0	7658.21	0.129723	1.3097e+08	9.0246	2.96999
547	Foozhou	2015	1.68826e+08	56.9014	-0.131798	-0.131798	0	4.79688e+09	0.13491	0	0	49.05	-2.14172	1.41905	678.36	5618.08	0.0868457	2.81475e+06	7.76469	5.34417
547	Foozhou	2016	2.55624e+08	54.7808	0	0	0	4.48841e+09	0.121782	0	0	48.55	2.83911	-1.69874	687	6197.64	0.103159	3.21324e+06	8.11332	5.34417
547	Foozhou	2017	2.79077e+08	59.9315	0.054235	0.054235	0	4.54009e+09	0.119769	0	0	44.4	-2.47323	1.92507	693.35	7085.52	0.143261	1.32521e+07	8.20529	5.34417
547	Foozhou	2018	4.34345e+08	59.4795	-0.012283	-0.012283	0	5.47823e+09	0.0701132	0	0	41	-2.49615	1.81444	702.66	7856.81	0.108854	3.20605e+07	8.50472	5.34417
547	Foozhou	2019	5.63017e+08	55.2	0.077967	0.077967	0	6.02695e+09	0.0876725	0	0	36.82	-0.237361	-1.45244	710.08	9392.3	0.195434	8.24839e+07	8.59165	5.34417
550	Nanchang	2015	1830992839	71.0904	-0.130735	-0.127776	0	19392011188	0.373771	0	0	81.94	-0.0335829	0.520375	520.38	4000.01	0.0905272	709071454	4.59832	6.28967
550	Nanchang	2016	1937312797	73.8164	0.167771	0.167169	0	22398418438	0.436062	0	0	81.39	0.668883	-0.717002	523	4354.99	0.0887444	517797351	4.73467	6.28967
550	Nanchang	2017	2054740061	75.137	-0.204967	-0.205283	1	23362624145	0.443329	0	0	80.92	-0.509994	0.526969	546.354	5003.19	0.14884	11660439	4.77185	6.28967
550	Nanchang	2018	1735368721	66.2274	0.111297	0.111671	1	20701399162	0.460697	0	0	82.28	-0.954011	0.837306	554.554	5274.67	0.0542614	245825276	4.70368	6.28967
550	Nanchang	2019	1937077557	70.6904	-0.299864	-0.299701	1	22452051190	0.48304	0	0	81.08	-1.54702	-0.676185	560.056	5596.18	0.0609539	246880334	4.74087	6.28967
551	Suzhou	2015	1.18736e+08	93.6767	0.027255	0.027255	0	3.31819e+09	0.482095	0	0	45.86	-1.78537	2.06253	667.01	14504.1	0.0540067	3.35144e+07	7.94517	4.01312
551	Suzhou	2016	1.17891e+08	86.863	0.143211	0.143211	0	1.5701e+09	0.169715	0	0	48.17	1.44714	-1.98324	678	15475.1	0.0669481	3.17385e+07	8.02218	4.01312
551	Suzhou	2017	1.22381e+08	84.5863	-0.112452	-0.112452	0	1.52848e+09	0.159723	0	0	48.268	-2.15898	2.08621	691.07	17319.5	0.119186	1.75644e+07	8.14431	4.01312
551	Suzhou	2018	1.36773e+08	82.2658	0.015947	0.015947	0	1.49777e+09	0.183515	0	0	49.768	-0.852858	2.059	703.55	18597.5	0.0737873	2.74376e+07	8.28649	4.01312
551	Suzhou	2019	1.48665e+08	79.1452	0.000227	0.000227	0	1.59952e+09	0.189838	0	0	52.718	0.272962	-2.05372	722.6	19235.8	0.0343235	2.66335e+07	8.33153	4.01312
553	Jingzhou	2015	7.40496e+06	102.184	-0.314586	-0.314586	1	2.97727e+09	0.295535	1	0	35.27	0.177596	-0.00197436	643.19	1590.5	0.0743065	5.58543e+06	7.7482	4.81259
553	Jingzhou	2016	8.74154e+06	93.1589	0.449386	0.448472	1	2.97597e+09	0.321282	1	0	33.87	-0.253235	0.228761	646	1726.75	0.0856649	5.4178e+06	7.74806	4.81259
553	Jingzhou	2017	360403000	86.3973	0.150841	0.150841	1	20601325000	0.0681133	1	0	84.12	0.326267	-0.472916	642.012	1922.18	0.113178	0	4.69129	4.81259
553	Jingzhou	2018	441897000	84.4521	-0.501123	-0.500712	1	20463828000	0.051353	1	0	83.39	0.177428	0.108251	641.284	2082.18	0.0832407	0	4.67889	4.81259
553	Jingzhou	2019	437802000	82.3014	-0.050811	-0.050793	1	19993212000	0.0635492	1	0	84	0.143752	0.346217	637.16	2516.48	0.208577	0	4.64171	4.81259
555	Shenzhen	2015	3.73288e+08	54.7479	0.341919	0.341921	0	2.26411e+09	0.0815884	0	0	79.31	-6.60352	4.29049	354.99	17502.9	0.0938045	3.20416e+07	9.30335	4.60227
555	Shenzhen	2016	4.27834e+08	54.9671	-0.386996	-0.386996	0	3.70561e+09	0.134379	0	0	73.87	6.79173	-4.76045	385	19492.6	0.113681	3.78859e+07	9.17669	4.60227
555	Shenzhen	2017	4.86331e+08	56.4712	-0.295873	-0.295873	0	3.48268e+09	0.0740394	0	0	73.34	-6.53951	4.56086	445.74	22490.1	0.153774	5.51309e+07	9.11279	4.60227
555	Shenzhen	2018	4.90055e+08	53.2	-0.332023	-0.332023	0	3.47911e+09	0.0918491	0	0	67.14	-5.7208	4.50079	445.74	24222	0.0770082	6.81612e+07	9.23397	4.60227
555	Shenzhen	2019	5.14002e+08	57.5671	0.314968	0.314968	0	3.33383e+09	0.0632862	0	0	63.13	-4.12869	-4.80715	445.74	26927.1	0.11168	5.54542e+07	9.33967	4.60227
559	Hangzhou	2015	3.97442e+08	90.1041	0.073747	0.073747	0	8.10976e+09	0.528782	0	0	59.89	-1.96823	2.24752	723.55	10050.2	0.0916826	4.28322e+07	9.10723	4.81259
559	Hangzhou	2016	4.3878e+08	85.8329	-0.155575	-0.155575	0	7.05997e+09	0.433008	0	0	59.15	1.599	-1.90889	736	11313.7	0.12572	4.11548e+07	9.14612	4.81259
559	Hangzhou	2017	4.87015e+08	84.4082	-0.024114	-0.024114	0	6.66116e+09	0.343419	0	0	66.4	-2.21132	2.20769	753.877	12603.4	0.113989	6.89566e+07	9.16662	4.81259
559	Hangzhou	2018	5.13014e+08	80.7973	-0.257325	-0.257325	1	7.29689e+09	0.380605	0	0	66.72	-2.34061	2.07365	774.102	13509.1	0.0718689	5.5646e+07	9.17003	4.81259
559	Hangzhou	2019	4.88884e+08	80.2575	-0.101479	-0.101479	1	7.3337e+09	0.37861	0	0	68.09	-0.987202	-2.07025	795.374	15373	0.137973	1.19084e+08	9.10235	4.81259
560	Kunming	2015	0	54.789	0.193948	0.193949	0	3.88539e+09	0.11451	0	0	79.48	0.48103	0.250918	555.57	3968.01	0.0686806	7.126e+06	7.84552	4.81259
560	Kunming	2016	0	55.4603	0.151973	0.152024	0	4.45567e+09	0.225271	0	0	74.1	-0.206521	-0.53106	560	4300.08	0.0836876	3.9938e+06	8.27193	4.81259
560	Kunming	2017	4.93926e+07	56.1315	0.132249	0.13208	0	1.0465e+10	0.303757	0	0	62.25	0.815268	0.435607	678.3	4857.64	0.129663	1609413	7.88614	4.81259
560	Kunming	2018	6.24622e+07	54.2548	-0.169244	-0.169244	0	1.10882e+10	0.208388	0	0	57.15	-0.465547	0.525782	685	5206.9	0.0718991	412556	9.20334	4.81259
560	Kunming	2019	7.93303e+07	54.8	-0.099641	-0.099641	0	1.09511e+10	0.196202	0	0	54.12	-0.719487	-0.23722	695	6475.88	0.243711	7.93561e+07	9.26984	4.81259
561	Baoji	2015	100136000	90.6877	0.167927	0.167927	0	1.9263e+09	0.467862	0	0	61.09	0.413957	0.213809	384.54	1787.63	0.088093	5415200	7.69356	4.30343
561	Baoji	2016	1.346e+08	101.096	0.112191	0.112191	0	1.99411e+09	0.434227	0	0	61.78	-0.0823629	-0.137996	384	1932.14	0.0808401	2.67121e+06	7.65573	4.41887
561	Baoji	2017	1.52859e+08	99.7452	-0.139922	-0.139922	0	2.40495e+09	0.481587	0	0	59.59	-0.0149122	0.328349	381.434	2191.61	0.134292	5.6322e+06	7.61782	4.26251
561	Baoji	2018	1.77518e+08	93.0356	-0.038818	-0.038818	0	2.44022e+09	0.454058	0	0	56.88	-0.668993	0.309273	378.136	2265.16	0.0335593	2339500	7.64117	4.32306
561	Baoji	2019	1.92943e+08	89.5123	0.07118	0.071179	0	2.62065e+09	0.448959	0	0	57.43	-0.101544	0.128039	376.927	2223.81	-0.0182561	8.11416e+06	7.7634	4.20418
563	Xi'an	2015	6.35355e+06	96.6849	0.205895	0.205895	0	8.74386e+09	0.124627	0	0	69.95	-1.48049	1.88947	815.66	5801.2	0.056177	550000	3.83604	4.01312
563	Xi'an	2016	8.27271e+06	116.364	0.326685	0.326685	0	9.50467e+09	0.186888	0	0	69.2	1.44228	-2.23876	825	6257.18	0.078601	1030000	3.94139	4.01312
563	Xi'an	2017	8.53454e+06	122.811	-0.1788	-0.1788	0	9.44821e+09	0.160568	0	0	64.06	-1.44813	2.54247	845.086	7471.89	0.194131	110000	3.9352	4.01312
563	Xi'an	2018	6.35592e+06	111.674	-0.196818	-0.177315	0	1.22794e+10	0.15184	0	0	64.3	-2.50912	3.00876	922.824	8349.86	0.117503	0	4.21408	4.01312
563	Xi'an	2019	7.56415e+06	103.789	0.008904	0.008904	0	1.3264e+10	0.172394	0	0	60.86	-3.30726	-2.76897	956.739	9321.19	0.116329	2400000	4.26986	4.01312
565	Chongqing	2015	1.8164e+07	82.3178	0.11354	0.113351	0	1.03316e+09	0.269023	1	0	43.29	-0.626528	1.2781	3371.84	15717.3	0.101992	1.74425e+06	7.30884	2.96999
565	Chongqing	2016	1.84064e+07	81.2137	0.243423	0.243282	0	1.27582e+09	0.256766	1	0	44.06	0.772105	-1.77441	3392	17740.6	0.128732	1.08874e+06	8.59179	2.96999
565	Chongqing	2017	1.9214e+07	80.6411	-0.350823	-0.350823	0	1.46178e+09	0.323932	1	0	44.3	-0.493684	1.54472	3389.82	19424.7	0.0949315	2.13039e+06	8.98245	2.96999
565	Chongqing	2018	2.14451e+07	73.2521	-0.092972	-0.092972	1	1.42883e+09	0.27593	1	0	43.93	0.382901	1.32912	3403.64	20363.2	0.0483126	270000	7.26252	2.96999
565	Chongqing	2019	2.15142e+07	72.3452	-0.070344	-0.070344	1	1.56837e+09	0.294921	1	0	44.5	0.893698	-1.35617	0	22216.9	0.0447824	7.81672e+06	6.98	2.96999
566	Haikou	2015	3.21963e+07	43.8137	-0.205178	-0.205064	0	3.01489e+09	0.450468	0	0	48.13	0.228529	-0.197333	164.8	1161.96	0.0643607	1.59106e+07	7.89076	5.34417
566	Haikou	2016	6.13982e+07	43.2	0.176381	0.176381	0	7.31425e+09	0.333385	0	0	51.63	-0.0584335	0.238899	167	1257.67	0.0823609	3.87039e+07	7.7683	5.34417
566	Haikou	2017	6.21821e+07	44.8274	-0.016526	-0.016603	1	8.86393e+09	0.51204	0	0	60.35	0.174074	-0.285629	171.049	1390.58	0.105684	3.84622e+07	7.86427	5.34417
566	Haikou	2018	8.41375e+07	42.0192	-0.751425	-0.751025	1	8.19527e+09	0.492622	0	0	56.34	0.105531	-0.164568	177.614	1510.51	0.0862467	2.45729e+07	8.124	5.34417
566	Haikou	2019	2.09184e+08	46.5918	-0.062345	-0.062345	1	9.44969e+09	0.534624	0	0	52.72	-0.0942762	-0.216585	182.894	1671.92	0.106856	2.59583e+07	8.08961	5.34417
568	Luzhou	2015	6.96916e+07	85.7288	-0.082201	-0.08056	0	1.1117e+10	0.0632918	0	0	63.2	0.061643	0.0836517	505.68	1353.41	0.0743668	1.90851e+07	9.16214	4.56521
568	Luzhou	2016	7.1384e+07	92.9836	0.141263	0.140694	0	1.20688e+10	0.0596698	0	0	63.73	0.0994703	0.514428	508	1481.91	0.0949431	23093620	9.29408	4.56521
568	Luzhou	2017	8.48109e+07	83.8493	0.280194	0.280194	0	1.62675e+10	0.0660125	0	0	59.61	0.0166689	-0.708558	509.6	1596.21	0.0771298	2.7088e+07	9.4616	4.56521
568	Luzhou	2018	8.53341e+07	70.7753	-0.321147	-0.319821	1	1.81356e+10	0.114633	0	0	64.27	0.410495	-0.597746	509.7	1694.97	0.0618716	2.40923e+07	9.64405	4.56521
568	Luzhou	2019	8.68378e+07	69.2219	0.120965	0.118944	1	2.26735e+10	0.174308	0	0	63.51	-0.0499094	0.330905	0	2157.2	0.272707	4.39693e+07	9.70014	4.56521
570	Changzhou	2015	7.79613e+07	94.3781	-0.272914	-0.272914	0	3.12213e+09	0.367424	0	0	34.5	-0.752904	1.52977	370.85	5273.15	0.0757425	1.19036e+07	7.75139	5.34417
570	Changzhou	2016	7.88118e+07	89.8301	0.116671	0.116671	0	3.6076e+09	0.363992	0	0	37.57	0.213268	-1.09313	375	5773.86	0.0949546	7.94814e+06	2.41062	5.34417
570	Changzhou	2017	7.72159e+07	88.3699	-0.205205	-0.205205	0	3.51159e+09	0.376498	0	0	33.09	-0.390633	1.27732	378.84	6618.42	0.146273	8.45656e+06	2.33625	5.34417
570	Changzhou	2018	7.21828e+07	94.5452	-0.112045	-0.112045	0	3.37424e+09	0.410787	0	0	33.1	0.163453	0.860872	382.2	7050.27	0.0652497	6.29169e+06	2.23709	5.34417
570	Changzhou	2019	6.62214e+07	86.9205	-0.098371	-0.098371	0	3.30966e+09	0.380575	0	0	33.28	0.15673	-0.972486	385.02	7400.86	0.0497272	5.3123e+06	2.17512	5.34417
572	Haikou	2015	4.68908e+08	43.8137	-0.228175	-0.228175	0	6.47742e+09	0.060642	0	0	53.64	0.228529	-0.197333	164.8	1161.96	0.0643607	6.49504e+07	9.32292	5.34417
572	Haikou	2016	7.20148e+08	43.2	0.035387	0.035387	0	6.73158e+09	0.106597	0	0	53.53	-0.0584335	0.238899	167	1257.67	0.0823609	8.26276e+07	9.43163	5.34417
572	Haikou	2017	6.63996e+08	44.8274	-0.108665	-0.108665	0	6.50313e+09	0.0401395	0	0	54.13	0.174074	-0.285629	171.049	1390.58	0.105684	8.73326e+07	9.10799	5.34417
572	Haikou	2018	9.47884e+08	42.0192	-0.442396	-0.442396	1	6.54544e+09	0.0196902	0	0	53.01	0.105531	-0.164568	177.614	1510.51	0.0862467	4.9219e+07	8.44165	5.34417
572	Haikou	2019	6.78812e+08	46.5918	-0.039218	-0.039218	1	6.56559e+09	0.00693398	0	0	51.21	-0.0942762	-0.216585	182.894	1671.92	0.106856	9.59387e+07	3.50138	5.34417
576	Jiangmen	2015	8.19869e+06	59.4137	0.296648	0.296648	1	1.95811e+09	0.384404	0	0	57.63	-0.881684	0.762988	391.41	2240.02	0.0755058	2.62155e+07	6.70345	4.81259
576	Jiangmen	2016	8.0408e+06	66.0575	0.078793	0.078793	1	1.72821e+09	0.100407	0	0	57.61	0.551441	-0.813599	394	2418.78	0.0798011	8.85733e+06	6.87205	4.81259
576	Jiangmen	2017	7.40623e+06	75.811	0.021431	0.021431	1	1.21725e+09	0.0711941	0	0	61.09	-0.418738	0.893953	396.37	2690.25	0.112234	9.33645e+06	7.07761	4.81259
576	Jiangmen	2018	4.03169e+06	69.9397	-0.629498	-0.629498	1	1.66557e+09	0.311863	0	0	50.45	0.858218	0.330998	398.91	2900.41	0.0781179	1.53453e+07	7.31621	4.81259
576	Jiangmen	2019	2.11777e+07	72.2575	-0.163285	-0.163285	1	1.52544e+09	0.247469	0	0	53.42	1.57393	-0.754241	400.11	3146.64	0.084897	1.35853e+06	7.46944	4.81259
581	Wuxi	2015	2.87088e+08	94.6411	-0.192358	-0.192358	0	1.1456e+10	0.14081	0	0	46.69	-1.21021	1.75944	480.9	8518.26	0.0381399	1.42227e+08	4.13352	4.01312
581	Wuxi	2016	3.19386e+08	90.6	0.148328	0.149026	0	1.22071e+10	0.128557	0	0	46.48	1.67472	-1.58387	486	9210.02	0.0812091	4.39639e+07	4.19549	4.01312
581	Wuxi	2017	3.91315e+08	88.2767	-0.049038	-0.049254	0	1.58246e+10	0.149727	0	0	42.96	-0.572555	1.72342	493.05	10511.8	0.141344	4.03947e+07	4.4062	4.01312
581	Wuxi	2018	4.03264e+08	83.9479	-0.157236	-0.159152	0	1.62981e+10	0.120873	0	0	46.56	0.0921846	1.36861	497.21	11438.6	0.0881695	4.84045e+07	4.46198	4.01312
581	Wuxi	2019	4.17925e+08	83.1781	0.035431	0.035431	0	1.73868e+10	0.114894	0	0	47.09	-0.185815	-1.46766	502.83	11852.3	0.036167	9.11707e+07	4.49297	4.01312
584	Jiangyin	2015	0	97.4849	-0.30028	-0.30028	0	1.82515e+09	0.0942076	0	0	39.52	-1.21021	1.75944	480.9	8518.26	0.0381399	1.21429e+06	7.61068	4.81259
584	Jiangyin	2016	0	92.9151	0.233079	0.233079	0	1.75947e+09	0.210567	0	0	38.79	1.67472	-1.58387	486	9210.02	0.0812091	1.60914e+06	7.38568	4.81259
584	Jiangyin	2017	2.6143e+07	91.0466	0.128026	0.128026	0	2.36129e+09	0.410947	0	0	41.03	-0.572555	1.72342	493.05	10511.8	0.141344	2.66712e+06	8.03253	4.81259
584	Jiangyin	2018	4.63097e+07	88.2603	-0.668732	-0.668396	0	2.35366e+09	0.408245	0	0	48.22	0.0921846	1.36861	497.21	11438.6	0.0881695	1.8386e+06	8.64223	4.81259
584	Jiangyin	2019	8.86951e+07	83.6438	-0.119077	-0.119077	0	1.99744e+09	0.291489	0	0	43.29	-0.185815	-1.46766	502.83	11852.3	0.036167	3.8189e+06	8.29986	4.81259
585	Haikou	2015	210000	43.8137	0.136949	0.136949	0	4.33883e+08	0.321706	0	0	42.21	0.228529	-0.197333	164.8	1161.96	0.0643607	106670	6.34483	5.34417
585	Haikou	2016	447131	43.2	0.164306	0.164306	0	4.15258e+08	0.273523	0	0	45.99	-0.0584335	0.238899	167	1257.67	0.0823609	0	5.94427	5.34417
585	Haikou	2017	230900	44.8274	0.012208	0.012208	0	3.30841e+08	1.22812	0	0	47.05	0.174074	-0.285629	171.049	1390.58	0.105684	50000	6.05513	5.34417
585	Haikou	2018	1.23093e+06	42.0192	0.051944	0.051944	0	3.25221e+08	1.26208	0	0	42.06	0.105531	-0.164568	177.614	1510.51	0.0862467	1.07068e+06	7.59834	5.34417
585	Haikou	2019	1000000	46.5918	-0.103821	-0.103823	0	3.15394e+08	1.30362	0	0	42.9	-0.0942762	-0.216585	182.894	1671.92	0.106856	767306	7.59779	5.34417
586	Chengdu	2015	1.26553e+07	101.732	0.06182	0.06182	0	2.38241e+08	0.310571	0	0	47.64	-2.71878	2.1123	1228.05	10801.2	0.0740381	1.04081e+07	7.36736	5.34417
586	Chengdu	2016	1.43334e+07	101.055	-0.012684	-0.012684	0	2.41054e+08	0.329369	0	0	47.2	4.16585	-2.49079	1399	12170.2	0.126752	8.69604e+06	7.41074	5.34417
586	Chengdu	2017	1.34506e+07	98.474	-0.079051	-0.079051	0	2.51851e+08	0.375301	0	0	54.11	-2.80161	2.2852	1435.3	13889.4	0.141259	6.0028e+06	7.27656	5.34417
586	Chengdu	2018	1.46008e+07	86.2548	0.170934	0.170934	0	2.13834e+08	0.300848	0	0	50.69	-3.50148	2.87261	1478.1	15342.8	0.10464	52048.8	7.33203	5.34417
586	Chengdu	2019	2.28864e+07	76.7233	-0.160239	-0.160239	0	1.97634e+08	0.251447	0	0	43.49	-3.3819	-2.71858	0	17012.7	0.108838	3.12591e+06	7.3305	5.34417
587	Yichun	2015	4.48463e+06	53.9918	-0.057131	-0.057131	0	7.93286e+09	0.120718	0	0	67.55	1.14482	-1.89735	121.19	248.197	-0.0305786	8722500	10.258	4.01312
587	Yichun	2016	4.24036e+06	42.6603	-0.027368	-0.027368	0	9.21013e+09	0.239882	0	0	67.04	3.37454	0.914909	118	251.217	0.0121682	2.88713e+07	10.2705	4.01312
587	Yichun	2017	1.85473e+06	47.6192	-0.036797	-0.037056	0	1.08556e+10	0.362364	0	0	65.59	0.912548	-2.05655	74.81	258.136	0.0275443	19153000	10.3372	4.01312
587	Yichun	2018	1.90041e+06	46.6438	-0.636073	-0.636073	0	1.17306e+10	0.279541	0	0	63.69	0.821894	-1.07345	73.77	274.152	0.0620447	2.89226e+07	10.0634	4.01312
587	Yichun	2019	0	43.1288	-0.320264	-0.320264	0	1.12626e+10	0.240306	0	0	61.9	0.611377	1.96847	0	279.122	0.0911062	57199307	9.31897	4.01312
589	Guiyang	2015	1.5687e+08	60.9589	-0.341132	-0.34161	0	1.07404e+10	0.715204	0	0	28.72	-0.235811	0.590423	391.79	2891.16	0.157729	1.54114e+07	8.37914	5.34417
589	Guiyang	2016	1.52928e+08	61.7562	0.132242	0.132242	1	1.01188e+10	0.678561	0	0	28.72	0.267424	-0.500074	401	3157.7	0.0921914	1.05268e+08	8.52981	5.34417
589	Guiyang	2017	1.7669e+08	55.1699	-0.162841	-0.162841	0	9.32725e+09	0.669205	0	0	29.21	0.699334	0.364381	408.31	3798.45	0.202918	1.59411e+07	8.75596	5.34417
589	Guiyang	2018	1.89751e+08	53.4932	0.026377	0.026377	1	1.01558e+10	0.685442	0	0	29.39	-0.0681529	0.626408	418.452	3798.45	0	1.71091e+07	8.71795	5.34417
589	Guiyang	2019	1.90003e+08	50.0274	0.11385	0.11385	1	1.04342e+10	0.655699	0	0	29.27	-0.60864	-0.705969	427.826	4039.6	0.0634853	1.58932e+07	8.67368	5.34417
590	Hengyang	2015	4.81465e+06	80.3753	0.084775	0.084775	0	3.79883e+08	0.550229	0	0	50.56	0.391935	-0.0142755	799.27	2601.57	0.0855506	1.39862e+06	7.60098	4.81259
590	Hengyang	2016	5.95121e+06	78.0137	-0.116308	-0.116308	0	3.97308e+08	0.556818	0	0	50.16	-0.253734	-0.126142	799	2853.02	0.0966495	2.59239e+06	6.6334	4.81259
590	Hengyang	2017	5.53802e+06	76.2164	-0.028201	-0.028201	0	6.7309e+08	0.143791	0	0	57.04	0.215611	0.217966	37.2226	2921.52	0.0240112	2.40654e+06	6.68949	4.81259
590	Hengyang	2018	7.48459e+06	68.6329	-0.200734	-0.200733	1	6.63217e+08	0.186251	0	0	54.92	0.198994	0.131076	37.54	3046.03	0.0426182	5.32201e+06	6.11407	4.81259
590	Hengyang	2019	9.45982e+06	71.8137	0.054425	0.054425	1	6.67408e+08	0.212064	0	0	52.81	-0.516435	0.224998	37.68	3372.68	0.107237	1.38512e+06	6.65281	4.81259
591	Chongqing	2015	9.01645e+07	82.3178	0.114249	0.114249	0	8519000000	0.0033572	1	0	72.42	-0.626528	1.2781	3371.84	15717.3	0.101992	3.31192e+07	8.00175	2.96999
591	Chongqing	2016	9.65051e+07	81.2137	-0.102823	-0.102822	0	1.38412e+10	0.000877813	1	0	59.8	0.772105	-1.77441	3392	17740.6	0.128732	3.3893e+07	8.10751	2.96999
591	Chongqing	2017	1.3082e+08	80.6411	0.131047	0.131047	0	1.37734e+10	0.000248659	1	0	53.13	-0.493684	1.54472	3389.82	19424.7	0.0949315	3.01398e+07	8.25113	2.96999
591	Chongqing	2018	7.28767e+07	73.2521	-0.1937	-0.1937	0	1.39928e+10	0.00655982	1	0	52.46	0.382901	1.32912	3403.64	20363.2	0.0483126	1.31595e+06	8.17701	2.96999
591	Chongqing	2019	6.8043e+07	72.3452	0.114724	0.114724	0	1.52698e+10	0.0862651	1	0	52.18	0.893698	-1.35617	0	22216.9	0.0447824	3.93853e+07	8.13939	2.96999
592	Pingtan	2015	1.24193e+06	56.9014	-0.177082	-0.177082	0	3.11684e+09	0.023872	0	1	44.4	-2.14172	1.41905	678.36	5618.08	0.0868457	2.43482e+07	7.72074	4.48121
592	Pingtan	2016	1.32242e+06	54.7808	0.031149	0.031149	0	3.26656e+09	0.0435063	0	1	38.34	2.83911	-1.69874	687	6197.64	0.103159	2.71764e+07	7.51125	4.48121
592	Pingtan	2017	1.10064e+06	59.9315	0.041471	0.041471	0	3.41853e+09	0.0727886	0	1	36.37	-2.47323	1.92507	693.35	7085.52	0.143261	2.85017e+07	7.5991	4.48121
592	Pingtan	2018	889436	59.4795	-0.009976	-0.009976	1	3.80577e+09	0.147939	0	1	35.45	-2.49615	1.81444	702.66	7856.81	0.108854	3.06969e+07	7.57886	4.48121
592	Pingtan	2019	989472	55.2	-0.172001	-0.172001	0	3.47589e+09	0.0622233	0	1	32.24	-0.237361	-1.45244	710.08	9392.3	0.195434	2.26325e+07	7.60219	4.48121
595	Yinchuan	2015	10576818	91.274	0.006371	0.006371	0	1.24626e+09	0.378893	0	0	57.24	0.616947	-0.0891234	179.23	1493.86	0.0757833	4.16068e+06	6.39661	2.96999
595	Yinchuan	2016	1.18828e+07	95.8959	0.805311	0.805311	0	1.23907e+09	0.430391	0	0	57.9495	0.264353	-0.10141	184	1617.71	0.0829048	9.48998e+06	6.64614	2.96999
595	Yinchuan	2017	14160300	98.1479	0.109291	0.109291	1	1.69882e+09	0.576814	0	0	55.14	0.467088	-0.266276	222.539	1803.26	0.1147	0	7.71476	2.96999
595	Yinchuan	2018	1.61026e+07	90.6603	-0.272684	-0.272684	1	1.77566e+09	0.630956	0	0	56.11	0.216561	-0.171014	225.056	1901.48	0.0544705	225000	6.78917	2.96999
595	Yinchuan	2019	14000120	75.6849	0.193343	0.193342	1	1.51694e+09	0.683446	0	0	54.47	0.170166	0.126725	0	2056.18	0.0739288	410000	6.43906	2.96999
596	Haozhou	2015	162495000	87.0329	-0.178476	-0.178541	0	6.3983e+09	0.274168	0	0	68.15	0.661345	-0.385518	634.95	942.609	0.0667464	1.99313e+07	3.47659	5.34417
596	Haozhou	2016	189540000	90.211	-0.041669	-0.041669	0	7.44735e+09	0.282016	0	0	67.18	-0.194173	0.385775	647	1046.1	0.109797	2.53363e+07	3.66251	5.34417
596	Haozhou	2017	2.20279e+08	107.605	0.305737	0.305737	1	8.81224e+09	0.301067	0	0	67.37	-0.744181	0.534028	650.77	1149.79	0.0991159	3.27201e+07	3.86083	5.34417
596	Haozhou	2018	2.24585e+08	100.279	-0.40408	-0.40408	1	9.40946e+09	0.238031	0	0	67.51	0.224898	0.615423	656.83	1277.19	0.110803	3.57017e+07	3.929	5.34417
596	Haozhou	2019	2.69107e+08	99.0685	0.170887	0.170887	1	9.71255e+09	0.135171	0	0	68.83	1.31683	-0.503072	662.99	1749	0.369413	9.82445e+07	3.97238	5.34417
597	Shenyang	2015	119000000	110.458	-0.092125	-0.092125	0	7.03056e+09	0.704627	0	0	50.71	-0.253708	0.955025	730.41	7272.31	0.0244552	2.56059e+07	8.14263	4.01312
597	Shenyang	2016	7.86923e+07	90.4877	0.133982	0.133982	0	7.20067e+09	0.715122	0	0	46.03	0.418642	-1.03037	734	5546.45	-0.237319	3.95573e+07	8.39014	4.01312
597	Shenyang	2017	1.237e+08	90.6356	0.064026	0.064026	0	7.60341e+09	0.713395	0	0	39.77	0.59363	1.07168	736.5	5784.7	0.0429554	3.52202e+07	8.52692	4.01312
597	Shenyang	2018	2.03566e+08	76.5836	-0.261578	-0.261578	1	8.53458e+09	0.604098	0	0	60.4	-0.487222	1.28111	745.1	6292.4	0.0877657	2384200	8.80982	4.01312
597	Shenyang	2019	1.40281e+08	80.5671	0.014508	0.014509	1	9.21094e+09	0.59323	0	0	60.47	-1.18805	-1.56522	0	5548.6	0.0970158	4.75052e+07	8.80561	4.01312
598	Chengdu	2015	3.03186e+06	101.732	-0.188844	-0.188844	0	8.55571e+09	0.282701	0	0	45.77	-2.71878	2.1123	1228.05	10801.2	0.0740381	1.94186e+07	7.89734	5.34417
598	Chengdu	2016	1.88892e+06	101.055	0.097173	0.097173	0	1.0158e+10	0.374885	0	0	46.65	4.16585	-2.49079	1399	12170.2	0.126752	1.24766e+08	7.84442	5.34417
598	Chengdu	2017	1.07602e+07	98.474	-0.03153	-0.03153	1	1.04246e+10	0.33422	0	0	46.65	-2.80161	2.2852	1435.3	13889.4	0.141259	8.20836e+07	7.98017	5.34417
598	Chengdu	2018	7.60385e+06	86.2548	0.002786	0.002786	1	1.0904e+10	0.329073	0	0	48.45	-3.50148	2.87261	1478.1	15342.8	0.10464	8.92375e+06	8.04707	5.34417
598	Chengdu	2019	3.69453e+06	76.7233	0.021579	0.021579	1	1.20377e+10	0.363927	0	0	53.51	-3.3819	-2.71858	0	17012.7	0.108838	8.75402e+07	8.15449	5.34417
599	Qingdao	2015	1.03511e+08	86.5863	-0.079811	-0.079526	0	3.657e+09	0.448069	0	0	36.75	-0.385625	1.75049	783.09	9300.07	0.0699451	1.54595e+07	8.18827	4.48121
599	Qingdao	2016	1.13673e+08	79.5068	0.156142	0.156142	0	7.24838e+09	0.627498	0	0	38.02	1.89723	-2.14813	791	10011.3	0.0764747	3.42479e+07	8.57946	4.48121
599	Qingdao	2017	1.37433e+08	82.6849	-0.053668	-0.053629	1	4.81751e+09	0.576295	0	0	38.93	-1.27117	1.49136	803.28	11024.1	0.101168	9.54232e+07	8.29581	4.48121
599	Qingdao	2018	1.23063e+08	73.9205	-0.270181	-0.270044	1	6.06269e+09	0.518329	0	0	48.22	-0.6232	2.0755	817.79	12001.5	0.0886608	3.59152e+08	8.17037	4.48121
599	Qingdao	2019	1.91109e+08	79.8548	0.059666	0.059497	1	6.43501e+09	0.522664	0	0	48.44	-0.990842	-2.03333	829.94	11741.3	-0.0216814	9.70115e+07	8.22924	4.48121
600	Shijiazhuang	2015	0	123.91	-0.242353	-0.242353	0	1.05745e+10	0.132288	1	0	76.92	-0.651978	0.857522	1028.84	5440.6	0.0522862	1.49081e+07	8.71373	4.01312
600	Shijiazhuang	2016	0	136.225	0.02412	0.02412	1	1.14933e+10	0.121865	1	0	75.52	-0.0301741	-0.708565	1038	5927.73	0.0895362	2.35543e+07	8.65845	4.01312
600	Shijiazhuang	2017	225544	133.332	-0.39969	-0.39969	1	1.11824e+10	0.0833046	1	0	71.78	-0.676324	1.08909	1087.99	6177.03	0.0420564	2.65882e+07	8.74502	4.01312
600	Shijiazhuang	2018	7.16251e+06	122.633	-0.0832	-0.0832	1	1.08448e+10	0.0390055	1	0	72.63	-0.402131	1.18283	973	5375.09	-0.129826	2.53891e+07	9.01306	4.01312
600	Shijiazhuang	2019	5.14655e+07	116.849	-0.301952	-0.301952	1	1.10679e+10	0.0386584	1	0	73.02	-0.942986	-1.05706	0	5743.3	-0.134941	3.11399e+07	8.98625	4.01312
601	Shaoguan	2015	1.49942e+07	57.8438	0.287951	0.284113	0	5.8097e+09	0.296971	1	0	42.56	0.285723	-0.406945	330.21	1149.98	0.0327717	1.68145e+07	7.92651	4.48121
601	Shaoguan	2016	2.52109e+07	58.4438	-0.163956	-0.162907	1	5.6846e+09	0.264801	1	0	44.62	-0.302454	0.297052	334	1218.39	0.0594892	2.95306e+07	7.95867	4.48121
601	Shaoguan	2017	3.10368e+07	66.5863	0.043907	0.0441	1	5.85754e+09	0.243525	1	0	52.13	0.0745039	-0.545077	335.29	1245.26	0.0220506	4.28416e+07	8.05442	4.48121
601	Shaoguan	2018	5.06084e+07	63.411	-0.086787	-0.082094	1	6.30736e+09	0.27372	1	0	48.74	0.367902	-0.501558	336.58	1343.91	0.0792227	1200020	7.98932	4.48121
601	Shaoguan	2019	4.57141e+07	56.9397	0.19739	0.192	1	6.6283e+09	0.291521	1	0	49.67	0.706116	0.687577	337.2	1318.41	-0.0189735	5.38484e+07	8.18191	4.48121
605	Beijing	2015	0	123.041	0.414831	0.414831	0	1258747222	0.0217378	0	0	73.13	-3.31731	2.78251	1345.2	23014.6	0.0789355	2.00367e+06	7.18401	5.4897
605	Beijing	2016	1.41509e+06	113.37	0.166987	0.166987	0	2.26861e+09	0.423066	0	0	65.41	3.72133	-3.77657	1363	25669.1	0.115342	3.04989e+06	7.20653	5.65475
605	Beijing	2017	3.22496e+07	101.986	-0.436738	-0.436738	1	2.32675e+09	0.00453024	0	0	64.58	-4.57021	3.46685	1363	28014.9	0.0913849	9.46945e+06	7.84477	5.60908
605	Beijing	2018	2.73646e+07	94.6932	-0.03483	-0.034967	0	2.57872e+09	0.105134	0	0	64.58	-5.88025	4.38709	1359	30320	0.0822812	1.39262e+07	7.70884	5.52057
605	Beijing	2019	2.67145e+07	86.2932	-0.16004	-0.160013	0	2.62748e+09	0.158086	0	0	64.49	-5.8787	-4.26625	1367.9	35371.3	0.1666	1.68635e+07	7.76349	5.34417
606	Xining	2015	0	83.5178	1.01286	1.01286	0	9.4468e+08	0.17193	0	0	31.19	0.305333	-0.835806	201.17	1131.62	0.0617746	1.29203e+06	6.29358	4.01312
606	Xining	2016	6.80045e+07	86.6795	0.145335	0.145335	0	2.9401e+09	0.0229038	0	0	55.86	-0.176694	0.223842	203	1248.17	0.102993	2.32626e+06	7.74709	4.01312
606	Xining	2017	7.25722e+07	84.7726	-0.119487	-0.119487	0	2.84431e+09	0.0523988	0	0	54.04	0.778774	-0.765302	205.582	1284.91	0.0294355	3.51512e+06	7.30476	4.01312
606	Xining	2018	3.19273e+07	84.9781	-0.059295	-0.059295	0	3.20402e+09	0.165791	0	0	54.04	0.49412	-0.637866	207.382	1286.41	0.00116888	4.10496e+06	7.491	4.01312
606	Xining	2019	1.68373e+07	70.0411	-0.039815	-0.039815	0	2.59008e+09	0.228963	0	0	52.49	-0.889288	0.542319	209.367	1327.82	0.0321904	7.4141e+06	8.4852	4.01312
607	Hangzhou	2015	0	90.1041	0.089892	0.089892	0	2.61289e+09	0.0202791	0	0	65.64	-1.96823	2.24752	723.55	10050.2	0.0916826	7.25752e+06	7.93254	4.81259
607	Hangzhou	2016	1.69678e+07	85.8329	0.477349	0.477349	0	3.39189e+09	0.0863615	0	0	66.74	1.599	-1.90889	736	11313.7	0.12572	6.24223e+06	8.09139	4.81259
607	Hangzhou	2017	2.20831e+07	84.4082	-0.197563	-0.197782	0	3.48507e+09	0.123053	0	0	65.13	-2.21132	2.20769	753.877	12603.4	0.113989	9.26591e+06	8.07008	4.81259
607	Hangzhou	2018	1.46582e+07	80.7973	0.014123	0.013925	0	3.49909e+09	0.137912	0	0	65.16	-2.34061	2.07365	774.102	13509.1	0.0718689	1.09681e+07	8.05742	4.81259
607	Hangzhou	2019	1.63637e+07	80.2575	-0.14552	-0.145591	0	3.83983e+09	0.284823	0	0	64.92	-0.987202	-2.07025	795.374	15373	0.137973	3.4096e+07	8.09799	4.81259
612	Jiaozuo	2015	542824	123.647	-0.252917	-0.252917	0	1.02701e+10	0.518164	1	0	44.32	0.0759942	0.0992901	371.68	1926.08	0.0443333	5.66576e+06	8.51418	4.81259
612	Jiaozuo	2016	405269	120.811	0.551089	0.552281	0	8.92276e+09	0.472076	1	0	49.02	0.360864	-0.300317	374	2095.08	0.0877436	1.06607e+07	8.36216	4.81259
612	Jiaozuo	2017	75280	121.312	0.176663	0.176662	1	7.46478e+09	0.369023	1	0	64.41	0.415035	0.30195	375.515	2280.1	0.0883115	1.2e+06	8.61243	4.81259
612	Jiaozuo	2018	92810.2	114.638	-0.272937	-0.272937	1	7.44502e+09	0.43232	1	0	64.62	-0.0174313	0.229793	377.47	2371.5	0.0400855	1.31919e+06	8.53193	4.81259
612	Jiaozuo	2019	18755.7	114.847	-0.198642	-0.198642	1	7.01882e+09	0.384531	1	0	63.03	-0.0612395	0.145025	0	2761.1	0.164285	583333	8.59297	4.81259
615	Xiangyang	2015	2.40584e+07	108.414	-0.037627	-0.037627	0	2.1492e+09	0.248785	0	0	63.39	-0.28358	0.36522	591.58	3382.12	0.080805	6115204	8.26486	4.01312
615	Xiangyang	2016	2.34938e+07	101.611	0.152218	0.152737	1	1.89924e+09	0.228849	0	0	60.73	0.207351	-0.219244	594	3694.51	0.0923651	6.16453e+06	8.82319	4.01312
615	Xiangyang	2017	3.35477e+07	100.244	-0.233879	-0.233879	1	2.15676e+09	0.373791	0	0	55.37	-0.398932	0.33504	591.966	4064.9	0.100254	1.14772e+07	8.39712	4.01312
615	Xiangyang	2018	2.69716e+07	99.3068	-0.162134	-0.162134	1	2.44764e+09	0.418511	0	0	56.12	-0.318686	0.504931	592.355	4309.79	0.0602444	7.74613e+06	8.34513	4.01312
615	Xiangyang	2019	3.20334e+07	99.0301	-0.180145	-0.180146	1	2.3624e+09	0.473984	0	0	53.18	0.0894029	-0.592271	589.78	4812.84	0.116723	1.62592e+08	8.44867	4.01312
617	Karamay	2015	1.57116e+07	64.1425	0.093477	0.093476	0	2.21506e+09	0.762048	0	1	67.6	0.834875	-0.324039	29.97	629.43	-0.257461	130000	7.39533	4.81259
617	Karamay	2016	0	68.0137	0.453008	0.453008	0	6.88612e+10	0.0440009	0	1	64.3	-0.49179	0.330252	30	620.999	-0.0133947	1.38638e+08	5.23666	4.81259
617	Karamay	2017	0	71.5452	-0.024515	-0.024515	0	7.09341e+10	2.87925e-05	0	1	94.03	-0.374531	-0.51877	30.74	744.503	0.19888	6.98677e+07	5.24906	4.81259
617	Karamay	2018	0	68.8219	-0.022385	-0.023396	0	6.89384e+10	0.000196237	0	1	94.03	-1.05119	-0.167098	30.77	898.142	0.206364	8.0281e+07	5.24286	4.81259
617	Karamay	2019	0	65.2986	0.007075	0.007391	0	7.34432e+10	0.0581925	0	1	94.03	-2.06298	0.755972	0	972.9	0.0832363	1.83441e+08	5.25525	4.81259
619	Wuhu	2015	5.84253e+07	81.8795	0.14365	0.14365	0	3.10174e+09	0.337588	0	0	47.86	-0.485252	1.18109	384.79	2457.32	0.0639842	4.77901e+07	8.32467	4.01312
619	Wuhu	2016	5.70358e+07	80.0986	0.089274	0.090159	0	3.032e+09	0.311066	0	0	43.55	0.0304141	-0.807453	388	2699.44	0.098528	3.66671e+07	8.26697	4.01312
619	Wuhu	2017	5.1047e+07	89.7233	-0.114628	-0.114628	0	2.77717e+09	0.232725	0	0	41.02	-0.328714	1.02064	387.65	2963.26	0.097732	5.77919e+07	8.23342	4.01312
619	Wuhu	2018	4.19419e+07	91.8164	-0.18616	-0.18616	0	3.08557e+09	0.304457	0	0	41.95	-0.0682453	0.877496	388.85	3278.53	0.106393	4.85983e+07	8.21472	4.01312
619	Wuhu	2019	42417180	85.674	0.057607	0.057607	0	3.18996e+09	0.326903	0	0	42.52	1.24511	-1.07824	389.84	3618.26	0.103623	3.21427e+07	8.37747	4.01312
622	Yueyang	2015	806334	80.8521	0.672401	0.672401	0	2.88024e+08	0.410451	0	0	48.76	0.766469	-0.4336	564.39	2886.28	0.0812717	5.48013e+06	5.30737	2.96999
622	Yueyang	2016	639517	78.7753	0.195574	0.195574	0	4.05068e+08	0.554302	0	0	49.77	-0.79425	0.323177	571	3100.87	0.074349	0	7.60278	2.96999
622	Yueyang	2017	753541	76.8521	-0.279776	-0.279777	0	3.85847e+08	0.454815	0	0	49.44	0.544495	-0.267451	45.7162	3119.74	0.00608474	0	6.23718	2.96999
622	Yueyang	2018	401619	79.1425	1.04686	1.04686	0	3.51103e+08	0.405092	0	0	47.54	0.704881	-0.200747	45.58	3411.01	0.0933635	0	6.90976	2.96999
622	Yueyang	2019	1.08834e+06	78.1479	-0.125626	-0.125626	0	3.30683e+08	0.32401	0	0	46.06	0.529919	0.698015	45.37	3780.41	0.108295	0	7.44728	2.96999
625	Chongqing	2015	2563000000	82.3178	-0.169404	-0.169404	0	8.76721e+10	0.581466	0	0	48.18	-0.626528	1.2781	3371.84	15717.3	0.101992	4.41927e+08	5.28624	2.96999
625	Chongqing	2016	3203000000	81.2137	0.11226	0.11226	1	1.03814e+11	0.56083	0	0	51.33	0.772105	-1.77441	3392	17740.6	0.128732	8.64259e+08	5.34202	2.96999
625	Chongqing	2017	3631000000	80.6411	-0.131297	-0.131296	1	1.02722e+11	0.525841	0	0	53.29	-0.493684	1.54472	3389.82	19424.7	0.0949315	1.61334e+09	5.32343	2.96999
625	Chongqing	2018	3.82321e+09	73.2521	-0.235719	-0.234522	1	8.64825e+10	0.459295	0	0	53.53	0.382901	1.32912	3403.64	20363.2	0.0483126	2.87319e+09	5.26765	2.96999
625	Chongqing	2019	4.47844e+09	72.3452	0.467145	0.467072	1	8.76272e+10	0.493869	0	0	54.97	0.893698	-1.35617	0	22216.9	0.0447824	1.53763e+09	5.28004	2.96999
627	Jingmen	2015	6.8376e+06	101.827	0.080119	0.080119	0	2.39511e+09	0.229831	0	0	28.52	0.627443	-0.677391	299.09	1388.46	0.059416	3.59883e+06	7.08538	4.81259
627	Jingmen	2016	1.14205e+07	88.2466	0.009256	0.009256	0	1.15527e+10	0.0384337	0	0	76.86	0.170242	0.214942	300	1521	0.0954583	1.48807e+07	4.14591	4.81259
627	Jingmen	2017	1.5538e+07	83.9315	0.030051	0.030051	1	1.61778e+10	0.019764	0	0	77.86	0.736684	-0.457317	294.425	1664.17	0.0941289	5.66302e+06	4.44339	4.81259
627	Jingmen	2018	1.92206e+07	91.4795	-0.212012	-0.21226	1	1.61306e+10	0.0143962	0	0	78.29	0.647996	-0.119104	292.85	1847.89	0.110397	568960	4.43099	4.81259
627	Jingmen	2019	0	95.0712	0.092337	0.092282	1	1.65584e+10	0.0112411	0	0	76.58	0.726974	-0.103973	290.95	2033.77	0.10059	7.61784e+06	4.46818	4.81259
629	Panzhihua	2015	3.8388e+08	60.2247	-0.286322	-0.286322	1	3.00281e+10	0.540729	1	1	62.92	0.737446	-0.592515	110.66	925.184	0.0623917	3.94344e+07	8.64996	6.28967
629	Panzhihua	2016	3.96557e+08	59.9808	0.008842	0.008842	1	9.05262e+09	0.419123	1	1	62.92	-0.611721	0.157893	111	1014.68	0.0967375	5.06232e+07	3.88562	6.28967
629	Panzhihua	2017	2.43414e+08	61.8164	0	0	1	8.54767e+09	0.36397	1	1	62.94	0.795378	-0.478543	109.4	1144.25	0.127691	0	3.80505	6.28967
629	Panzhihua	2018	5.37641e+08	63.8712	0.083598	0.083598	1	1.086e+10	0.173014	1	1	63	0.723748	-0.521448	108.3	1173.52	0.0255801	14750000	9.56186	6.28967
629	Panzhihua	2019	4.66254e+08	61.0247	-0.141443	-0.141443	1	1.28442e+10	0.148534	1	1	64	0.336863	0.765284	0	1010.13	-0.139231	2788000	9.41858	6.28967
630	Tongling	2015	1.00394e+09	83.7233	-0.270408	1.74487	1	3.18332e+10	0.535804	1	0	45.47	-0.0310049	-0.248786	73.8	721.3	0.00696626	1.38086e+08	10.7923	4.01312
630	Tongling	2016	1.00025e+09	82.7452	0.205007	0.205007	1	3.41897e+10	0.483614	1	0	43.29	-0.899483	0.0797945	171	957.3	0.327187	1.33801e+08	10.7933	4.01312
630	Tongling	2017	1.00582e+09	85.9315	0.040151	0.040151	1	3.5387e+10	0.493886	1	0	47.71	0.902093	-0.661202	171.1	1122.1	0.172151	1.04237e+08	10.7495	4.01312
630	Tongling	2018	1.13993e+09	77.4192	-0.111999	-0.111999	1	3.52407e+10	0.515958	1	0	48.04	0.0882683	-0.357927	170.78	954.7	-0.149185	4.8266e+06	10.7196	4.01312
630	Tongling	2019	1.49556e+09	78.9205	-0.04718	-0.04718	1	3.35545e+10	0.503351	1	0	50.38	1.13335	0.407884	170.58	960.2	0.00576097	2.18823e+08	10.8075	4.01312
635	Shizuishan	2015	2.21427e+06	100.71	0.09566	0.095661	1	3.16132e+09	0.109796	1	1	54.96	0.630825	-1.0049	74.53	482.379	0.0323525	11733956	7.59107	4.01312
635	Shizuishan	2016	2.0001e+06	96.0548	1.1156	1.1156	0	3.3496e+09	0.128932	1	1	54.76	-0.892474	1.12239	75	513.574	0.0646692	2.38684e+07	7.56308	4.01312
635	Shizuishan	2017	0	94.8164	-0.11533	-0.11533	1	3.46481e+09	0.13134	1	1	60.29	1.27104	-0.951905	80.2978	535.012	0.0417416	6.97582e+06	7.78536	4.01312
635	Shizuishan	2018	4.09958e+06	93.7068	0.06826	0.088453	1	3.15767e+09	0.154462	1	1	59.87	0.845195	-1.33812	80.4442	605.918	0.132533	256665	7.79673	4.01312
635	Shizuishan	2019	1.77844e+06	84.3808	-0.083371	-0.083371	1	3.12082e+09	0.135594	1	1	56.42	0.240046	1.17229	0	632.235	0.137227	6.59207e+06	7.84193	4.01312
636	Zhaoqing	2015	7.64973e+07	66.4904	-0.006488	-0.00651	0	6.34339e+09	0.216038	0	1	35.92	0.216598	-0.0646164	438.27	1970.01	0.0677187	3.87666e+07	7.70212	2.96999
636	Zhaoqing	2016	1.13617e+08	65.2192	0.105006	0.104962	0	6.64247e+09	0.319639	0	1	34.92	-0.46631	0.0338691	444	2084.02	0.0578723	3.9504e+07	7.99858	2.96999
636	Zhaoqing	2017	1.31019e+08	70.1644	0.420423	0.420423	0	6.15522e+09	0.223985	0	1	32.12	-0.120754	0.0384247	445.65	2110.01	0.0124692	3.11393e+07	8.11564	2.96999
636	Zhaoqing	2018	1.77078e+08	68.0027	-0.330179	-0.330179	1	6.82397e+09	0.163816	0	1	29.99	0.285412	-0.111373	450.15	2201.8	0.0435052	5.57949e+07	8.40374	2.96999
636	Zhaoqing	2019	1.4432e+08	65.8356	0.258294	0.258294	1	6.907e+09	0.153837	0	1	27.25	0.422808	-0.0168443	453.86	2248.8	0.0213469	377000	8.06752	2.96999
637	Maoming	2015	47628000	52.9918	-0.291268	-0.291268	0	7.9436e+08	0.0190776	1	0	47.99	0.592843	-0.387513	785.84	2445.63	0.0411228	612650	8.68336	6.28967
637	Maoming	2016	53290000	49.2027	0.167604	0.167604	0	8.1086e+08	0.048931	1	0	49.17	-0.489255	0.410474	799	2636.74	0.0781449	5.72432e+06	8.64209	6.28967
637	Maoming	2017	61280000	53.8247	-0.087718	-0.087718	0	8.10909e+08	0.00994617	1	0	47.8	-0.112045	-0.0611357	803.83	2904.07	0.101386	358150	9.00473	6.28967
637	Maoming	2018	65371275	52.6521	-0.09715	-0.100379	1	7.65608e+08	0.00695029	1	0	47.43	0.642809	-0.398206	810.55	3092.18	0.0647724	857390	8.99411	6.28967
637	Maoming	2019	60168946	53.1288	-0.015207	-0.015783	1	8.61455e+08	0.0238945	1	0	48.99	-0.126279	-0.0982502	817.71	3252.34	0.0517962	2.04197e+06	8.98717	6.28967
638	Baishan	2015	0	82.5315	0.837623	0.837623	0	1.01717e+09	0.84616	0	0	53.18	1.03891	-1.28924	125.37	668.552	-0.00997617	6410000	7.5574	4.489
638	Baishan	2016	0	79.411	-0.50243	-0.50243	0	1.26468e+09	0.862707	0	0	46.1	-0.849767	1.28968	122	696.624	0.0419895	2500000	6.93167	4.54094
638	Baishan	2017	6.5653e+06	72.6082	-0.097245	-0.097245	0	7.97817e+08	0.724484	0	0	46.51	0.583188	-0.536334	119.52	660.061	-0.0524864	1.4168e+06	6.72059	4.74692
638	Baishan	2018	1.12099e+07	59.5781	-0.011566	-0.011567	0	5.71171e+08	0.798127	0	0	45.35	0.560636	-0.988228	118.1	661.71	0.0024981	1.49978e+06	6.54596	4.57318
638	Baishan	2019	1.23351e+07	60.3233	-0.086546	-0.086546	0	3.36606e+08	0.673885	0	0	45.27	-0.682001	0.336025	0	657.464	-0.018757	3.8792e+06	7.5989	4.59743
639	Zouping	2015	6.79486e+07	110.605	-0.200259	-0.200259	0	1.74248e+09	0.219564	0	0	61.12	0.195416	0.146424	389.07	2355.33	0.034534	2036400	8.30861	4.3352
639	Zouping	2016	8.21426e+07	105.836	0.737158	0.737158	0	2.97937e+09	0.517174	0	0	69.31	-0.4789	0.277422	392	2470.1	0.0487284	178800	8.60209	4.3352
639	Zouping	2017	8.25671e+07	108.337	-0.03448	-0.03448	0	3.15846e+09	0.524831	0	0	72.29	0.772674	-0.275366	394.25	2601.14	0.0530516	1.94368e+06	8.99716	4.3352
639	Zouping	2018	9.00396e+07	106.304	-0.324671	-0.324431	0	4.34444e+09	0.242416	0	0	69.16	0.572446	-0.288167	396.7	2640.52	0.0151379	8.35824e+06	8.97279	4.3352
639	Zouping	2019	9.51388e+07	103.827	-0.273055	-0.272289	0	3.44143e+09	0.517924	0	0	67.85	0.707577	-0.0769845	397.97	2457.19	-0.0694295	6.62163e+06	8.96629	4.3352
650	Nanchang	2015	1.24382e+07	71.0904	-0.262449	-0.262449	0	1.97766e+09	0.0155143	0	0	37.2	-0.0335829	0.520375	520.38	4000.01	0.0905272	7.81436e+06	8.22773	6.28967
650	Nanchang	2016	2.76476e+07	73.8164	-0.139976	-0.139976	0	2532875732	0.0757373	0	0	38.58	0.668883	-0.717002	523	4354.99	0.0887444	6.77934e+06	8.49366	6.28967
650	Nanchang	2017	2.73492e+07	75.137	-0.131138	-0.131138	0	2.69218e+09	0.109373	0	0	38.25	-0.509994	0.526969	546.354	5003.19	0.14884	5.61567e+06	8.55079	6.28967
650	Nanchang	2018	5.11741e+07	66.2274	-0.108524	-0.108524	1	2.96526e+09	0.128144	0	0	45.61	-0.954011	0.837306	554.554	5274.67	0.0542614	6.70749e+06	8.67102	6.28967
650	Nanchang	2019	4.74318e+07	70.6904	-0.121432	-0.121432	1	3.1727e+09	0.237286	0	0	35.22	-1.54702	-0.676185	560.056	5596.18	0.0609539	1.15603e+07	8.71639	6.28967
652	Tianjin	2015	9.03166e+06	103.573	-0.243528	-0.243484	0	8.53523e+09	0.646416	0	0	40.21	-1.01982	1.62352	1026.9	16538.2	0.0515841	3.12228e+07	9.88677	4.01312
652	Tianjin	2016	0	104.216	0.211753	0.21171	0	8.64033e+09	0.623267	0	0	39.41	1.00765	-1.62247	1044	17885.4	0.0814599	6.03649e+07	10.1983	4.01312
652	Tianjin	2017	1.14193e+07	107.214	-0.165325	-0.165144	1	8.37125e+09	0.597908	0	0	38.68	-1.01316	1.56195	1049.99	18549.2	0.0371141	1.94771e+06	10.3912	4.01312
652	Tianjin	2018	7.14579e+06	99.2055	-0.012733	-0.012733	1	9.50887e+09	0.606714	0	0	38.74	-0.954869	1.4621	1081.63	18809.6	0.014041	157574	10.402	4.01312
652	Tianjin	2019	1.05279e+07	99.8904	-0.028849	-0.028847	1	1.14618e+10	0.619439	0	0	38.54	-1.15429	-1.23217	0	19815.1	0.00680603	72066616	10.4631	4.01312
655	Zibo	2015	0	126.282	-0.4524	-0.452401	0	3.38287e+09	0.041729	0	0	62.36	0.148384	0.500767	429.6	4130.24	0.0249328	8.07667e+06	7.07896	4.3352
655	Zibo	2016	0	113.447	0.219435	0.219435	0	3.25319e+09	0.108656	0	0	61.9	-0.176911	-0.734921	432	4412.01	0.0682212	2451555	6.91877	4.3352
655	Zibo	2017	0	109.825	0.105874	0.105874	1	2.64145e+09	0.096898	0	0	61.85	0.119518	0.700566	433.13	4771.36	0.0814473	1368270	7.50045	4.3352
655	Zibo	2018	1.23311e+07	105.723	0.047143	0.047142	1	2.72098e+09	0.0880754	0	0	61.71	0.672847	0.805918	433.96	5068.35	0.0622452	26799	7.74348	4.3352
655	Zibo	2019	1.49643e+07	109.189	-0.10815	-0.108151	1	2.86094e+09	0.0796174	0	0	62.16	0.788591	-0.531226	434.55	3642.42	-0.28134	1.63811e+06	7.74589	4.3352
657	Haikou	2015	193033660	43.8137	-0.227595	-0.227595	0	3.42169e+09	0.00265387	1	1	65.56	0.228529	-0.197333	164.8	1161.96	0.0643607	4.63419e+07	8.56174	5.34417
657	Haikou	2016	2.0998e+08	43.2	-0.002568	-0.002568	0	3.5512e+09	0.0441974	1	1	64.95	-0.0584335	0.238899	167	1257.67	0.0823609	5.8286e+07	8.46981	5.34417
657	Haikou	2017	2.19645e+08	44.8274	0.039438	0.039437	0	7.41648e+09	0.494335	1	1	65.46	0.174074	-0.285629	171.049	1390.58	0.105684	3.89496e+07	8.6964	5.34417
657	Haikou	2018	1.75382e+08	42.0192	-0.298719	-0.298718	0	4.15895e+09	0.204538	1	1	65.68	0.105531	-0.164568	177.614	1510.51	0.0862467	4.72603e+07	8.86463	5.34417
657	Haikou	2019	3.07486e+08	46.5918	0.003947	0.003947	1	4.04939e+09	0.191433	1	1	67.21	-0.0942762	-0.216585	182.894	1671.92	0.106856	6.35281e+07	8.85794	5.34417
661	Changchun	2015	1.92446e+08	101.507	0.03196	0.03196	0	1.06615e+09	0.0809229	0	0	35.28	-1.32113	1.09808	753.83	5530.03	0.0351167	1.76839e+07	8.10688	2.96999
661	Changchun	2016	2.647e+08	81.6877	0.057273	0.057273	0	3.48538e+09	0.0279224	0	0	32.51	1.57323	-1.46117	753	5986.42	0.0825285	2.86276e+07	8.2283	2.96999
661	Changchun	2017	3.48757e+08	83.4658	0.372776	0.372776	0	3.36054e+09	0.0281615	0	0	35.68	-1.06046	1.54472	748.92	6495.02	0.0849592	1.82989e+07	8.43621	2.96999
661	Changchun	2018	3.96046e+08	64.2466	-0.201563	-0.201563	0	3.74351e+09	0.0275711	0	0	34.63	-1.56012	1.49185	751.29	7175.71	0.104802	3068000	8.59218	2.96999
661	Changchun	2019	4.06487e+08	70.8767	0.299806	0.299806	0	1.13042e+10	0.0775204	0	0	44.33	-1.42094	-1.27397	0	7658.21	0.129723	2.03108e+07	8.82102	2.96999
662	Wuzhou	2015	566038	59.4329	0.492941	0.492942	0	5.92681e+08	0.113437	0	0	40.57	-0.223657	-0.317457	343.92	1078.59	0.0129324	850566	7.23049	4.01312
662	Wuzhou	2016	9.28422e+06	57.5534	0.012129	0.012129	0	5.77398e+09	0.132475	0	0	75.61	-0.157429	-0.0902589	347	1175.65	0.0899908	1.41797e+07	8.14351	4.01312
662	Wuzhou	2017	2.4356e+07	60.9096	-0.067762	-0.067624	0	5.07805e+09	0.0614566	0	0	76.05	-0.556103	0.209251	349.06	1338.11	0.138184	7.11766e+07	9.11025	4.01312
662	Wuzhou	2018	2.12715e+07	57.2603	0.028783	0.028783	0	5.43595e+09	0.128846	0	0	74.47	0.540875	-0.132808	351.99	1029.85	-0.230369	8.10977e+06	8.68245	4.01312
662	Wuzhou	2019	0	51.2411	0.19916	0.19916	0	2.16122e+09	0.689339	0	0	63.62	1.03038	0.0974046	353.301	991.4	-0.0373327	30152.5	7.73016	4.01312
663	Yong'an	2015	1.054e+07	52.0904	-0.015124	-0.015124	0	2.77278e+09	0.301453	0	1	64.57	0.469452	-0.409418	284.12	1713.05	0.05665	1.96833e+07	7.42145	2.96999
663	Yong'an	2016	3.3726e+07	48.8438	0.284719	0.284719	0	2.8104e+09	0.320752	0	1	64.21	-0.645926	0.534256	287	1860.82	0.0862626	7.31492e+07	7.85214	2.96999
663	Yong'an	2017	1.41561e+07	51.8164	0.308484	0.308484	0	2.81938e+09	0.320644	0	1	65.27	0.279267	-0.281349	287.19	2102.64	0.129954	1.21279e+08	7.46839	2.96999
663	Yong'an	2018	22954000	49.6329	-0.196562	-0.196562	0	1.92866e+09	0.540473	0	1	63.58	0.375696	-0.178744	289.04	2353.72	0.119412	1.58683e+07	6.99479	2.96999
663	Yong'an	2019	13083000	46.8137	-0.421982	-0.421982	0	1.84559e+09	0.54933	0	1	56.07	0.65334	0.456257	288.52	2601.56	0.105297	9.33555e+06	6.98775	2.96999
665	Wuhan	2015	5.49526e+07	105.534	-0.205014	-0.203957	0	7.61967e+09	0.315259	0	0	65.79	-2.86301	2.11248	829.27	10905.6	0.0830351	5.9519e+06	7.6106	4.01312
665	Wuhan	2016	6.81406e+07	92.7836	-0.030822	-0.030822	0	7.93666e+09	0.328723	0	0	65.79	2.14086	-2.30812	834	11912.6	0.0923388	1.0189e+07	7.60049	4.01312
665	Wuhan	2017	8.15514e+07	89.1671	-0.179127	-0.179127	0	9.03351e+09	0.393284	0	0	65.79	-0.994917	2.13132	853.652	13410.3	0.125726	7.74413e+06	7.61419	4.01312
665	Wuhan	2018	7.58458e+07	86.1534	-0.167197	-0.167197	0	1.06051e+10	0.450191	0	0	65.79	-3.0153	2.70922	883.73	14847.3	0.107153	1489261	7.63632	4.01312
665	Wuhan	2019	7.95329e+07	87.8767	-0.083255	-0.082779	0	1.12518e+10	0.463674	0	0	60.8	-2.96802	-2.23063	906.4	16223.2	0.0926711	8.54793e+06	7.59171	4.01312
666	Beijing	2015	2.20735e+08	123.041	0.554006	0.553675	0	8.90119e+09	0.633216	0	0	66.43	-3.31731	2.78251	1345.2	23014.6	0.0789355	4.33633e+07	8.42122	5.4897
666	Beijing	2016	2.01611e+08	113.37	0.102828	0.102855	0	9.60148e+09	0.65627	0	0	63.25	3.72133	-3.77657	1363	25669.1	0.115342	2.62508e+08	8.51228	5.65475
666	Beijing	2017	1.71532e+08	101.986	-0.141042	-0.141042	0	9.2109e+09	0.639363	0	0	63.03	-4.57021	3.46685	1363	28014.9	0.0913849	2.83729e+07	8.57691	5.60908
666	Beijing	2018	1.72698e+08	94.6932	-0.43206	-0.428877	0	9.98133e+09	0.668064	0	0	61.65	-5.88025	4.38709	1359	30320	0.0822812	7.83402e+07	8.71597	5.52057
666	Beijing	2019	2.00717e+08	86.2932	-0.077741	-0.078157	0	9.97259e+09	0.668867	0	0	63.71	-5.8787	-4.26625	1367.9	35371.3	0.1666	5.97441e+07	3.99717	5.34417
669	Jilin	2015	0	99.5014	-0.386361	-0.385741	0	5.32511e+09	0.214631	0	0	55.95	0.466703	-0.195669	426.24	2394.19	0.0061463	1.29184e+07	8.02562	4.81259
669	Jilin	2016	7.18563e+06	77.9425	0.043967	0.044246	0	7.30038e+09	0.406377	0	0	55.01	-0.244631	0.164504	422	2453.51	0.024778	2.30466e+07	7.84443	4.81259
669	Jilin	2017	0	87.3014	-0.197583	-0.197566	0	7.39425e+09	0.446684	0	0	53.56	0.42171	-0.104715	415.35	2208.85	-0.099717	2.82204e+07	8.17887	4.81259
669	Jilin	2018	1.99971e+07	67.5616	-0.124071	-0.124072	0	6.71854e+09	0.451578	0	0	53.12	-0.120184	-0.19313	413.52	2210.24	0.000627475	2.16918e+07	8.25741	4.81259
669	Jilin	2019	7.77804e+06	70.5151	-0.160889	-0.160889	0	6.7048e+09	0.485656	0	0	53.05	0.513051	0.184769	0	1416.6	-0.359074	1.82126e+07	8.19465	4.81259
670	Jingzhou	2015	1.90727e+08	102.184	0.200055	0.200055	0	6.90521e+08	0.22105	0	0	46.15	0.177596	-0.00197436	643.19	1590.5	0.0743065	6.74216e+06	7.1391	4.81259
670	Jingzhou	2016	1.00717e+08	93.1589	-0.10023	-0.10023	0	1360681400	0.0401334	0	0	42.47	-0.253235	0.228761	646	1726.75	0.0856649	1.07271e+07	7.69617	4.81259
670	Jingzhou	2017	8.90106e+07	86.3973	0.341658	0.341659	0	1.31056e+09	0.00764509	0	0	39.75	0.326267	-0.472916	642.012	1922.18	0.113178	4.35607e+06	6.52361	4.81259
670	Jingzhou	2018	2.34897e+07	84.4521	-0.492347	-0.492347	0	1.30029e+09	0.00405058	0	0	37.15	0.177428	0.108251	641.284	2082.18	0.0832407	1.20463e+06	5.85989	4.81259
670	Jingzhou	2019	1.27076e+07	82.3014	-0.003673	-0.003674	0	5.81617e+07	1.54536	0	0	35.4	0.143752	0.346217	637.16	2516.48	0.208577	96365.4	7.59349	4.81259
672	Baiyin	2015	3.42614e+06	88.3562	-0.300409	-0.299994	1	2.90264e+09	0.0657075	1	0	81.44	0.917697	-1.71068	180.76	434.275	-0.0298618	7.3688e+07	7.89677	5.7723
672	Baiyin	2016	2.78432e+06	77.7945	0.899861	0.899861	1	3.11325e+09	0.259221	1	0	69.52	-1.23053	1.36854	182	442.209	0.0182686	3.58368e+07	8.24517	5.83648
672	Baiyin	2017	3.69475e+06	85.2466	0.108157	0.108157	1	3.55557e+09	0.221327	1	0	65.09	0.853693	-1.45015	181.64	450.521	0.0187968	4.45605e+07	8.67629	5.56484
672	Baiyin	2018	3.56278e+07	88.7452	-0.05334	-0.05334	1	3.87754e+09	0.158013	1	0	65.05	0.947047	-1.54014	181.745	511.597	0.135568	3.81552e+07	8.81105	5.66049
672	Baiyin	2019	5.7438e+07	68.6384	0.424818	0.424818	0	5.8625e+09	0.481477	1	0	66.97	-0.351658	1.34197	181.213	486.333	-0.0493821	1.10544e+08	9.09432	5.63258
676	Guangzhou	2015	2.84986e+07	71.4685	2.87065	2.87065	0	8.2597e+07	1.03569	0	0	33.34	-2.53396	2.29224	854.19	18100.4	0.0834113	4.12194e+06	6.75733	5.34417
676	Guangzhou	2016	8.4096e+07	70.0822	0.024277	0.024277	0	4.29693e+09	0.00212267	0	0	72.75	3.52341	-2.66987	870	19547.4	0.0799445	1.17282e+07	9.16572	5.34417
676	Guangzhou	2017	9.63651e+07	75.6986	-0.262913	-0.262913	0	4.54893e+09	0.00321964	0	0	72.13	-2.92706	2.35685	897.87	21503.2	0.100049	1.12749e+07	10.1114	5.34417
676	Guangzhou	2018	1.24025e+08	74.3151	-0.25118	-0.251047	0	4.87063e+09	0.0389015	0	0	69.83	-2.64427	2.00271	927.69	22859.3	0.0630696	37563	10.1585	5.34417
676	Guangzhou	2019	1.6728e+08	74.3644	0.54971	0.550001	0	5.59983e+09	0.121361	0	0	58.29	-1.57064	-2.43251	953.72	23628.6	0.0336514	4.1647e+07	10.4382	5.34417
677	Weifang	2015	1.03782e+07	115.055	-0.088849	-0.088849	0	267591870	0.758382	0	0	42.34	-0.190381	0.719241	893.71	5170.5	0.0803385	1.91624e+07	7.59612	4.01312
677	Weifang	2016	19866000	104.871	0.373048	0.373048	0	2.72053e+08	0.791128	0	0	38.4	0.585464	-0.906556	901	5170.6	1.93405e-05	1352379	6.98356	4.01312
677	Weifang	2017	20860000	104.893	-0.197487	-0.197487	0	2.72831e+08	0.807007	0	0	38.43	-1.13252	1.06256	908.01	5854.93	0.13235	839857	7.09402	4.01312
677	Weifang	2018	25160000	98.3479	-0.380089	-0.380089	0	2.71817e+08	0.821332	0	0	37.12	0.128603	0.76646	914.15	6156.78	0.0515548	1157100	7.26088	4.01312
677	Weifang	2019	5.08929e+06	100.507	0.129135	0.129135	0	2.71622e+08	0.837001	0	0	37.33	0.519375	-0.840291	918.11	5688.5	-0.0760592	1.90708e+06	7.3589	4.01312
678	Xiangyang	2015	46580000	108.414	0.273235	0.273235	0	1.85667e+09	0.468375	0	0	55.64	-0.28358	0.36522	591.58	3382.12	0.080805	2.55986e+07	7.45745	4.01312
678	Xiangyang	2016	47597300	101.611	0.573463	0.573464	0	2.05151e+09	0.404258	0	0	58.4	0.207351	-0.219244	594	3694.51	0.0923651	2.94865e+07	7.56276	4.01312
678	Xiangyang	2017	49912233	100.244	-0.082674	-0.082674	1	2.21741e+09	0.447365	0	0	57.07	-0.398932	0.33504	591.966	4064.9	0.100254	1.80648e+07	7.57762	4.01312
678	Xiangyang	2018	5.49323e+07	99.3068	-0.103329	-0.103329	1	2.15111e+09	0.460307	0	0	56.13	-0.318686	0.504931	592.355	4309.79	0.0602444	1.23492e+07	7.54072	4.01312
678	Xiangyang	2019	3.74756e+07	99.0301	-0.101588	-0.101588	0	2.15365e+09	0.454299	0	0	56.56	0.0894029	-0.592271	589.78	4812.84	0.116723	3.43796e+07	7.36328	4.01312
680	Jining	2015	1.71211e+08	118.041	0.005846	0.005846	0	8.47231e+09	0.531405	0	0	34.23	0.327416	0.467544	867.44	4013.12	0.0560685	2.7727e+07	8.22357	4.81259
680	Jining	2016	1.38194e+08	108.378	0.138497	0.138497	0	8.83957e+09	0.537041	0	0	33.07	-0.0470852	-0.488652	876	4301.82	0.0719379	1.15192e+08	8.42703	4.81259
680	Jining	2017	1.58641e+08	106.2	-0.054333	-0.054333	0	9.26686e+09	0.560979	0	0	33.56	0.12714	0.363753	883.21	4636.77	0.0778612	1.85962e+07	8.83321	4.81259
680	Jining	2018	2.2864e+08	100.603	-0.027136	-0.027136	0	9.38751e+09	0.541582	0	0	34.36	-0.0590102	0.551964	890.73	4930.58	0.0633664	6231200	9.05006	4.81259
680	Jining	2019	2.30112e+08	104.189	-0.111031	-0.110994	0	8.84811e+09	0.522415	0	0	34.4	0.726801	-0.305541	893.66	4370.17	-0.11366	7.26463e+07	8.83565	4.81259
681	Changzhou	2015	2.28673e+07	94.3781	0.109949	0.109949	0	3.19556e+09	0.0145	0	0	67.1333	-0.752904	1.52977	370.85	5273.15	0.0757425	798715	7.82784	5.34417
681	Changzhou	2016	3.55851e+07	89.8301	-0.198187	-0.198186	0	3.42764e+09	0.0894952	0	0	66.98	0.213268	-1.09313	375	5773.86	0.0949546	7.62766e+06	8.12109	5.34417
681	Changzhou	2017	5.01654e+07	88.3699	0.249007	0.249007	0	3.69105e+09	0.082344	0	0	62.7	-0.390633	1.27732	378.84	6618.42	0.146273	4.36095e+06	8.22751	5.34417
681	Changzhou	2018	6.48114e+07	94.5452	-0.19102	-0.19102	0	3.81984e+09	0.113915	0	0	59.94	0.163453	0.860872	382.2	7050.27	0.0652497	1.07377e+07	8.43964	5.34417
681	Changzhou	2019	7.04676e+07	86.9205	-0.078851	-0.078861	0	3.4528e+09	0.0115484	0	0	56.9	0.15673	-0.972486	385.02	7400.86	0.0497272	1.7382e+06	8.13074	5.34417
682	Yantai	2015	1.43573e+08	78.7288	-0.024844	-0.024844	0	1.9896e+09	0.282062	0	0	21.93	-0.510615	0.880458	653.28	6446.08	0.0739746	4.96228e+07	8.04468	4.01312
682	Yantai	2016	1.53728e+08	72.926	-0.020013	-0.020013	0	2.02193e+09	0.28062	0	0	22.33	-0.0853448	-0.883932	655	6925.66	0.0743985	5.97938e+07	8.16034	4.01312
682	Yantai	2017	1.78555e+08	76.474	-0.107113	-0.107113	0	2.12644e+09	0.301944	0	0	24.23	-0.619555	0.754679	654.23	7343.53	0.0603367	5.83693e+07	8.22562	4.01312
682	Yantai	2018	2.19781e+08	71.6438	-0.133825	-0.133825	0	4.24124e+09	0.224852	0	0	44.95	0.319406	0.633593	653.87	7832.58	0.066596	6.7048e+07	8.31403	4.01312
682	Yantai	2019	2.70347e+08	80.7671	0.079318	0.079318	0	4.69322e+09	0.289466	0	0	43.09	-0.034372	-0.716109	653.45	7653.45	-0.0228699	6.66613e+07	8.3925	4.01312
683	Ordos	2015	1.47632e+07	75.8904	-0.502379	-0.501636	1	7.90569e+09	0.249885	1	0	58.72	0	0	157.32	4226.13	0.042077	1.6852e+07	8.66057	5.34417
683	Ordos	2016	6.38412e+07	71.6384	0.202942	0.202942	1	1.0872e+10	0.25443	1	0	53.94	0	0	159	4417.93	0.0453853	1.11428e+07	8.89037	5.34417
683	Ordos	2017	1.2007e+08	75.0986	0.100697	0.100697	1	1.06806e+10	0.197342	1	0	50.94	0	0	159	3579.81	-0.18971	1.86315e+07	8.98843	5.34417
683	Ordos	2018	1.29968e+08	83.526	-0.160608	-0.160609	1	1.17528e+10	0.224902	1	0	45.97	0	0	161	3763.2	0.051229	1.94882e+07	8.85061	5.34417
683	Ordos	2019	1.28114e+08	72.0137	-0.133873	-0.133873	1	1.21713e+10	0.208278	1	0	42.05	0	0	162	3605.03	-0.0420313	1.48114e+07	8.60788	5.34417
687	Baoding	2015	1.1617e+07	247.348	0.66591	0.66591	0	1.82106e+09	0.255277	0	0	53.71	-0.583467	1.145	1202.19	3000.34	-0.0114864	9.78246e+06	7.76415	5.05089
687	Baoding	2016	6.78415e+07	131.09	-0.235179	-0.235179	0	2.67364e+09	0.488894	0	0	55.48	0.312608	-0.896367	1207	3477.13	0.158911	3.79029e+07	8.59299	5.07001
687	Baoding	2017	1.47694e+08	132.504	-0.312088	-0.312088	0	2.5104e+09	0.495071	0	0	49.25	-0.905008	1.23659	1169.05	3449.74	-0.00787504	4.2277e+07	8.21447	4.94827
687	Baoding	2018	1.56305e+08	116.868	-0.226983	-0.226983	0	2.52048e+09	0.544061	0	0	50.34	-0.537044	0.907689	1199	3526.61	0.0222815	2.51436e+07	8.00204	4.96139
687	Baoding	2019	8.77156e+07	108.838	-0.029687	-0.029687	0	1.21382e+09	1.18803	0	0	50.23	0.643805	-0.789528	0	3751.31	0.0240872	1.68802e+07	6.34284	4.81259
690	Meizhou	2015	0	55.4493	-0.128437	-0.128437	0	5.83542e+09	0.358744	1	0	43.48	0.183444	-0.414517	543.79	959.778	0.083468	228000	8.21859	6.28967
690	Meizhou	2016	5.24884e+07	49.9151	0.34135	0.34135	1	1.14164e+10	0.386445	1	0	44.72	-0.414445	0.580523	551	1045.57	0.0893839	228000	8.21831	6.28967
690	Meizhou	2017	1.25831e+07	52.5342	0.326	0.325167	1	1.26024e+10	0.397238	1	0	37.77	-0.0401744	-0.532564	550.11	1075.43	0.0285571	3.6084e+06	7.88169	6.28967
690	Meizhou	2018	0	52.9973	-0.013091	-0.013091	1	1.3188e+10	0.399736	1	0	41.74	0.494408	-0.671316	548.29	1110.21	0.0323482	5350000	8.17641	6.28967
690	Meizhou	2019	0	50.9068	-0.118264	-0.118264	1	1.15623e+10	0.253808	1	0	41.98	0.844475	0.814327	545.85	1187.06	0.0692174	4.59552e+06	8.42054	6.28967
693	Chengdu	2015	3.66897e+06	101.732	0.055606	0.055606	0	1.9678e+09	0.0171681	0	0	56.33	-2.71878	2.1123	1228.05	10801.2	0.0740381	1900000	7.72545	5.34417
693	Chengdu	2016	0	101.055	0	0	0	1.9683e+09	0.0177183	0	0	56.01	4.16585	-2.49079	1399	12170.2	0.126752	1630200	7.72558	5.34417
693	Chengdu	2017	0	98.474	0	0	0	1.96883e+09	0.0182317	0	0	56.01	-2.80161	2.2852	1435.3	13889.4	0.141259	1600000	7.72572	5.34417
697	Xi'an	2015	0	96.6849	0.009975	0.01022	0	1.68745e+09	0.102522	0	0	33.6	-1.48049	1.88947	815.66	5801.2	0.056177	1995600	6.06693	4.01312
697	Xi'an	2016	1.59323e+07	116.364	0.038072	0.038072	0	1.9735e+09	0.000446529	0	0	33.36	1.44228	-2.23876	825	6257.18	0.078601	1.27803e+06	5.40399	4.01312
697	Xi'an	2017	1.17631e+08	122.811	0.154632	0.154632	0	3.93938e+09	0.50192	0	0	33.49	-1.44813	2.54247	845.086	7471.89	0.194131	8.44674e+07	6.91613	4.01312
697	Xi'an	2018	1.25441e+08	111.674	-0.099832	-0.099832	1	4.66447e+09	0.221184	0	0	43.49	-2.50912	3.00876	922.824	8349.86	0.117503	1.08282e+07	7.58572	4.01312
697	Xi'an	2019	1.51171e+07	103.789	-0.026778	-0.026778	0	3.66824e+09	0.278111	0	0	44.88	-3.30726	-2.76897	956.739	9321.19	0.116329	1.09268e+07	7.84516	4.01312
698	Shenyang	2015	1.32203e+08	110.458	-0.160307	-0.160307	0	6.90538e+09	0.439736	1	0	49.16	-0.253708	0.955025	730.41	7272.31	0.0244552	5.52281e+07	9.15098	4.01312
698	Shenyang	2016	1.1626e+08	90.4877	0.195365	0.195365	0	7.08375e+09	0.427842	1	0	48.63	0.418642	-1.03037	734	5546.45	-0.237319	5.07419e+07	9.00364	4.01312
698	Shenyang	2017	1.40824e+08	90.6356	-0.084415	-0.084415	1	6.57399e+09	0.375505	1	0	49.19	0.59363	1.07168	736.5	5784.7	0.0429554	4.8758e+07	9.32448	4.01312
698	Shenyang	2018	1.46988e+08	76.5836	-0.15274	-0.15274	1	6.56555e+09	0.373486	1	0	48.89	-0.487222	1.28111	745.1	6292.4	0.0877657	5.87576e+07	9.24827	4.01312
698	Shenyang	2019	1.50836e+08	80.5671	-0.158975	-0.158975	1	5.51522e+09	0.407368	1	0	48.79	-1.18805	-1.56522	0	5548.6	0.0970158	5.78094e+07	9.30858	4.01312
700	Jiangyin	2015	8.50153e+07	97.4849	0.046039	0.047394	0	3.55361e+09	0.489566	0	0	53.54	-1.21021	1.75944	480.9	8518.26	0.0381399	13871250	8.31706	4.81259
700	Jiangyin	2016	1.10963e+08	92.9151	-0.173058	-0.173058	0	4.97239e+09	0.511534	0	0	40.85	1.67472	-1.58387	486	9210.02	0.0812091	1.17469e+07	8.29472	4.81259
700	Jiangyin	2017	1.67023e+08	91.0466	-0.339945	-0.339945	1	5.56836e+09	0.631991	0	0	37.08	-0.572555	1.72342	493.05	10511.8	0.141344	1.14797e+07	8.45701	4.81259
700	Jiangyin	2018	1.94965e+08	88.2603	-0.200349	-0.200349	1	6.12777e+09	0.708972	0	0	45.77	0.0921846	1.36861	497.21	11438.6	0.0881695	2.41362e+07	8.46034	4.81259
700	Jiangyin	2019	2.09118e+08	83.6438	0.081002	0.082204	1	6.85795e+09	0.738547	0	0	46.42	-0.185815	-1.46766	502.83	11852.3	0.036167	2.34543e+07	8.50349	4.81259
701	Xiamen	2015	4.14676e+07	50.4137	0.464006	0.464006	0	1.07409e+10	0.672839	0	0	41.8	-1.40888	1.46775	211.15	3466.03	0.0587894	3.04197e+07	10.6422	4.48121
701	Xiamen	2016	5.83959e+07	51.7151	-0.125863	-0.125863	0	1.36057e+10	0.652905	0	0	41.36	1.40016	-1.64168	221	3784.27	0.0918161	4.51986e+07	10.7365	4.48121
701	Xiamen	2017	6.14563e+07	53.274	-0.200066	-0.200115	0	1.28398e+10	0.637512	0	0	38.25	-2.39663	1.86673	229.98	4351.72	0.149951	7.16467e+07	10.9114	4.48121
701	Xiamen	2018	7.45157e+07	53.3534	-0.111473	-0.111474	0	1.35142e+10	0.70639	0	0	37.94	-1.84219	1.68958	241.15	4791.41	0.101038	7.64147e+07	11.0855	4.48121
701	Xiamen	2019	7.36769e+07	54.1041	-0.136094	-0.135999	0	1.84883e+10	0.857424	0	0	36.68	-1.19915	-1.997	259.24	5995.04	0.251206	4.14464e+07	11.3805	4.48121
702	Yueyang	2015	2.5734e+07	80.8521	0.336873	0.336873	0	6.92874e+08	0.279038	0	0	36.74	0.766469	-0.4336	564.39	2886.28	0.0812717	3.63118e+06	7.93386	2.96999
702	Yueyang	2016	1.88692e+07	78.7753	0.034997	0.034997	0	6.82955e+08	0.269489	0	0	35.39	-0.79425	0.323177	571	3100.87	0.074349	4.43196e+06	7.87786	2.96999
702	Yueyang	2017	4.02548e+07	76.8521	-0.534219	-0.534218	0	7.45711e+08	0.320203	0	0	38.49	0.544495	-0.267451	45.7162	3119.74	0.00608474	2.56449e+06	7.99307	2.96999
702	Yueyang	2018	1.92574e+07	79.1425	-0.022598	-0.022597	0	7.69983e+08	0.333988	0	0	43.53	0.704881	-0.200747	45.58	3411.01	0.0933635	10000	7.98104	2.96999
702	Yueyang	2019	1.54391e+07	78.1479	-0.062208	-0.062208	0	7.22944e+08	0.280663	0	0	38.19	0.529919	0.698015	45.37	3780.41	0.108295	3.47141e+06	7.81897	2.96999
705	Shaoxing	2015	1.85913e+07	85.6986	0.312937	0.312937	0	1.93819e+09	0.340293	0	0	31.66	-0.418713	1.44902	443.11	4789.03	0.05924	1.31301e+07	8.31007	4.48121
705	Shaoxing	2016	1.68437e+07	77.8767	-0.07112	-0.071149	0	1.64284e+09	0.334379	0	0	31.24	0.416031	-1.23898	445	5078.37	0.0604172	4.05045e+06	8.34874	4.48121
705	Shaoxing	2017	2.47702e+07	82.0164	-0.209157	-0.209157	1	1.6753e+09	0.319962	0	0	29.83	-0.46407	1.34758	446.48	5416.9	0.0666612	2.1697e+06	8.34632	4.48121
705	Shaoxing	2018	3.77736e+07	76.2822	-0.038305	-0.038305	1	1.6675e+09	0.310745	0	0	30.62	0.554832	1.36238	447.21	5780.74	0.0671676	494513	8.42143	4.48121
705	Shaoxing	2019	3.28713e+07	72.589	0.002732	0.002732	1	1.89782e+09	0.348092	0	0	31.57	1.56388	-1.00711	447.866	6094.67	0.0708781	3.63407e+06	8.55137	4.59917
707	Yingcheng	2015	1.18648e+08	100.093	-0.214597	-0.214511	0	5.16736e+09	0.666598	1	0	31.27	-0.50874	0.324307	526.48	1457.2	0.0756466	3.97029e+07	8.39583	2.96999
707	Yingcheng	2016	1.34462e+08	80.6164	0.237635	0.237506	0	5.31103e+09	0.72591	1	0	28.75	-0.0212084	-0.350567	523	1576.69	0.0819997	3.05528e+07	8.43703	2.96999
707	Yingcheng	2017	1.17772e+08	83.589	-0.282947	-0.282947	0	5.49858e+09	0.756309	1	0	33.88	-0.866431	0.48162	519.188	1742.23	0.104992	1.111e+07	8.44053	2.96999
707	Yingcheng	2018	1.46616e+07	84.3726	0.153463	0.153463	1	3.96482e+09	0.86214	1	0	29.27	0.468852	0.338638	517.537	1912.89	0.0979578	3.59478e+07	2.57795	2.96999
707	Yingcheng	2019	6.18684e+07	82.8904	0.047751	0.047751	1	3.43868e+09	0.86622	1	0	31.89	0.516367	-0.725013	515.15	2301.4	0.203098	1.1559e+07	2.28048	2.96999
708	Huangshi	2015	2.25179e+08	94.189	-0.096253	-0.094342	0	5.13756e+09	0.319129	1	0	62.01	0.426929	-0.712234	267.97	1228.1	0.00782891	1789200	8.84578	4.81259
708	Huangshi	2016	2.38114e+08	85.2548	0.134468	0.134468	0	5.84713e+09	0.363229	1	0	63.69	-0.649061	0.587523	270	1305.55	0.0630649	3628310	8.82893	4.81259
708	Huangshi	2017	3.57489e+08	82.6301	0.0009	0.0009	0	6.57874e+09	0.387679	1	0	65.84	0.581554	-0.610153	270.909	1479.4	0.133162	6372000	9.26719	4.81259
708	Huangshi	2018	5.62929e+08	77.9918	-0.03383	-0.03383	1	7.6779e+09	0.426451	1	0	64.97	0.676803	-0.804467	272.963	1587.33	0.0729571	4333314	9.46682	4.81259
708	Huangshi	2019	2.78576e+09	79.8384	0.638926	0.638926	0	3.21585e+10	0.134855	1	0	95.07	0.437906	0.431917	273.34	1767.19	0.113308	1.0168e+08	10.2762	4.81259
709	Shijiazhuang	2015	1.23993e+09	123.91	-0.592585	-0.592585	1	1.46334e+11	0.708772	1	0	64.22	-0.651978	0.857522	1028.84	5440.6	0.0522862	2.37794e+07	10.1343	4.01312
709	Shijiazhuang	2016	1.41319e+09	136.225	0.216158	0.216308	1	1.49018e+11	0.706162	1	0	66.75	-0.0301741	-0.708565	1038	5927.73	0.0895362	3.87398e+07	10.1625	4.01312
709	Shijiazhuang	2017	2.02646e+09	133.332	-0.013649	-0.013649	1	1.55048e+11	0.716828	1	0	64.23	-0.676324	1.08909	1087.99	6177.03	0.0420564	1.29368e+07	10.5521	4.01312
709	Shijiazhuang	2018	3.34867e+09	122.633	-0.025546	-0.025545	1	1.69237e+11	0.688709	1	0	66.22	-0.402131	1.18283	973	5375.09	-0.129826	103600	10.6593	4.01312
709	Shijiazhuang	2019	3.28689e+09	116.849	-0.107843	-0.106516	1	1.70886e+11	0.696531	1	0	66.93	-0.942986	-1.05706	0	5743.3	-0.134941	8.55468e+07	10.6494	4.01312
710	Chengdu	2015	13080000	101.732	0.765365	0.765365	0	4.98882e+08	0.764096	0	0	66.34	-2.71878	2.1123	1228.05	10801.2	0.0740381	157600	6.66827	5.34417
710	Chengdu	2016	14100000	101.055	1.14331	1.14331	0	5.48045e+08	0.79185	0	0	64.79	4.16585	-2.49079	1399	12170.2	0.126752	5.20194e+07	6.57684	5.34417
710	Chengdu	2017	4.02638e+07	98.474	-0.101079	-0.101079	0	4.6016e+09	0.00269012	0	0	73.8	-2.80161	2.2852	1435.3	13889.4	0.141259	4478274	7.56024	5.34417
710	Chengdu	2018	9.33808e+07	86.2548	-0.427514	-0.427514	0	4.73374e+09	0.000457777	0	0	74.13	-3.50148	2.87261	1478.1	15342.8	0.10464	5.75651e+06	7.73424	5.34417
710	Chengdu	2019	1.24075e+08	76.7233	0.038778	0.038778	0	4.70496e+09	0.00270696	0	0	68.1	-3.3819	-2.71858	0	17012.7	0.108838	9.99768e+06	7.81213	5.34417
711	Harbin	2015	0	102.197	-0.009783	-0.009783	0	3.06242e+08	0.0245361	0	0	34.58	-1.39494	1.56569	961.37	5751.21	0.0769916	0	7.59723	5.34417
711	Harbin	2016	2.24536e+06	79.1151	0.408206	0.408206	0	2.96326e+09	0.0120218	0	0	63.61	1.76176	-1.68528	962	6101.61	0.0609259	276104	7.14454	5.34417
711	Harbin	2017	1.79802e+07	91.8904	-0.156956	-0.156956	0	3.51074e+09	0.333323	0	0	64.46	-0.749733	1.77489	551.06	6257.18	0.0254958	1.93597e+06	8.20114	5.34417
711	Harbin	2018	6.29287e+07	70.3288	-0.360594	-0.360594	0	3.59176e+09	0.380351	0	0	63.67	-1.89748	1.82284	550.77	6300.48	0.00692074	880000	8.43728	5.34417
711	Harbin	2019	4.5572e+07	73.4274	-0.005662	-0.005662	0	3.87952e+09	0.479966	0	0	63.78	-1.41179	-1.88522	0	5249.4	-0.166825	8.28709e+06	8.09021	5.34417
713	Hefei	2015	3.83569e+07	91.8384	-0.016437	-0.016437	1	1.97007e+09	0.320322	0	0	48.01	-1.3602	1.92246	717.72	5660.27	0.0925981	7583303	7.68509	4.81259
713	Hefei	2016	3.54332e+07	89.5425	0.108143	0.108142	1	1.75801e+09	0.208964	0	0	50.75	0.692293	-1.90137	730	6274.38	0.108494	8.74533e+06	7.76209	4.81259
713	Hefei	2017	3.51853e+07	94.0521	-0.164884	-0.164778	1	1.79953e+09	0.279487	0	0	39.8	-2.46281	1.88499	742.76	7003.05	0.116135	1.19528e+07	7.90424	4.81259
713	Hefei	2018	4.46462e+07	85.8712	-0.214386	-0.214386	1	1.89445e+09	0.21349	0	0	43.72	-2.04136	2.11965	757.96	7822.91	0.117072	1.6402e+07	8.16401	4.81259
713	Hefei	2019	5.68939e+07	85.5507	-0.113869	-0.113869	1	1.8431e+09	0.15422	0	0	37.82	-0.581567	-1.9538	770.44	9409.4	0.2028	1.32456e+07	8.36607	4.81259
716	Rongxian	2015	2.29073e+07	64.6521	-0.080994	-0.079834	0	2.08362e+09	0.24132	0	0	52.67	0.586946	0.0909254	710.73	1446.13	0.0777935	1.15327e+07	8.01734	4.48121
716	Rongxian	2016	2.13145e+07	56.4904	0.180333	0.180334	0	2.44427e+09	0.426963	0	0	46.53	-0.68703	-0.160862	717	1553.83	0.0744781	1.51272e+07	8.17053	4.48121
716	Rongxian	2017	2.20966e+07	62.9123	-0.33534	-0.33534	0	3.68541e+09	0.405804	0	0	45.79	0.420608	0.0330048	724.189	1699.54	0.0937762	2.6927e+07	8.28965	4.48121
716	Rongxian	2018	6.60724e+06	61.6822	-0.220761	-0.219785	0	3.56077e+09	0.361656	0	0	49.48	0.800092	-0.22901	732.735	1615.46	-0.0494751	1.5127e+07	8.56795	4.48121
716	Rongxian	2019	4.25905e+06	56.6849	0.062394	0.062393	0	3.70759e+09	0.368781	0	0	49	0.857041	0.443201	736.968	1679.77	0.0398109	1.71971e+07	8.68367	4.48121
717	Shaoguan	2015	482647000	57.8438	-0.346286	-0.346287	1	1.65768e+10	0.973716	1	1	56.75	0.285723	-0.406945	330.21	1149.98	0.0327717	6.73266e+07	8.89757	4.48121
717	Shaoguan	2016	467068000	58.4438	0.720649	0.720649	0	1.49734e+10	0.966195	1	1	60.02	-0.302454	0.297052	334	1218.39	0.0594892	1.95501e+08	4.36282	4.48121
717	Shaoguan	2017	413037000	66.5863	0.745754	0.745754	1	1.44133e+10	0.789209	1	1	56.59	0.0745039	-0.545077	335.29	1245.26	0.0220506	3.85806e+07	9.87543	4.48121
717	Shaoguan	2018	1.31818e+09	63.411	-0.319335	-0.319335	1	1.60762e+10	0.618032	1	1	57.65	0.367902	-0.501558	336.58	1343.91	0.0792227	3.36584e+07	9.80048	4.48121
717	Shaoguan	2019	1.02735e+09	56.9397	0.116568	0.116568	1	1.68756e+10	0.530562	1	1	57.97	0.706116	0.687577	337.2	1318.41	-0.0189735	1.24141e+08	9.86683	4.48121
723	Taiyuan	2015	0	95.5973	-0.150673	-0.15067	0	6.40188e+09	0.0196451	1	0	91.78	0.116208	0.784893	367.39	2735.34	0.0806974	1940020	8.57235	4.01312
723	Taiyuan	2016	3000000	103.279	0.247721	0.247721	1	6.72437e+09	0.0663495	1	0	92.36	0.21161	-1.13571	370	2955.6	0.0805238	655980	8.72827	4.01312
723	Taiyuan	2017	7000000	113.915	-0.118773	-0.118773	1	6.64616e+09	0.0547137	1	0	83.71	0.178164	0.520936	370	3382.18	0.144328	664663	9.28801	4.01312
723	Taiyuan	2018	2.24571e+07	106.975	-0.41401	-0.411751	0	8.96885e+09	0.449121	1	0	80.84	-0.679054	1.0066	369	3884.48	0.148512	926804	9.40857	4.01312
723	Taiyuan	2019	2.43639e+07	103.868	-0.080866	-0.080867	1	9.38768e+09	0.457152	1	0	75.59	-1.4712	-1.05474	0	4207.9	0.180328	1.23325e+07	9.38555	4.01312
725	Beijing	2015	3318561843	123.041	-0.480315	-0.480237	0	87139453955	0.145108	0	0	44.23	-3.31731	2.78251	1345.2	23014.6	0.0789355	1045101727	5.27385	5.4897
725	Beijing	2016	4139435892	113.37	0.229669	0.229669	1	116971181101	0.355524	0	0	44.53	3.72133	-3.77657	1363	25669.1	0.115342	1914531603	5.35441	5.65475
725	Beijing	2017	6972095396	101.986	0.431494	0.431603	1	132766082257	0.433334	0	0	37.43	-4.57021	3.46685	1363	28014.9	0.0913849	732550112	5.3792	5.60908
725	Beijing	2018	7238202290	94.6932	-0.277216	-0.277216	1	152744106491	0.503053	0	0	36.13	-5.88025	4.38709	1359	30320	0.0822812	995284363	5.3978	5.52057
725	Beijing	2019	8748156031	86.2932	0.314159	0.31416	1	172623515347	0.496529	0	0	36.36	-5.8787	-4.26625	1367.9	35371.3	0.1666	36867390	2.42502	5.34417
726	Zibo	2015	2.94929e+08	126.282	-0.011571	-0.011571	1	7.22492e+09	0.165024	0	0	38.26	0.148384	0.500767	429.6	4130.24	0.0249328	4.32668e+07	3.63152	4.3352
726	Zibo	2016	2.89827e+08	113.447	0.147304	0.147304	0	9.4071e+09	0.211971	0	0	38.55	-0.176911	-0.734921	432	4412.01	0.0682212	6.41216e+07	3.9228	4.3352
726	Zibo	2017	3.28404e+08	109.825	-0.076664	-0.076664	1	7.55762e+09	0.170057	0	0	39.58	0.119518	0.700566	433.13	4771.36	0.0814473	5.80998e+07	3.6935	4.3352
726	Zibo	2018	2.89395e+08	105.723	-0.100199	-0.100199	1	7.51061e+09	0.210389	0	0	42.78	0.672847	0.805918	433.96	5068.35	0.0622452	290000	3.6811	4.3352
726	Zibo	2019	3.16575e+08	109.189	-0.042227	-0.042227	1	8.69601e+09	0.261019	0	0	44.74	0.788591	-0.531226	434.55	3642.42	-0.28134	6.20849e+07	3.82364	4.3352
727	Nanjing	2015	3.24156e+07	96.3945	-0.286579	-0.286579	0	1.09099e+10	0.00933107	0	1	84.32	-1.01663	2.03542	653.4	9720.77	0.102034	4.41596e+07	7.43274	6.28967
727	Nanjing	2016	3.06212e+08	90.4137	0.031151	0.031151	0	1.24085e+10	0.133694	0	1	56.33	3.69971	-2.68164	663	10503	0.080472	6.49491e+08	6.96699	6.28967
727	Nanjing	2017	2.85688e+08	85.8356	-0.164649	-0.164649	1	1.24428e+10	0.13834	0	1	51.69	-2.17475	2.40084	680.67	11715.1	0.115403	9.05225e+08	8.16136	6.28967
727	Nanjing	2018	4.79323e+08	86.2795	-0.217244	-0.217244	1	1.23876e+10	0.14078	0	1	51.78	-3.09618	2.90232	696.94	12820.4	0.0943483	1.13985e+09	8.1252	6.28967
727	Nanjing	2019	3.49998e+08	84.8219	0.003797	0.003796	1	1.22812e+10	0.142578	0	1	51.94	-3.07745	-2.71744	709.82	14030.1	0.0943613	4.56654e+07	8.14389	6.28967
729	Beijing	2015	298667965	123.041	-0.188146	-0.188146	1	1.61534e+10	0.126601	0	0	70.66	-3.31731	2.78251	1345.2	23014.6	0.0789355	1.00481e+08	8.8394	5.4897
729	Beijing	2016	0	113.37	-0.074126	-0.073813	1	1.67593e+10	0.107558	0	0	69.6	3.72133	-3.77657	1363	25669.1	0.115342	1.32947e+08	8.76388	5.65475
729	Beijing	2017	2.52418e+08	101.986	0.020503	0.020744	1	1.74358e+10	0.111723	0	0	68.94	-4.57021	3.46685	1363	28014.9	0.0913849	1.2668e+08	8.7326	5.60908
729	Beijing	2018	2.49066e+08	94.6932	-0.138466	-0.138716	1	1.74675e+10	0.0840632	0	0	71.85	-5.88025	4.38709	1359	30320	0.0822812	2.14428e+07	8.75304	5.52057
729	Beijing	2019	2.76736e+08	86.2932	-0.006421	-0.006288	1	1.84695e+10	0.103199	0	0	71.93	-5.8787	-4.26625	1367.9	35371.3	0.1666	4.51315e+07	8.77209	5.34417
731	Shehong	2015	2.84803e+06	81.611	-0.245788	-0.245787	0	4.22644e+09	0.395155	1	0	21.75	0.123442	-0.246367	378.75	915.811	0.131254	1.15926e+07	8.42896	4.60227
731	Shehong	2016	3.53046e+06	77.3479	0.3405	0.3405	0	3.96973e+09	0.39543	1	0	20.69	-0.0802654	0.246662	378	1008.45	0.101157	2.55259e+07	7.94848	4.60227
731	Shehong	2017	1.88653e+06	70.9753	0.093195	0.093195	1	3.76321e+09	0.328093	1	0	23.18	0.373566	-0.727689	369.7	1138.06	0.128522	6.34196e+06	7.95715	4.60227
731	Shehong	2018	1.65355e+06	65.7123	-0.027407	-0.027407	1	3.61618e+09	0.284388	1	0	27.59	0.375671	-0.718446	365.4	1221.39	0.0732211	90000	8.01394	4.60227
731	Shehong	2019	2.09606e+06	58.6959	-0.10429	-0.10429	1	3.37973e+09	0.253625	1	0	34.19	0.510101	0.739525	0	1332.51	0.0718549	3.73298e+06	8.1051	4.60227
733	Guiyang	2015	1.58896e+08	60.9589	0.018423	0.018492	0	3.59226e+09	0.130718	0	1	47.95	-0.235811	0.590423	391.79	2891.16	0.157729	2.69168e+07	8.63739	5.34417
733	Guiyang	2016	1.99506e+08	61.7562	-0.221482	-0.221482	0	3.96896e+09	0.144865	0	1	45.09	0.267424	-0.500074	401	3157.7	0.0921914	3.2666e+07	8.85445	5.34417
733	Guiyang	2017	2.36213e+08	55.1699	-0.059463	-0.059462	0	4.0372e+09	0.13439	0	1	42.34	0.699334	0.364381	408.31	3798.45	0.202918	5.04361e+07	8.96961	5.34417
733	Guiyang	2018	2.5038e+08	53.4932	-0.175466	-0.17564	1	1.01371e+10	0.509791	0	1	46.26	-0.0681529	0.626408	418.452	3798.45	0	417504	8.55149	5.34417
733	Guiyang	2019	2.82271e+08	50.0274	0.057568	0.057568	1	5.06988e+09	0.144513	0	1	48.48	-0.60864	-0.705969	427.826	4039.6	0.0634853	1.14071e+08	8.18866	5.34417
735	Haikou	2015	2.03609e+06	43.8137	-0.167521	-0.167522	0	2.92912e+09	0.521244	0	0	26.21	0.228529	-0.197333	164.8	1161.96	0.0643607	2.13488e+08	6.90755	5.34417
735	Haikou	2016	3.38609e+06	43.2	0.107057	0.107057	0	4.84999e+09	0.370022	0	0	39.18	-0.0584335	0.238899	167	1257.67	0.0823609	1.00362e+08	7.05941	5.34417
735	Haikou	2017	4.70185e+06	44.8274	0.288201	0.288027	1	4.66843e+09	0.316124	0	0	35.64	0.174074	-0.285629	171.049	1390.58	0.105684	480000	7.37565	5.34417
735	Haikou	2018	4.8166e+06	42.0192	-0.264233	-0.264234	1	4.89812e+09	0.221999	0	0	26.4	0.105531	-0.164568	177.614	1510.51	0.0862467	250000	7.16268	5.34417
735	Haikou	2019	5.31979e+06	46.5918	0.046152	0.046185	1	5.21719e+09	0.246279	0	0	26.56	-0.0942762	-0.216585	182.894	1671.92	0.106856	3.64024e+07	7.18207	5.34417
737	Yuncheng	2015	6.45574e+06	96.8466	-0.29755	-0.29755	0	2.51924e+09	0.860124	1	0	33.56	-0.0611646	-0.232712	510.2	1174.01	-0.0230532	5.29452e+06	7.92641	2.96999
737	Yuncheng	2016	1.1389e+07	97.2822	0.338267	0.338267	0	2.36127e+09	0.853888	1	0	34.9	-0.347302	0.252208	531	1222.35	0.0411701	6.11714e+06	7.95555	2.96999
737	Yuncheng	2017	6.71302e+06	122.605	-0.186339	-0.186339	1	2.39374e+09	0.937588	1	0	33.47	0.300053	-0.652598	531	1336.29	0.0932163	210000	7.77467	2.96999
737	Yuncheng	2018	6.70211e+06	109.973	-0.041138	-0.041138	1	1.14721e+09	0.92385	1	0	33.88	0.0393704	-0.679261	513	1509.64	0.129724	100000	7.68437	2.96999
737	Yuncheng	2019	6.65604e+06	108.912	-0.070202	-0.070202	1	1.07981e+09	0.880437	1	0	35.13	0.0781411	0.692573	0	1590.78	0.187859	8.16132e+06	7.67979	2.96999
738	Wuxi	2015	8.98869e+07	94.6411	0.098245	0.098076	0	4.15189e+09	0.00372926	0	0	70.95	-1.21021	1.75944	480.9	8518.26	0.0381399	2.92391e+07	7.81434	4.01312
738	Wuxi	2016	1.08351e+08	90.6	-0.041814	-0.04177	0	4.22122e+09	0.00363221	0	0	68.16	1.67472	-1.58387	486	9210.02	0.0812091	2.57976e+07	7.74124	4.01312
738	Wuxi	2017	1.00404e+08	88.2767	-0.232866	-0.232866	1	4.27782e+09	0.00129481	0	0	66.84	-0.572555	1.72342	493.05	10511.8	0.141344	2.32084e+07	7.75538	4.01312
738	Wuxi	2018	1.08247e+08	83.9479	-0.080585	-0.080849	1	4.32826e+09	0.00131123	0	0	65.66	0.0921846	1.36861	497.21	11438.6	0.0881695	1.51292e+07	7.79418	4.01312
738	Wuxi	2019	1.40385e+08	83.1781	-0.011592	-0.011592	1	4.40476e+09	0.00938975	0	0	63.33	-0.185815	-1.46766	502.83	11852.3	0.036167	6.49059e+07	7.88411	4.01312
739	Dongyang	2015	1.92479e+08	85.0795	-0.129434	-0.128638	0	1.9363e+09	0.0326259	0	0	50.08	-0.84139	1.17757	478.09	3402.34	0.0605127	4.94236e+07	8.44993	5.34417
739	Dongyang	2016	2.01184e+08	75.7041	0.220827	0.220827	0	1.97516e+09	0.0398378	0	0	53.12	0.309016	-0.947107	481	3684.94	0.0830594	4.36353e+07	8.50453	5.34417
739	Dongyang	2017	2.42615e+08	79.0685	-0.121013	-0.121013	0	2.30344e+09	0.0548656	0	0	54.39	-0.812746	1.27664	485.52	3848.62	0.0444197	4.71414e+07	8.65711	5.34417
739	Dongyang	2018	2.91706e+08	69.6384	0.06251	0.06251	1	2.32054e+09	0.0326957	0	0	57.23	0.35477	0.794582	488.966	4100.23	0.0653767	934900	8.79409	5.34417
739	Dongyang	2019	3.39827e+08	69.2877	0.291498	0.291498	1	2.39302e+09	0.0304907	0	0	61.36	0.738667	-1.20902	491.933	4559.91	0.112111	8.94088e+07	8.92849	5.34417
748	Changsha	2015	1.80395e+08	88.3616	0	0	0	4.66443e+09	0.12756	0	0	36.72	-0.172425	0.943043	680.36	8510.13	0.0875837	9.02888e+07	2.91881	2.96999
751	Huludao	2015	2.24544e+06	92.1288	-0.33375	-0.33375	0	3.63679e+09	0.433874	1	1	25.67	0.519351	-0.393183	280.1	720.167	-0.00191698	1.21629e+07	8.61138	4.81259
751	Huludao	2016	4.32025e+06	91.0192	0.042225	0.042226	1	4.14477e+09	0.470832	1	1	27.59	-0.588702	0.832524	280	647.352	-0.101109	4.75332e+06	8.77009	4.81259
751	Huludao	2017	5.56746e+06	89.8767	0.068597	0.068598	1	4.16025e+09	0.428925	1	1	26.17	0.851542	-0.903334	277	717.9	0.10898	7.17769e+06	9.0931	4.81259
751	Huludao	2018	5.24388e+06	79.463	-0.128596	-0.128596	1	4.78413e+09	0.492417	1	1	26.5	-1.63914	-0.218258	276.4	812.784	0.132169	2.25496e+07	9.20405	4.81259
751	Huludao	2019	4.72885e+06	82.7205	-0.081876	-0.081878	1	4.75127e+09	0.445098	1	1	26.07	0.0881925	0.447524	0	770.4	-0.0521468	2.2644e+07	9.2052	4.81259
755	Hongdong	2015	7.12898e+07	88.2301	0.007632	0.007632	0	5.66932e+09	0.762457	0	0	40.55	1.07568	-0.898728	430.59	1161.11	-0.0429685	3.37399e+06	9.11049	4.81259
755	Hongdong	2016	1.03744e+08	107.29	-0.036019	-0.036019	1	5.13983e+09	0.860531	0	0	36.04	-0.376183	0.505169	434	1205.18	0.0379526	3.81899e+06	8.53435	4.81259
755	Hongdong	2017	8.13897e+07	130.907	0.032915	0.032915	1	1.96259e+09	0.619697	0	0	38.73	0.420433	-0.833827	434	1320.33	0.0955494	4.69815e+08	7.72517	4.81259
755	Hongdong	2018	4.10772e+06	120.584	-0.223849	-0.223849	1	1.79299e+09	0.539501	0	0	38.95	0.349926	-0.706681	433	1440.04	0.090669	909643	8.96582	4.81259
755	Hongdong	2019	0	116.263	-0.065849	-0.065848	0	1.76369e+09	0.542135	0	0	38.26	-0.249097	0.705684	0	1452.6	0.00871988	0	7.71768	4.81259
756	Zibo	2015	1.17846e+08	126.282	0.127961	0.127951	0	4.1637e+09	0.561632	0	0	70.36	0.148384	0.500767	429.6	4130.24	0.0249328	2.52209e+07	8.24244	4.3352
756	Zibo	2016	1.06882e+08	113.447	0.176039	0.175987	0	4.31121e+09	0.562932	0	0	71.22	-0.176911	-0.734921	432	4412.01	0.0682212	1.90102e+07	8.32497	4.3352
756	Zibo	2017	1.58027e+08	109.825	-0.057172	-0.057172	0	4.68891e+09	0.507275	0	0	76.89	0.119518	0.700566	433.13	4771.36	0.0814473	12508306	8.41957	4.3352
756	Zibo	2018	1.86976e+08	105.723	-0.326489	-0.326257	1	5.20897e+09	0.51988	0	0	71.5	0.672847	0.805918	433.96	5068.35	0.0622452	830200	8.49318	4.3352
756	Zibo	2019	2.35401e+08	109.189	0.072971	0.07311	1	5.59181e+09	0.514701	0	0	73.54	0.788591	-0.531226	434.55	3642.42	-0.28134	4.02805e+07	8.53838	4.3352
757	Neijiang	2015	7.85628e+06	90.4767	0.089994	0.089994	0	5.04555e+08	0.00347273	0	0	44.4	0.349853	-0.224106	420.43	1198.58	0.0361403	1.72652e+06	7.02727	6.28967
757	Neijiang	2016	1.03645e+07	85.063	0.049875	0.049875	0	4.94436e+08	0.00475964	0	0	40.8	-0.242541	0.622047	420	1297.67	0.0826753	801785	7.0056	6.28967
757	Neijiang	2017	1.32049e+07	83.0247	-0.019318	-0.019318	0	4.86119e+08	0.00095305	0	0	41.68	-0.48673	-0.259449	415.1	1332.09	0.0265235	716760	7.14907	6.28967
757	Neijiang	2018	1.97851e+07	70.5781	-0.098288	-0.098288	0	4.73075e+08	0.00644672	0	0	41.56	-0.661728	-0.459666	411.8	1411.75	0.0598008	2.14168e+06	8.85192	6.28967
757	Neijiang	2019	2.3348e+07	63.5288	-0.029576	-0.029576	1	1.33696e+09	0.0015426	0	0	57.36	-1.20847	0.0546243	0	1465.88	0.0383425	1.33816e+07	8.79622	6.28967
758	Beijing	2015	5.83009e+06	123.041	-0.224464	-0.224464	1	2.28501e+10	0.716595	0	0	49.79	-3.31731	2.78251	1345.2	23014.6	0.0789355	5.65784e+07	9.77019	5.4897
758	Beijing	2016	5.45186e+06	113.37	0.065932	0.065932	1	2.391e+10	0.714752	0	0	47.25	3.72133	-3.77657	1363	25669.1	0.115342	1.98902e+08	9.69547	5.65475
758	Beijing	2017	2.73823e+07	101.986	-0.057681	-0.057681	1	1.56417e+10	0.760847	0	0	44.67	-4.57021	3.46685	1363	28014.9	0.0913849	1.14312e+07	9.49024	5.60908
758	Beijing	2018	6.28908e+06	94.6932	-0.197277	-0.197357	1	1.52307e+10	0.747026	0	0	46.68	-5.88025	4.38709	1359	30320	0.0822812	5.92123e+07	9.45498	5.52057
758	Beijing	2019	6.37735e+06	86.2932	-0.203592	-0.203459	0	1.50356e+10	0.831159	0	0	46.54	-5.8787	-4.26625	1367.9	35371.3	0.1666	2.02791e+07	9.1784	5.34417
760	Jingzhou	2015	1.20953e+08	102.184	0.702182	0.702182	0	1.80835e+09	0.0749763	0	0	61.06	0.177596	-0.00197436	643.19	1590.5	0.0743065	1.11177e+07	6.59796	4.81259
760	Jingzhou	2016	1.35914e+08	93.1589	-0.25796	-0.25796	0	2.19781e+09	0.0569876	0	0	57.3	-0.253235	0.228761	646	1726.75	0.0856649	2.08502e+07	6.60476	4.81259
760	Jingzhou	2017	2.29471e+08	86.3973	-0.265949	-0.265949	0	2.05628e+09	0.124608	0	0	52.27	0.326267	-0.472916	642.012	1922.18	0.113178	1.16727e+07	5.64946	4.81259
760	Jingzhou	2018	7.16774e+07	84.4521	0.39538	0.39538	0	9.35632e+08	0.192138	0	0	47.01	0.177428	0.108251	641.284	2082.18	0.0832407	486398	6.2518	4.81259
760	Jingzhou	2019	3.33054e+07	82.3014	-0.042658	-0.042658	0	6.51082e+08	0.477191	0	0	41.34	0.143752	0.346217	637.16	2516.48	0.208577	301654	7.6297	4.81259
761	Benxi	2015	1531589000	86.3014	-0.268628	-0.267229	1	4.15609e+10	0.732736	1	0	79.95	0.8719	-0.274938	151.21	1164.69	-0.00559447	1.36992e+08	5.03834	5.34417
761	Benxi	2016	1437398000	74.5836	-0.25054	-0.250541	1	5.07449e+10	0.767754	1	0	79.34	-0.922306	1.203	150	766.71	-0.341706	36089000	5.11271	5.34417
761	Benxi	2017	1390403000	68.7753	0.025736	0.025737	1	5.9362e+10	0.774175	1	0	74.21	0.824198	-0.765376	147.6	777.1	0.0135517	39086900	5.19948	5.34417
761	Benxi	2018	1495775000	63.6247	-0.156679	-0.157835	1	5.59614e+10	0.675469	1	0	80.61	0.0846603	-0.633444	146.2	823.087	0.0591773	8.60853e+07	5.1561	5.34417
761	Benxi	2019	1287080000	68.263	-0.068085	-0.068112	1	5.75766e+10	0.678657	1	0	82.25	0.0987987	0.73339	0	781.1	-0.0510113	8.39166e+07	5.18088	5.34417
762	Lhasa	2015	1.42151e+06	64.4877	0.531559	0.531559	0	2.12556e+09	0.103182	0	1	30.49	0	0	53.03	376.73	0.0842711	4.56598e+06	7.51137	4.81259
762	Lhasa	2016	4691.06	73.6493	-0.341858	-0.341858	0	2.70292e+09	0.11909	0	1	34.15	0	0	54	424.95	0.127996	2.34675e+06	7.235	4.81259
762	Lhasa	2017	0	58.9699	0.149004	0.149004	0	2.80394e+09	0.157238	0	1	34.66	0	0	54	479.26	0.127803	143726	7.18685	4.81259
762	Lhasa	2018	0	58.9973	-0.313297	-0.313297	1	2.57152e+09	0.107768	0	1	33.64	0	0	54	540.78	0.128365	880500	6.89671	4.81259
762	Lhasa	2019	0	52.6493	-0.030979	-0.030979	1	2.4908e+09	0.123658	0	1	34.32	0	0	0	617.88	0.142572	2.46709e+06	7.23089	4.81259
766	Tonghua	2015	7.9322e+06	83.0575	0.896858	0.896858	0	4.02246e+09	0.420453	0	0	42.51	1.22001	-1.15665	221.1	1001.21	-0.00722155	608500	6.08653	4.01312
766	Tonghua	2016	4.21586e+07	72.4986	-0.12277	-0.12277	0	4.38713e+09	0.0829323	0	0	63.78	-0.823226	1.00388	220	947.591	-0.0535565	1.46171e+07	7.29079	4.01312
766	Tonghua	2017	6.03921e+07	64.3534	-0.152318	-0.152318	1	4.52098e+09	0.0958882	0	0	63.7	0.524016	-1.04866	217.15	836.135	-0.117621	7.09096e+06	7.83302	4.01312
766	Tonghua	2018	7.43179e+07	59.1151	-0.459465	-0.459465	1	4.65862e+09	0.088699	0	0	63.56	-0.0193783	-1.5788	215.94	829.3	-0.00817416	3.237e+07	8.15078	4.01312
766	Tonghua	2019	8.78057e+07	54.9699	0.008741	0.008741	1	5.43402e+09	0.212313	0	0	58.83	-1.23996	1.87673	0	746.761	-0.0633739	3.67441e+07	8.04423	4.01312
768	Xi'an	2015	1.36486e+08	96.6849	-0.445478	-0.445478	0	3.74641e+10	0.547784	0	1	64.18	-1.48049	1.88947	815.66	5801.2	0.056177	9.27714e+07	9.52759	4.01312
768	Xi'an	2016	4.3968e+08	116.364	0.088732	0.088732	0	3.25779e+10	0.538614	0	1	65.35	1.44228	-2.23876	825	6257.18	0.078601	1.15585e+08	9.59461	4.01312
768	Xi'an	2017	8.15199e+08	122.811	-0.083722	-0.083722	1	3.56902e+10	0.567613	0	1	64.02	-1.44813	2.54247	845.086	7471.89	0.194131	6.32229e+07	9.78034	4.01312
768	Xi'an	2018	6.27098e+08	111.674	-0.150065	-0.150065	1	4.12493e+10	0.616713	0	1	64.55	-2.50912	3.00876	922.824	8349.86	0.117503	324000	9.83898	4.01312
768	Xi'an	2019	1.32982e+08	103.789	0.043783	0.043783	1	4.7573e+10	0.658	0	1	62.43	-3.30726	-2.76897	956.739	9321.19	0.116329	1.36606e+07	9.89182	4.01312
776	Guangzhou	2015	1.24089e+08	71.4685	-0.057213	-0.057213	0	3.78499e+11	0.808884	0	0	75.39	-2.53396	2.29224	854.19	18100.4	0.0834113	1.10752e+08	3.36464	5.34417
776	Guangzhou	2016	1.56261e+08	70.0822	0.076447	0.076124	0	3.06393e+11	0.766056	0	0	74.94	3.52341	-2.66987	870	19547.4	0.0799445	1.88541e+08	3.75319	5.34417
776	Guangzhou	2017	5.53997e+08	75.6986	-0.00496	-0.006145	0	2.92708e+11	0.740423	0	0	75.29	-2.92706	2.35685	897.87	21503.2	0.100049	3.77213e+08	3.5761	5.34417
776	Guangzhou	2018	7.72786e+08	74.3151	-0.002589	-0.004027	0	3.11917e+11	0.75679	0	0	75.5	-2.64427	2.00271	927.69	22859.3	0.0630696	7.061e+08	1.42192	5.34417
776	Guangzhou	2019	0	74.3644	0.124874	0.123657	0	3.44697e+11	0.765502	0	0	74.57	-1.57064	-2.43251	953.72	23628.6	0.0336514	8.25511e+08	2.58756	5.34417
777	Suzhou	2015	3.86999e+07	93.6767	0.027691	0.027691	0	1.73924e+09	0.326957	0	0	31.45	-1.78537	2.06253	667.01	14504.1	0.0540067	2.38346e+07	7.53419	4.01312
777	Suzhou	2016	3.82314e+07	86.863	-0.045868	-0.045868	0	1.87326e+09	0.315293	0	0	31.58	1.44714	-1.98324	678	15475.1	0.0669481	2.07259e+07	7.52795	4.01312
777	Suzhou	2017	3.94654e+07	84.5863	-0.276463	-0.276463	0	2.02301e+09	0.360792	0	0	31.89	-2.15898	2.08621	691.07	17319.5	0.119186	1.08791e+07	7.44417	4.01312
777	Suzhou	2018	4.23166e+07	82.2658	0.099798	0.099798	0	2.21326e+09	0.389883	0	0	32.04	-0.852858	2.059	703.55	18597.5	0.0737873	1.67226e+06	7.78386	4.01312
777	Suzhou	2019	4.47106e+07	79.1452	-0.11682	-0.116821	1	2.3942e+09	0.387326	0	0	31.93	0.272962	-2.05372	722.6	19235.8	0.0343235	1.08791e+07	7.83075	4.01312
778	Wuan	2015	8.39519e+08	126.97	-0.472273	-0.470895	1	2.71014e+10	0.50359	0	0	47.6	-0.0963096	0.189636	1049.7	3145.43	0.0212423	1.00646e+09	10.1955	4.01312
778	Wuan	2016	8.91934e+08	121.537	0.118167	0.118567	0	3.02343e+10	0.551406	0	0	48.9	-0.380227	0.0737989	1055	3337.09	0.0609323	7.77339e+08	10.2926	4.01312
778	Wuan	2017	9.84421e+08	129.658	-0.235571	-0.235701	0	3.06262e+10	0.485461	0	0	47.22	0.37112	0.0855315	951.11	3379.53	0.0127164	3.17526e+08	10.0113	4.01312
778	Wuan	2018	9.77884e+08	120.367	0.054947	0.049769	1	3.485e+10	0.530461	0	0	50.63	0.471721	-0.143344	1051	3259.22	-0.0355985	27000000	9.96968	4.01312
778	Wuan	2019	8.27753e+08	117.504	-0.012394	-0.012611	1	3.69869e+10	0.557232	0	0	51.31	0.178856	0.203483	0	3486	0.0695811	1.20243e+08	9.96237	4.01312
779	Lanzhou	2015	0	90.9014	0.879162	0.879162	0	7.25752e+08	0.71658	0	1	32.6	0.425513	0.381777	321.9	2095.99	0.0475042	1.3634e+06	6.06384	4.81259
779	Lanzhou	2016	1.73151e+06	100.233	-0.140976	-0.140976	0	7.17518e+08	0.695013	0	1	28.87	-0.330711	-0.328093	324	2264.23	0.0802674	1.81896e+07	6.27524	4.81259
779	Lanzhou	2017	1.9279e+06	102.751	0.01522	0.01522	0	6.35062e+08	0.530621	0	1	44.94	-0.366118	0.728976	325.553	2500.8	0.104481	2.02771e+06	6.39973	4.81259
779	Lanzhou	2018	1.65806e+07	99.7945	-0.380624	-0.380624	1	2.12083e+09	0.221458	0	1	22.22	-0.791581	0.984798	328.468	2732.94	0.0928244	1.42774e+07	7.74083	4.81259
779	Lanzhou	2019	3.30796e+07	81.9945	-0.022437	-0.022437	0	1.76421e+09	0.0454591	0	1	73.62	-0.752129	-0.972859	331.921	2837.36	0.0382074	1.76091e+07	7.82465	4.81259
780	Chifeng	2015	0	75.011	-0.385123	-0.384853	0	5.68289e+09	0.241054	0	0	66.18	1.02717	-1.12575	462.63	1861.27	0.0466175	327050	7.66252	5.34417
780	Chifeng	2016	1.88371e+06	70.9671	0.128916	0.128916	0	5.3088e+09	0.2305	0	0	64.07	-0.280172	0.890445	463	1933.28	0.0386855	206590	7.73728	5.34417
780	Chifeng	2017	778302	69.1014	0.143693	0.143693	0	5.89745e+09	0.218822	0	0	65.62	0.856549	-0.855344	463	1406.84	-0.272304	7.019e+07	3.35883	5.34417
780	Chifeng	2018	0	64.3068	-0.215876	-0.215876	0	5.20507e+09	0.200989	0	0	66.01	0.350312	-0.971985	460	1549.8	0.101618	6.5292e+07	7.79011	5.34417
780	Chifeng	2019	7.08351e+06	59.4384	-0.137129	-0.134878	0	4.84553e+09	0.206661	0	0	65.51	-0.0625854	0.948644	459	1708.38	0.102322	1.63782e+08	7.74258	5.34417
782	Jiangmen	2015	9.11775e+07	59.4137	-0.503299	-0.503056	0	1.99205e+09	0.346861	0	0	40.71	-0.881684	0.762988	391.41	2240.02	0.0755058	3.71492e+06	8.32429	4.81259
782	Jiangmen	2016	7.79764e+07	66.0575	0.132397	0.132433	0	2.37619e+09	0.450153	0	0	40.85	0.551441	-0.813599	394	2418.78	0.0798011	1.30407e+07	8.16264	4.81259
782	Jiangmen	2017	1.33533e+08	75.811	-0.160951	-0.160901	1	2.45415e+09	0.452644	0	0	42.18	-0.418738	0.893953	396.37	2690.25	0.112234	2.0424e+06	8.56171	4.81259
782	Jiangmen	2018	1.26446e+08	69.9397	-0.260062	-0.259511	1	2.81204e+09	0.443234	0	0	41.65	0.858218	0.330998	398.91	2900.41	0.0781179	2283656	8.63246	4.81259
782	Jiangmen	2019	1.05056e+08	72.2575	-0.202142	-0.202296	1	2.5999e+09	0.387422	0	0	39.13	1.57393	-0.754241	400.11	3146.64	0.084897	301600	8.3981	4.81259
783	Wuhan	2015	90997028	105.534	-0.064919	-0.064919	0	9.51685e+10	0.829342	0	0	51.62	-2.86301	2.11248	829.27	10905.6	0.0830351	6.99538e+06	5.30483	4.01312
783	Wuhan	2016	7.83878e+07	92.7836	-0.096281	-0.096281	0	1.00077e+11	0.755695	0	0	52.91	2.14086	-2.30812	834	11912.6	0.0923388	3.37155e+07	5.31723	4.01312
783	Wuhan	2017	9.3486e+07	89.1671	-0.172086	-0.172086	0	1.03132e+11	0.757156	0	0	51.9	-0.994917	2.13132	853.652	13410.3	0.125726	3.59067e+07	5.32962	4.01312
783	Wuhan	2018	0	86.1534	-0.0142	-0.014888	0	8.89745e+10	0.717331	0	0	52.45	-3.0153	2.70922	883.73	14847.3	0.107153	3.27831e+07	5.29244	4.01312
783	Wuhan	2019	0	87.8767	-0.070204	-0.070092	0	1.03568e+11	0.737813	0	0	53.25	-2.96802	-2.23063	906.4	16223.2	0.0926711	5.63231e+07	5.33582	4.01312
786	Beijing	2015	1.36185e+08	123.041	-0.395271	-0.393222	0	1.36044e+10	0.319232	1	0	53.98	-3.31731	2.78251	1345.2	23014.6	0.0789355	9.07205e+07	8.65515	5.4897
786	Beijing	2016	2.16376e+08	113.37	0.146306	0.146306	0	1.02191e+10	0.110751	1	0	60.59	3.72133	-3.77657	1363	25669.1	0.115342	9.49627e+07	8.72765	5.65475
786	Beijing	2017	2.64599e+08	101.986	0.409292	0.409292	0	1.01755e+10	0.117918	1	0	57.35	-4.57021	3.46685	1363	28014.9	0.0913849	5.93661e+07	9.00331	5.60908
786	Beijing	2018	3.65582e+08	94.6932	-0.256799	-0.256799	1	9.14196e+09	0.177776	1	0	60.66	-5.88025	4.38709	1359	30320	0.0822812	3.76546e+07	9.09352	5.52057
786	Beijing	2019	4.21264e+08	86.2932	0.363561	0.363561	0	1.02333e+10	0.312405	1	0	64.59	-5.8787	-4.26625	1367.9	35371.3	0.1666	5.24679e+07	9.09261	5.34417
788	Chongqing	2015	1.29821e+07	82.3178	-0.171573	-0.171573	0	1.86707e+09	0.449161	0	0	49.62	-0.626528	1.2781	3371.84	15717.3	0.101992	7.64821e+06	8.346	2.96999
788	Chongqing	2016	5.16615e+06	81.2137	0.097232	0.097232	0	1.16781e+09	0.185559	0	0	53.23	0.772105	-1.77441	3392	17740.6	0.128732	62700	8.53332	2.96999
788	Chongqing	2017	1.32752e+07	80.6411	-0.199066	-0.199066	0	1.13441e+09	0.179523	0	0	52.75	-0.493684	1.54472	3389.82	19424.7	0.0949315	5.65062e+06	8.56637	2.96999
788	Chongqing	2018	1.81455e+07	73.2521	-0.219671	-0.219671	0	1.2173e+09	0.223085	0	0	47.96	0.382901	1.32912	3403.64	20363.2	0.0483126	7.42343e+06	8.62125	2.96999
788	Chongqing	2019	3.0874e+07	72.3452	0.008586	0.008584	0	1.27566e+09	0.246457	0	0	46.64	0.893698	-1.35617	0	22216.9	0.0447824	4.53943e+06	8.67099	2.96999
790	Chengdu	2015	3.2317e+07	101.732	0.263777	0.263777	1	8.3258e+08	0.239869	0	0	25.37	-2.71878	2.1123	1228.05	10801.2	0.0740381	2.59918e+06	6.95048	5.34417
790	Chengdu	2016	3.6896e+07	101.055	0.176377	0.176377	0	9.54345e+08	0.20674	0	0	32.52	4.16585	-2.49079	1399	12170.2	0.126752	633863	7.19807	5.34417
790	Chengdu	2017	3.74039e+07	98.474	-0.140266	-0.140266	0	1.23172e+09	0.297456	0	0	35.89	-2.80161	2.2852	1435.3	13889.4	0.141259	7.04744e+06	7.25553	5.34417
790	Chengdu	2018	3.63964e+07	86.2548	-0.527818	-0.527818	0	1.03251e+09	0.142581	0	0	29.35	-3.50148	2.87261	1478.1	15342.8	0.10464	1.60778e+06	7.37343	5.34417
790	Chengdu	2019	2.95261e+07	76.7233	0.070103	0.070103	1	1.07281e+09	0.123672	0	0	29.83	-3.3819	-2.71858	0	17012.7	0.108838	1.13799e+06	7.53642	5.34417
793	Haikou	2015	3.76597e+07	43.8137	-0.070506	-0.070505	0	1.28026e+10	0.263074	0	0	29.27	0.228529	-0.197333	164.8	1161.96	0.0643607	3.31207e+07	8.44121	5.34417
793	Haikou	2016	7.92044e+07	43.2	0.166038	0.166038	0	1.33761e+10	0.255733	0	0	28.62	-0.0584335	0.238899	167	1257.67	0.0823609	2.5268e+07	8.49562	5.34417
793	Haikou	2017	2.05332e+07	44.8274	-0.002565	-0.002544	0	1.58316e+10	0.360029	0	0	39.45	0.174074	-0.285629	171.049	1390.58	0.105684	3.37789e+06	8.41045	5.34417
793	Haikou	2018	6.2481e+07	42.0192	-0.737473	-0.736745	0	1.14317e+10	0.443989	0	0	35.49	0.105531	-0.164568	177.614	1510.51	0.0862467	1.20565e+07	8.49353	5.34417
793	Haikou	2019	5.14854e+07	46.5918	0.023044	0.023044	0	1.15808e+10	0.381401	0	0	35.49	-0.0942762	-0.216585	182.894	1671.92	0.106856	4.29515e+07	8.51517	5.34417
795	Taiyuan	2015	5.05838e+07	95.5973	0.152683	0.152683	0	1.47736e+09	0.16824	1	0	51.38	0.116208	0.784893	367.39	2735.34	0.0806974	2.51704e+07	7.59134	4.01312
795	Taiyuan	2016	8.92456e+07	103.279	-0.339981	-0.339981	0	2.05147e+09	0.0248363	1	0	56.71	0.21161	-1.13571	370	2955.6	0.0805238	4.03431e+07	7.87001	4.01312
795	Taiyuan	2017	1.00154e+08	113.915	0.050876	0.050876	0	1.8319e+09	0.0146872	1	0	56.54	0.178164	0.520936	370	3382.18	0.144328	3.8677e+07	7.95122	4.01312
795	Taiyuan	2018	1.06505e+08	106.975	-0.265411	-0.265412	0	1.68747e+09	0.0144564	1	0	56.62	-0.679054	1.0066	369	3884.48	0.148512	4.28098e+07	8.02833	4.01312
795	Taiyuan	2019	1.25056e+08	103.868	-0.134352	-0.134352	1	1.67525e+09	0.0185303	1	0	53.95	-1.4712	-1.05474	0	4207.9	0.180328	43203779	8.1666	4.01312
796	Sanya	2015	0	39.8712	0.138877	0.138877	0	2.11159e+09	0.312024	0	0	74.29	0	0	57.78	435.82	0.0834404	1.50186e+06	9.0712	4.48121
796	Sanya	2016	0	36.6603	-0.120389	-0.120389	0	3.48245e+09	0.479345	0	0	74.29	0	0	58	475.557	0.0911764	1.58984e+06	9.30877	4.48121
796	Sanya	2017	0	38.1425	0.193375	0.192409	0	3.29625e+09	0.510214	0	0	75.4	0	0	59.2206	529.8	0.114063	525244	9.45525	4.48121
796	Sanya	2018	1.75625e+07	37.6329	-0.545183	-0.545183	0	3.75832e+09	0.585739	0	0	77.14	0	0	61.4647	595.506	0.12402	1.27441e+07	9.44726	4.48121
796	Sanya	2019	1.57085e+07	38.9397	0.319131	0.319131	0	3.46247e+09	0.550723	0	0	69.11	0	0	63.4369	677.861	0.138295	1.17369e+07	9.15748	4.48121
800	Changchun	2015	4.26521e+08	101.507	-0.295513	-0.295548	0	1.80385e+10	0.515193	0	1	62.15	-1.32113	1.09808	753.83	5530.03	0.0351167	4.25321e+07	9.76957	2.96999
800	Changchun	2016	5.62045e+08	81.6877	0.01175	0.011906	0	1.80852e+10	0.534439	0	1	60.52	1.57323	-1.46117	753	5986.42	0.0825285	6.9217e+07	9.67067	2.96999
800	Changchun	2017	3.97588e+08	83.4658	0.123646	0.123646	0	1.84896e+10	0.571607	0	1	60.24	-1.06046	1.54472	748.92	6495.02	0.0849592	3.72684e+07	9.92521	2.96999
800	Changchun	2018	7.12759e+08	64.2466	-0.103778	-0.1038	1	1.78895e+10	0.470839	0	1	60.99	-1.56012	1.49185	751.29	7175.71	0.104802	4.05706e+07	9.84951	2.96999
800	Changchun	2019	1.07383e+09	70.8767	0.056437	0.056543	1	2.00762e+10	0.512257	0	1	65.39	-1.42094	-1.27397	0	7658.21	0.129723	2.17145e+08	9.91102	2.96999
801	Mianyang	2015	2.34073e+08	73.7589	0.196265	0.196265	0	2.0512e+09	0.00214993	0	0	61.81	-1.4094	1.08083	545.48	1700.33	0.0762336	3.88735e+07	8.53355	6.28967
801	Mianyang	2016	2.39441e+08	79.6356	-0.141731	-0.141731	0	2.01977e+09	0.00121175	0	0	59.03	1.95487	-1.37907	545	1830.42	0.0765079	2.88007e+07	8.68205	6.28967
801	Mianyang	2017	1.89517e+08	76.8466	-0.480803	-0.480803	0	2.01433e+09	0.00129164	0	0	56.99	-2.60866	2.21399	536.8	2074.75	0.133483	5.68482e+07	8.48411	6.28967
801	Mianyang	2018	2.52126e+08	77.8904	-0.01597	-0.01597	0	1.98375e+09	0.000358081	0	0	56.59	-2.61374	2.07	536	2303.82	0.110408	6.56857e+07	8.66649	6.28967
801	Mianyang	2019	2.5222e+08	65.5918	-0.105644	-0.105644	0	2.09684e+09	0.000210255	0	0	55.84	-1.63985	-1.72443	0	3010.08	0.30656	5.27303e+07	8.44149	6.28967
806	Beihai	2015	3.17273e+07	58.0274	0.062939	0.062939	0	1.81008e+09	0.0574009	0	0	53.76	0.0514565	-0.164956	171.96	892.084	0.0421374	9.85011e+06	7.3748	4.86177
806	Beihai	2016	3.80266e+07	57.6658	-0.183128	-0.183128	0	1.9278e+09	0.122787	0	0	50.4	-0.076477	0.325614	174	1006.65	0.128426	1.07971e+07	7.70263	5.10594
806	Beihai	2017	5.23883e+07	54.6466	-0.202963	-0.202963	0	3.36325e+09	0.352813	0	0	50.62	-0.748205	0.426933	175.416	1229.84	0.221718	3.696e+06	7.57697	5.00224
806	Beihai	2018	1.04661e+08	55.126	-0.062825	-0.062824	1	1.93371e+09	0.30809	0	0	49.43	-0.283538	-0.0818017	178.183	1213.3	-0.0134497	6.54687e+06	7.28426	4.99154
806	Beihai	2019	3.82279e+07	53.5178	-0.033618	-0.033617	1	1.23265e+09	0.712085	0	0	49.24	0.484405	-0.318382	180.214	1300.8	0.0721165	9.41573e+06	7.68937	4.82453
807	Kunming	2015	1.42404e+08	54.789	-0.013324	-0.013324	0	1.27117e+10	0.515939	1	0	60.19	0.48103	0.250918	555.57	3968.01	0.0686806	5.52793e+08	9.2155	4.81259
807	Kunming	2016	4.35491e+08	55.4603	0.044908	0.044908	1	1.81721e+10	0.460019	1	0	54.28	-0.206521	-0.53106	560	4300.08	0.0836876	2.7108e+07	9.16181	4.81259
807	Kunming	2017	6.59038e+08	56.1315	0.501078	0.501078	1	1.96773e+10	0.496716	1	0	50.56	0.815268	0.435607	678.3	4857.64	0.129663	5.75375e+07	9.4787	4.81259
807	Kunming	2018	7.85823e+08	54.2548	-0.266053	-0.266052	1	2.2472e+10	0.577573	1	0	49.15	-0.465547	0.525782	685	5206.9	0.0718991	3.377e+06	9.39014	4.81259
807	Kunming	2019	1.00306e+09	54.8	0.110889	0.11089	1	2.48307e+10	0.531286	1	0	48.65	-0.719487	-0.23722	695	6475.88	0.243711	2.14043e+08	9.44103	4.81259
810	Suining	2015	1.90425e+08	81.611	-0.540581	-0.540581	0	3.50313e+09	0.00672558	0	0	78.7	0.123442	-0.246367	378.75	915.811	0.131254	2.63743e+07	9.1915	4.01312
810	Suining	2016	2.33162e+08	77.3479	-0.234896	-0.234896	0	4.05483e+09	0.0250785	0	0	77.47	-0.0802654	0.246662	378	1008.45	0.101157	5.47159e+07	8.91805	4.01312
810	Suining	2017	2.75154e+08	70.9753	-0.50664	-0.506641	0	4.16244e+09	0.0498179	0	0	75.65	0.373566	-0.727689	369.7	1138.06	0.128522	7.01236e+07	9.07695	4.01312
810	Suining	2018	3.71504e+08	65.7123	-0.423286	-0.423285	0	4.19912e+09	0.0381541	0	0	73.15	0.375671	-0.718446	365.4	1221.39	0.0732211	4.19666e+07	9.15104	4.01312
810	Suining	2019	4.89397e+08	58.6959	0.342755	0.342767	0	5.33263e+09	0.189592	0	0	70.4	0.510101	0.739525	0	1332.51	0.0718549	1.2452e+08	9.20757	4.01312
811	Yantai	2015	92156172	78.7288	0.057536	0.057536	0	4.41661e+09	0.528854	0	0	51.38	-0.510615	0.880458	653.28	6446.08	0.0739746	1.56786e+07	8.31178	4.01312
811	Yantai	2016	1.0235e+08	72.926	0.311591	0.311229	0	3.45865e+09	0.390062	0	0	55.84	-0.0853448	-0.883932	655	6925.66	0.0743985	9.67739e+06	8.32326	4.01312
811	Yantai	2017	1.10467e+08	76.474	-0.370422	-0.370091	0	3.51885e+09	0.311519	0	0	52.71	-0.619555	0.754679	654.23	7343.53	0.0603367	1.03963e+07	8.42183	4.01312
811	Yantai	2018	1.14931e+08	71.6438	0.098167	0.098167	0	3.78114e+09	0.363087	0	0	50.77	0.319406	0.633593	653.87	7832.58	0.066596	4.3763e+06	8.43611	4.01312
811	Yantai	2019	1.28956e+08	80.7671	-0.213572	-0.213572	1	5.0272e+09	0.350929	0	0	51.82	-0.034372	-0.716109	653.45	7653.45	-0.0228699	1.16465e+07	8.47261	4.01312
812	Xi'an	2015	0	96.6849	-0.349478	-0.349478	0	9.77147e+08	0.255523	0	0	28.5	-1.48049	1.88947	815.66	5801.2	0.056177	5.2093e+06	6.85916	4.01312
812	Xi'an	2016	4.23453e+06	116.364	0.260611	0.260611	0	9.28183e+08	0.222811	0	0	32.79	1.44228	-2.23876	825	6257.18	0.078601	2.50132e+06	7.46201	4.01312
812	Xi'an	2017	1.10429e+07	122.811	-0.146898	-0.146898	0	1.85004e+09	0.320996	0	0	45.25	-1.44813	2.54247	845.086	7471.89	0.194131	1.10782e+06	7.15141	4.01312
812	Xi'an	2018	3.01086e+07	111.674	-0.042551	-0.042552	0	1.82444e+09	0.364843	0	0	39.46	-2.50912	3.00876	922.824	8349.86	0.117503	2.32669e+06	7.30882	4.01312
812	Xi'an	2019	2.88089e+07	103.789	-0.232942	-0.232942	0	2.05053e+09	0.457566	0	0	38.01	-3.30726	-2.76897	956.739	9321.19	0.116329	1.70872e+06	7.18684	4.01312
813	Urumchi	2015	901395	103.526	0	0	0	1.3828e+09	0.333683	0	0	70.08	-0.307975	0.363116	266.83	2631.64	0.0691335	1.08823e+07	6.79049	4.01312
813	Urumchi	2016	5.1827e+07	109.786	0.188211	0.188211	0	9.96784e+09	0.000366816	0	0	82.9	0.308248	-0.115395	268	2458.98	-0.0656105	2.11935e+06	8.10437	4.01312
813	Urumchi	2017	5.46497e+07	109.847	0.043477	0.043476	0	9.95738e+09	5.01192e-05	0	0	81.09	-0.0315869	0.167546	222.62	2730.65	0.11048	1.56603e+06	8.30051	4.01312
813	Urumchi	2018	8.66839e+07	99.5178	0.121887	0.121887	1	1.03628e+10	0.0587158	0	0	78	-0.0604584	-0.0129523	222.26	3099.77	0.135177	2.93539e+06	8.61644	4.01312
813	Urumchi	2019	1.18569e+08	91.1096	-0.144232	-0.144232	0	5.9278e+09	0.053334	0	0	73.91	-0.952517	0.271097	0	3149.27	0.15585	2.08184e+07	7.97196	4.01312
815	Yinchuan	2015	2.18477e+06	91.274	0.330894	0.330894	1	1.73938e+09	0.960855	0	0	34.79	0.616947	-0.0891234	179.23	1493.86	0.0757833	685714	7.71657	2.96999
815	Yinchuan	2016	3.20741e+06	95.8959	0.003792	0.003792	1	3.0164e+09	0.339793	0	0	68.03	0.264353	-0.10141	184	1617.71	0.0829048	9.09646e+07	6.98546	2.96999
815	Yinchuan	2017	993385	98.1479	0.228626	0.228626	1	2.64705e+09	0.241076	0	0	68.49	0.467088	-0.266276	222.539	1803.26	0.1147	2.46022e+06	7.31036	2.96999
815	Yinchuan	2018	1.24059e+06	90.6603	-0.168103	-0.168103	1	2.86055e+09	0.291028	0	0	68.77	0.216561	-0.171014	225.056	1901.48	0.0544705	508066	7.47847	2.96999
815	Yinchuan	2019	1.10799e+07	75.6849	-0.291887	-0.291887	1	3.07884e+09	0.347689	0	0	61.13	0.170166	0.126725	0	2056.18	0.0739288	1.01227e+07	7.44764	2.96999
816	Yancheng	2015	3.57854e+07	89.4137	-0.122056	-0.122056	0	5.52491e+09	0.388104	0	0	32.21	0.0813311	0.534165	828.03	4212.5	0.0982579	8440380	7.80085	4.01312
816	Yancheng	2016	6.99228e+07	78.0055	0.089666	0.089666	0	5.18699e+09	0.339087	0	0	34.18	-0.299885	-0.325268	831	4576.08	0.0863098	13576906	7.7962	4.01312
816	Yancheng	2017	6.48709e+07	81.3918	-0.735528	-0.735528	0	5.18617e+09	0.363932	0	0	35.34	-0.0113814	0.779017	826.15	5082.69	0.110708	5396231	7.77129	4.01312
816	Yancheng	2018	4.01814e+07	81.8849	-0.033354	-0.033353	1	4.87913e+09	0.292352	0	0	28.67	0.63495	0.744756	824.73	5487.08	0.0795622	301100	3.01797	4.01312
816	Yancheng	2019	2.68093e+07	77.2055	-0.214945	-0.214945	1	3.90115e+09	0.246013	0	0	29.52	1.13303	-0.457872	821.35	5702.26	0.0392158	5.30892e+06	2.55316	4.01312
818	Huludao	2015	4.83928e+06	92.1288	-0.133388	-0.133388	1	2.45815e+09	0.157295	1	0	43.89	0.519351	-0.393183	280.1	720.167	-0.00191698	9.13999e+06	8.03681	4.81259
818	Huludao	2016	5.12993e+06	91.0192	0.971841	0.971841	0	2.55052e+09	0.125589	1	0	43.99	-0.588702	0.832524	280	647.352	-0.101109	8.21192e+06	8.01501	4.81259
818	Huludao	2017	7.50977e+06	89.8767	0.252876	0.252876	1	3.34918e+09	0.274299	1	0	47.81	0.851542	-0.903334	277	717.9	0.10898	1.62057e+06	8.24277	4.81259
818	Huludao	2018	2.44823e+07	79.463	-0.201299	-0.201299	1	3.85353e+09	0.342905	1	0	43.43	-1.63914	-0.218258	276.4	812.784	0.132169	5.38798e+06	8.40023	4.81259
818	Huludao	2019	3.7705e+07	82.7205	0.949474	0.951729	1	4.00141e+09	0.343127	1	0	40.88	0.0881925	0.447524	0	770.4	-0.0521468	1.33108e+07	8.40487	4.81259
819	Yueyang	2015	1059800	80.8521	0.14624	0.14624	1	7.65882e+08	0.0773744	1	0	42.77	0.766469	-0.4336	564.39	2886.28	0.0812717	390000	8.12193	2.96999
819	Yueyang	2016	163	78.7753	0.015499	0.015499	1	8.1648e+08	0.0813115	1	0	41.97	-0.79425	0.323177	571	3100.87	0.074349	314000	8.06891	2.96999
819	Yueyang	2017	1530000	76.8521	-0.273866	-0.273866	1	8.11513e+08	0.0988399	1	0	42.69	0.544495	-0.267451	45.7162	3119.74	0.00608474	0	8.24996	2.96999
819	Yueyang	2018	2.21403e+06	79.1425	-0.013425	-0.013425	1	8.85727e+08	0.0957625	1	0	42.03	0.704881	-0.200747	45.58	3411.01	0.0933635	286000	8.49449	2.96999
819	Yueyang	2019	7.30951e+06	78.1479	-0.099987	-0.099958	0	9.86163e+08	0.0972401	1	0	41.76	0.529919	0.698015	45.37	3780.41	0.108295	2.17138e+06	8.3514	2.96999
820	Nanchang	2015	0	71.0904	0.188825	0.188825	0	3.40725e+08	0.14946	0	0	35.36	-0.0335829	0.520375	520.38	4000.01	0.0905272	0	6.46813	6.28967
820	Nanchang	2016	4.95474e+07	73.8164	0.513513	0.513513	0	3.52311e+09	0.00837802	0	0	72.2	0.668883	-0.717002	523	4354.99	0.0887444	3.51438e+06	8.34492	6.28967
820	Nanchang	2017	6.51244e+07	75.137	-0.237493	-0.237493	0	2.57084e+09	0.714317	0	0	72.43	-0.509994	0.526969	546.354	5003.19	0.14884	9.13994e+06	8.1715	6.28967
820	Nanchang	2018	9.76149e+06	66.2274	-0.355593	-0.355592	0	3.80721e+09	0.0937032	0	0	64.42	-0.954011	0.837306	554.554	5274.67	0.0542614	1026000	6.39912	6.28967
820	Nanchang	2019	8.58505e+06	70.6904	-0.256482	-0.256484	0	3.86185e+09	0.206363	0	0	62.01	-1.54702	-0.676185	560.056	5596.18	0.0609539	44488	2.54077	6.28967
821	Jingshan	2015	3.95029e+07	101.827	-0.176093	-0.176093	0	2.43296e+09	0.352262	0	0	48.87	0.627443	-0.677391	299.09	1388.46	0.059416	4725000	7.47478	4.81259
821	Jingshan	2016	5.67925e+07	88.2466	-0.073236	-0.073236	0	2.41414e+09	0.3547	0	0	51.88	0.170242	0.214942	300	1521	0.0954583	9.63895e+06	7.68474	4.81259
821	Jingshan	2017	7.49635e+07	83.9315	-0.031989	-0.031989	0	2.65352e+09	0.348851	0	0	51.79	0.736684	-0.457317	294.425	1664.17	0.0941289	1.43661e+07	7.92514	4.81259
821	Jingshan	2018	1.05227e+08	91.4795	-0.169556	-0.169639	0	4.04197e+09	0.360957	0	0	54.2	0.647996	-0.119104	292.85	1847.89	0.110397	1675400	8.22262	4.81259
821	Jingshan	2019	1.51703e+08	95.0712	-0.210321	-0.210321	0	3.65837e+09	0.397786	0	0	53.01	0.726974	-0.103973	290.95	2033.77	0.10059	2.50074e+07	8.20119	4.81259
823	Shantou	2015	1.15355e+08	60.2384	-0.05287	-0.05287	0	2.80366e+09	0.057552	0	0	38.37	-0.648361	1.06552	550.46	1868.03	0.0882685	8.10263e+06	8.2591	4.48121
823	Shantou	2016	1.19137e+08	55.6658	0.258605	0.258605	1	2.91706e+09	0.0619154	0	0	47.1	0.24039	-0.641887	559	2080.97	0.113996	7.94706e+06	8.24363	4.48121
823	Shantou	2017	1.52734e+08	56.926	-0.047214	-0.047214	0	3.07422e+09	0.0868176	0	0	41.96	-1.29236	1.01332	565.44	2350.97	0.129748	2.12429e+07	8.42068	4.48121
823	Shantou	2018	1.92975e+08	59.9534	0.120139	0.12014	1	3.17868e+09	0.0895678	0	0	39.71	0.141834	0.471796	569.42	2512.05	0.0685143	1.45821e+07	8.53329	4.48121
823	Shantou	2019	2.14325e+08	57.126	0.425165	0.425165	1	3.35848e+09	0.0995889	0	0	40.78	1.60611	-0.388984	571.7	2694.08	0.072463	4.39119e+07	8.46119	4.48121
825	Taiyuan	2015	1.51991e+09	95.5973	-0.48065	-0.48065	1	6.76481e+10	0.693404	1	0	70.49	0.116208	0.784893	367.39	2735.34	0.0806974	5.38526e+07	10.2222	4.01312
825	Taiyuan	2016	2.01703e+09	103.279	0.237493	0.237493	1	6.88665e+10	0.682838	1	0	70.53	0.21161	-1.13571	370	2955.6	0.0805238	5.23837e+07	10.0401	4.01312
825	Taiyuan	2017	1.90824e+09	113.915	0.150762	0.150762	1	7.13938e+10	0.626346	1	0	67.7	0.178164	0.520936	370	3382.18	0.144328	5.49125e+07	10.1938	4.01312
825	Taiyuan	2018	2.21699e+09	106.975	-0.307999	-0.311986	1	6.97392e+10	0.564189	1	0	67.37	-0.679054	1.0066	369	3884.48	0.148512	52000	10.2559	4.01312
825	Taiyuan	2019	2.29627e+09	103.868	0.009643	0.009643	1	6.75663e+10	0.526678	1	0	68.65	-1.4712	-1.05474	0	4207.9	0.180328	4.90655e+07	10.2252	4.01312
826	Yichang	2015	1.93615e+08	98.4137	0.036596	0.036596	0	1.3385e+10	0.575827	0	0	53.5	0.20288	0.196847	398.18	3384.8	0.0806427	2.32789e+07	8.99802	2.96999
826	Yichang	2016	1.43416e+08	91.9534	0.085327	0.085327	0	1.77461e+10	0.583164	0	0	55.19	0.0557086	-0.22105	394	3709.36	0.0958875	5.30428e+07	8.82616	2.96999
826	Yichang	2017	2.33609e+08	90.3918	-0.051384	-0.051384	0	2.60231e+10	0.479095	0	0	55.62	0.382263	0.246975	392.258	3857.17	0.0398478	6.67245e+07	8.95232	2.96999
826	Yichang	2018	2.00518e+08	84.6904	-0.471904	-0.471904	1	2.90126e+10	0.542392	0	0	54.23	0.196201	0.206688	391.87	4064.18	0.053669	3.42295e+07	8.94533	2.96999
826	Yichang	2019	1.31235e+08	90.8822	-0.229014	-0.228941	1	3.25614e+10	0.590613	0	0	52.81	-0.0341073	-0.528667	390.94	4460.82	0.097594	2.87347e+08	8.90217	2.96999
829	Ganzhou	2015	6.935e+07	61.7151	-0.054334	-0.054334	0	1.24389e+09	0.0301959	0	0	46.74	0.20924	-0.324426	960.63	1973.87	0.0706646	1.31703e+06	11.0076	5.34417
829	Ganzhou	2016	5.76435e+07	67.1123	-0.163207	-0.163207	0	2.01881e+09	0.286573	0	0	45.76	-0.365308	0.392268	971	2207.2	0.118208	1.15112e+07	10.8132	5.34417
829	Ganzhou	2017	4.51898e+07	71.9233	-0.11992	-0.11992	0	3.13267e+09	0.178846	0	0	58.91	0.637861	-0.230813	863.558	2524.01	0.143537	5.59433e+06	11.0038	5.34417
829	Ganzhou	2018	5.88949e+07	66.5397	-0.206656	-0.206656	0	3.20905e+09	0.220981	0	0	59.21	0.655401	-0.213569	867.76	2807.24	0.112214	1.39469e+07	11.0591	5.34417
829	Ganzhou	2019	8.44014e+07	62.0575	0.084644	0.084644	0	3.85651e+09	0.286025	0	0	57.27	0.891933	0.151323	870.802	3474.34	0.237634	1.99111e+07	11.3185	5.34417
830	Liaocheng	2015	6.37308e+07	134.348	-0.272191	-0.278294	0	1.88608e+10	0.612503	1	0	43.41	0.225164	-0.176391	622.3	2663.62	0.0585042	6.04555e+07	8.93614	4.56521
830	Liaocheng	2016	4.28076e+08	124.858	0.217521	0.217521	0	2.20218e+10	0.643572	1	0	41.67	-0.66108	-0.0605975	633	2859.18	0.0734189	4.03543e+07	8.77848	4.56521
830	Liaocheng	2017	5.3758e+08	116.978	0.967403	0.967403	1	2.33768e+10	0.648103	1	0	42.21	0.498796	-0.0432749	639.69	3013.55	0.0539906	2.44214e+07	9.11196	4.56521
830	Liaocheng	2018	7.49051e+08	110.855	-0.51439	-0.51439	1	2.19307e+10	0.682476	1	0	40.63	0.481889	-0.218768	644.7	3152.15	0.0459927	3901321	9.36026	4.56521
830	Liaocheng	2019	6.45633e+08	111.342	-0.014554	-0.014554	1	2.46447e+10	0.697648	1	0	41.02	0.770471	0.159837	647.03	2259.82	-0.283086	3.85953e+07	9.1443	4.56521
831	Yuncheng	2015	2.40075e+06	96.8466	-0.110119	-0.110119	0	3.34086e+09	0.0011352	1	0	47.83	-0.0611646	-0.232712	510.2	1174.01	-0.0230532	2.69052e+07	7.13012	2.96999
831	Yuncheng	2016	4.85059e+06	97.2822	-0.073105	-0.073105	0	3.37155e+09	0.0107395	1	0	46.14	-0.347302	0.252208	531	1222.35	0.0411701	3.41402e+06	2.2247	2.96999
831	Yuncheng	2017	4.70685e+06	122.605	0.253246	0.253246	0	3.33806e+09	0.00117406	1	0	44.86	0.300053	-0.652598	531	1336.29	0.0932163	1.66153e+07	7.64287	2.96999
831	Yuncheng	2018	5.32861e+06	109.973	-0.315042	-0.315042	0	3.41324e+09	0.0216597	1	0	45.95	0.0393704	-0.679261	513	1509.64	0.129724	90500	7.88899	2.96999
831	Yuncheng	2019	11320976	108.912	-0.167767	-0.167767	1	3.76153e+09	0.110373	1	0	46.88	0.0781411	0.692573	0	1590.78	0.187859	824807	8.41295	2.96999
833	Guigang	2015	3.43777e+07	65.0822	-0.573211	-0.573211	1	2.83112e+09	0.0813249	0	0	67.26	0.200681	-0.902517	548.94	865.203	0.0742597	2.12546e+07	7.73057	5.34417
833	Guigang	2016	3.7792e+07	61.1562	-0.305473	-0.305553	1	2.84381e+09	0.0996199	0	0	60.27	-1.09426	0.693809	555	958.756	0.108128	5.28395e+07	7.80875	5.34417
833	Guigang	2017	2.3225e+07	67.5041	-0.052375	-0.052375	1	2.94437e+09	0.142655	0	0	59.13	0.351487	-0.711133	555.709	1082.18	0.128737	1.8041e+07	7.87407	5.34417
833	Guigang	2018	4.46536e+07	64.389	-0.120854	-0.120113	1	3.37431e+09	0.268365	0	0	59.04	0.765483	-1.25333	561.286	1169.88	0.0810318	72000	8.357	5.34417
833	Guigang	2019	3.47348e+07	59.263	-0.032892	-0.032893	1	4.05582e+09	0.374337	0	0	59.84	0.589589	0.402706	564.579	1257.53	0.0749264	1.84693e+08	8.35523	5.34417
835	Chengdu	2015	1.4107e+07	101.732	0.580734	0.580734	0	1.25901e+09	0.785706	0	0	23.49	-2.71878	2.1123	1228.05	10801.2	0.0740381	4.4999e+07	6.90204	5.34417
835	Chengdu	2016	1.4094e+07	101.055	0.005608	0.005608	0	1.22157e+09	0.734637	0	0	30.79	4.16585	-2.49079	1399	12170.2	0.126752	1.36641e+07	6.82929	5.34417
835	Chengdu	2017	9.45633e+06	98.474	-0.151292	-0.151292	0	1.19227e+09	0.731937	0	0	30.65	-2.80161	2.2852	1435.3	13889.4	0.141259	2390250	6.8685	5.34417
835	Chengdu	2018	8.85774e+06	86.2548	-0.148011	-0.148011	0	8.27424e+08	0.905974	0	0	34.34	-3.50148	2.87261	1478.1	15342.8	0.10464	1.89768e+06	5.95223	5.34417
835	Chengdu	2019	8.08596e+06	76.7233	0.102419	0.102419	0	4.67225e+08	1.64848	0	0	35.93	-3.3819	-2.71858	0	17012.7	0.108838	112764	7.60778	5.34417
836	Tianjin	2015	6.49886e+07	103.573	0.34669	0.34669	0	2.05788e+09	0.163987	0	0	47.33	-1.01982	1.62352	1026.9	16538.2	0.0515841	6.11285e+06	8.01258	4.01312
836	Tianjin	2016	7.35427e+07	104.216	0.170156	0.170156	0	1.88779e+09	0.121478	0	0	34.32	1.00765	-1.62247	1044	17885.4	0.0814599	4.59667e+06	8.18688	4.01312
836	Tianjin	2017	7.65697e+07	107.214	-0.339525	-0.339525	0	1.93582e+09	0.123399	0	0	30.96	-1.01316	1.56195	1049.99	18549.2	0.0371141	3.65284e+07	8.26389	4.01312
836	Tianjin	2018	8.50198e+07	99.2055	-0.143314	-0.143314	0	1.94655e+09	0.376368	0	0	30.24	-0.954869	1.4621	1081.63	18809.6	0.014041	200000	8.43254	4.01312
836	Tianjin	2019	5.27858e+07	99.8904	-0.165304	-0.165304	0	1.89787e+09	0.383766	0	0	26.15	-1.15429	-1.23217	0	19815.1	0.00680603	1.54728e+07	7.59586	4.01312
837	Baoji	2015	1.23207e+08	90.6877	-0.092289	-0.092289	0	3.63284e+09	0.376349	0	0	58.48	0.413957	0.213809	384.54	1787.63	0.088093	4.94941e+07	7.84879	4.30343
837	Baoji	2016	1.2986e+08	101.096	0.011126	0.011126	0	4.43445e+09	0.485645	0	0	43.99	-0.0823629	-0.137996	384	1932.14	0.0808401	1.60835e+08	7.91851	4.41887
837	Baoji	2017	1.52286e+08	99.7452	-0.139175	-0.139175	0	4.48925e+09	0.492666	0	0	39.15	-0.0149122	0.328349	381.434	2191.61	0.134292	2454430	8.01347	4.26251
837	Baoji	2018	1.80831e+08	93.0356	-0.21353	-0.21353	1	4.5077e+09	0.544411	0	0	38.97	-0.668993	0.309273	378.136	2265.16	0.0335593	6.21538e+06	8.04229	4.32306
837	Baoji	2019	3.39317e+08	89.5123	-0.039003	-0.039005	1	4.20313e+09	0.58517	0	0	38.47	-0.101544	0.128039	376.927	2223.81	-0.0182561	3.16592e+08	8.02351	4.20418
839	Beijing	2015	5.72794e+07	123.041	-0.129229	-0.128129	0	8.48603e+09	0.294249	0	0	44.32	-3.31731	2.78251	1345.2	23014.6	0.0789355	8.5218e+06	8.15133	5.4897
839	Beijing	2016	7.95291e+07	113.37	0.134894	0.134895	0	1.09661e+10	0.487099	0	0	41.44	3.72133	-3.77657	1363	25669.1	0.115342	1.64432e+07	8.45914	5.65475
839	Beijing	2017	1.17441e+08	101.986	-0.007717	-0.008324	0	1.133e+10	0.505914	0	0	40.45	-4.57021	3.46685	1363	28014.9	0.0913849	3.37175e+07	8.5536	5.60908
839	Beijing	2018	1.29015e+08	94.6932	-0.262649	-0.262331	0	1.16754e+10	0.377507	0	0	40.33	-5.88025	4.38709	1359	30320	0.0822812	1.5297e+07	8.4412	5.52057
839	Beijing	2019	6.92542e+07	86.2932	-0.121634	-0.121634	0	1.22752e+10	0.388394	0	0	39.91	-5.8787	-4.26625	1367.9	35371.3	0.1666	1.55814e+07	8.32215	5.34417
848	Chengde	2015	1.93596e+07	86.6575	-0.046322	-0.046322	0	2.49143e+09	0.317129	0	0	56.48	1.211	-1.35194	382.35	1358.73	0.0120501	8663000	8.60382	5.34417
848	Chengde	2016	1.30645e+07	83.1699	-0.053855	-0.053855	0	2.94044e+09	0.418689	0	0	61.35	-0.741501	1.02568	383	1438.57	0.0587655	1000000	8.51613	5.34417
848	Chengde	2017	1.14716e+07	79.211	-0.036507	-0.036507	0	2.94081e+09	0.365873	0	0	56.3	1.6225	-0.842958	356.5	1465.45	0.0186849	10101381	8.33434	5.34417
848	Chengde	2018	1.13565e+07	79.9425	-0.244994	-0.244994	1	2.84285e+09	0.311757	0	0	62.01	0.977155	-0.819158	380	1376.09	-0.0609802	6674800	8.306	5.34417
848	Chengde	2019	1.36868e+07	69.7342	-0.050127	-0.050127	1	3.03423e+09	0.414644	0	0	58.09	0.178225	1.02701	0	1471	0.0689708	1987500	8.37327	5.34417
850	Anqing	2015	6.49208e+07	75.8356	-0.199048	-0.198543	0	8.13458e+09	0.331817	0	1	50.24	0.0541442	0.00216439	622.1	1417.43	-0.0821638	3.35501e+07	7.72221	5.1625
850	Anqing	2016	5.5269e+07	81.9753	0.026533	0.026533	1	7.37433e+09	0.351708	0	1	49.96	0.283289	-0.240723	529	1531.18	0.0802492	4.094e+07	7.73345	5.26112
850	Anqing	2017	5.75204e+07	83.1644	-0.132227	-0.132227	1	7.54344e+09	0.369353	0	1	50.42	-0.801802	0.538507	530.5	1708.83	0.116023	61713282	7.89754	5.09093
850	Anqing	2018	8.34513e+07	81.9288	-0.133388	-0.132959	1	7.43572e+09	0.403729	0	1	50.45	0.754642	0.0779348	528.44	1917.59	0.122165	5.11085e+07	8.03861	5.15606
850	Anqing	2019	9.97088e+07	82.9863	-0.084514	-0.084246	1	7.59222e+09	0.379384	0	1	50.83	1.25648	-0.102129	528.58	2380.52	0.241412	8.08589e+07	8.08917	5.08
852	Wuhan	2015	2.5364e+08	105.534	-0.282378	-0.282378	0	3.3205e+09	0.29752	0	0	73.13	-2.86301	2.11248	829.27	10905.6	0.0830351	3.51206e+07	8.56457	4.01312
852	Wuhan	2016	2.20853e+08	92.7836	-0.047472	-0.047472	0	3.08923e+09	0.435675	0	0	71.9	2.14086	-2.30812	834	11912.6	0.0923388	2.51216e+07	8.19363	4.01312
852	Wuhan	2017	2.52651e+08	89.1671	-0.392035	-0.392035	0	4.63958e+09	0.637095	0	0	64.29	-0.994917	2.13132	853.652	13410.3	0.125726	7.32046e+07	8.34435	4.01312
852	Wuhan	2018	2.46197e+08	86.1534	0.077729	0.077729	1	5.43201e+09	0.692808	0	0	66.86	-3.0153	2.70922	883.73	14847.3	0.107153	5780254	8.52711	4.01312
852	Wuhan	2019	4.10561e+08	87.8767	-0.085176	-0.085175	0	6.00983e+09	0.723862	0	0	63.93	-2.96802	-2.23063	906.4	16223.2	0.0926711	7.89591e+07	8.80282	4.01312
856	Tangshan	2015	1.313e+07	121.926	0.091969	0.091968	0	1.32066e+09	0.554468	0	0	51.87	-0.118965	0.522502	754.96	6103.06	-0.0196363	1.29757e+06	7.934	4.01312
856	Tangshan	2016	1.11459e+07	113.255	0.270086	0.270086	0	6.66406e+08	0.519175	0	0	53.35	-0.268174	-0.461949	760	6354.87	0.0412592	1.07074e+07	7.63151	4.01312
856	Tangshan	2017	1.70789e+07	113.877	-0.499603	-0.499603	0	8.29167e+08	0.585675	0	0	38.77	0.274942	0.268284	789.7	6530.15	0.0275818	280458	8.10307	4.01312
856	Tangshan	2018	2.28458e+07	104.066	0.17294	0.17294	0	8.0745e+08	0.554536	0	0	36.15	0.158483	0.375536	755	6300.03	-0.035239	1.99086e+07	8.2319	4.01312
856	Tangshan	2019	2.59722e+07	97.6082	-0.151043	-0.151043	0	7.37743e+08	0.488155	0	0	33.4	1.18584	-0.489902	0	6513.57	-0.01163	356098	8.43439	4.01312
858	Yibin	2015	5.52167e+07	83.7616	-0.119151	-0.119151	0	3.31448e+10	0.00694921	0	1	62.51	-0.0194775	-0.0849178	552.08	1525.9	0.0568584	3.0881e+07	9.50616	2.92483
858	Yibin	2016	8.5037e+07	83.1945	0.093703	0.092617	0	3.52723e+10	0.00620826	0	1	62.78	-0.393072	0.23719	556	1653.05	0.0833267	6.34612e+07	9.60791	2.96999
858	Yibin	2017	7.78404e+07	87.2986	0.394644	0.394644	0	3.78649e+10	0.00539181	0	1	64.2	0.262598	-0.0982088	555.4	1847.23	0.117466	7.02162e+07	9.80353	2.96999
858	Yibin	2018	8.40825e+07	82.4466	-0.309664	-0.310035	0	4.36412e+10	0.00848846	0	1	69.53	0.488646	-0.422625	552.3	2026.37	0.0969776	300000	10.0263	2.96999
858	Yibin	2019	1.2636e+08	76.3699	0.13902	0.13902	0	4.93176e+10	0.00661859	0	1	69.59	-0.090438	0.271275	0	2187.03	0.127281	1.59712e+08	10.1911	2.96999
859	Hefei	2015	4.66789e+07	91.8384	-0.187937	-0.187937	0	1.75913e+09	0.174348	0	1	27.72	-1.3602	1.92246	717.72	5660.27	0.0925981	2.67303e+07	7.57465	4.81259
859	Hefei	2016	4.89239e+07	89.5425	0.078203	0.078203	0	1.89784e+09	0.232257	0	1	29.68	0.692293	-1.90137	730	6274.38	0.108494	1.86818e+07	7.55293	4.81259
859	Hefei	2017	4.12475e+07	94.0521	-0.161617	-0.161617	0	1.96176e+09	0.234074	0	1	28.83	-2.46281	1.88499	742.76	7003.05	0.116135	9.81151e+06	7.57175	4.81259
859	Hefei	2018	4.44272e+07	85.8712	-0.033154	-0.033544	0	1.98589e+09	0.196175	0	1	30.68	-2.04136	2.11965	757.96	7822.91	0.117072	70836	7.63973	4.81259
859	Hefei	2019	4.92343e+07	85.5507	0.200992	0.20118	1	2.01758e+09	0.172162	0	1	31.86	-0.581567	-1.9538	770.44	9409.4	0.2028	8.99595e+06	7.69173	4.81259
860	Beijing	2015	0	123.041	0.004177	0.004177	0	1.50355e+10	0.633969	0	0	52.42	-3.31731	2.78251	1345.2	23014.6	0.0789355	957900	9.17087	5.4897
860	Beijing	2016	5444800	113.37	-0.071046	-0.071046	0	1.74861e+10	0.595527	0	0	49.44	3.72133	-3.77657	1363	25669.1	0.115342	712700	9.24773	5.65475
860	Beijing	2017	1.08556e+07	101.986	-0.037725	-0.037725	0	1.82321e+10	0.575023	0	0	51	-4.57021	3.46685	1363	28014.9	0.0913849	341000	9.28614	5.60908
860	Beijing	2018	1.43143e+07	94.6932	-0.082132	-0.082132	1	1.93891e+10	0.547435	0	0	60.88	-5.88025	4.38709	1359	30320	0.0822812	60000	9.33052	5.52057
860	Beijing	2019	1.82185e+07	86.2932	0.146324	0.146324	1	2.22672e+10	0.60271	0	0	56.24	-5.8787	-4.26625	1367.9	35371.3	0.1666	0	9.52572	5.34417
861	Guangzhou	2015	4.84638e+06	71.4685	-0.196333	-0.195192	0	6.61975e+09	0.608834	0	0	62.36	-2.53396	2.29224	854.19	18100.4	0.0834113	3.57687e+07	8.22838	5.34417
861	Guangzhou	2016	8.19134e+06	70.0822	-0.011928	-0.011928	0	8.69494e+09	0.665677	0	0	60.81	3.52341	-2.66987	870	19547.4	0.0799445	1.85791e+07	8.39264	5.34417
861	Guangzhou	2017	8.50134e+06	75.6986	-0.186212	-0.186285	0	9.51585e+09	0.684618	0	0	60.81	-2.92706	2.35685	897.87	21503.2	0.100049	2.82744e+07	8.65819	5.34417
861	Guangzhou	2018	1.16879e+07	74.3151	0.002331	0.002332	0	9.4917e+09	0.67063	0	0	60.61	-2.64427	2.00271	927.69	22859.3	0.0630696	5.66637e+07	8.67887	5.34417
861	Guangzhou	2019	1.20853e+06	74.3644	-0.153129	-0.152898	0	8.58777e+09	0.617979	0	0	61.71	-1.57064	-2.43251	953.72	23628.6	0.0336514	5.50469e+07	8.73975	5.34417
862	Yinchuan	2015	1.18039e+07	91.274	-0.038364	-0.038363	0	7.0787e+09	0.749358	1	1	64.95	0.616947	-0.0891234	179.23	1493.86	0.0757833	4.49958e+07	7.1984	2.96999
862	Yinchuan	2016	1.85803e+07	95.8959	0.179566	0.179567	0	1.00151e+10	0.70695	1	1	59.91	0.264353	-0.10141	184	1617.71	0.0829048	4.20684e+07	7.40208	2.96999
862	Yinchuan	2017	4.34023e+06	98.1479	-0.445068	-0.445068	0	7.00557e+09	0.632434	1	1	57.27	0.467088	-0.266276	222.539	1803.26	0.1147	1.73526e+07	7.00464	2.96999
862	Yinchuan	2018	2.09549e+06	90.6603	-0.022715	-0.022715	0	7.74474e+09	0.662081	1	1	49.87	0.216561	-0.171014	225.056	1901.48	0.0544705	2.58074e+06	7.18004	2.96999
862	Yinchuan	2019	1.86177e+06	75.6849	-0.276897	-0.276897	0	9.35275e+09	0.716182	1	1	43.03	0.170166	0.126725	0	2056.18	0.0739288	4.9436e+07	7.31841	2.96999
868	Hefei	2015	1.16564e+08	91.8384	0.072611	0.072611	0	4.88673e+09	0.740479	0	0	42.4	-1.3602	1.92246	717.72	5660.27	0.0925981	1.32923e+09	8.49069	4.81259
868	Hefei	2016	1.54474e+08	89.5425	-0.123891	-0.124006	0	7.68147e+09	0.829492	0	0	42.46	0.692293	-1.90137	730	6274.38	0.108494	1.97202e+09	8.64411	4.81259
868	Hefei	2017	1.41377e+08	94.0521	0.829434	0.829434	0	7.24639e+09	0.849008	0	0	41.69	-2.46281	1.88499	742.76	7003.05	0.116135	6.63875e+07	8.8108	4.81259
868	Hefei	2018	1.24858e+08	85.8712	-0.422783	-0.422782	1	6.52524e+09	0.942315	0	0	43.45	-2.04136	2.11965	757.96	7822.91	0.117072	4.72194e+07	8.29059	4.81259
868	Hefei	2019	1.01904e+08	85.5507	0.739557	0.739557	1	4.85714e+09	0.91974	0	0	44.64	-0.581567	-1.9538	770.44	9409.4	0.2028	8.28053e+07	3.01178	4.81259
869	Yantai	2015	0	78.7288	-0.015362	-0.013978	0	9628031230	0.225406	0	0	63.23	-0.510615	0.880458	653.28	6446.08	0.0739746	38952919	3.96618	4.01312
869	Yantai	2016	0	72.926	-0.089148	-0.089126	0	10225602173	0.125171	0	0	62.74	-0.0853448	-0.883932	655	6925.66	0.0743985	49130643	4.02816	4.01312
869	Yantai	2017	0	76.474	0.038463	0.038398	0	10749554900	0.125869	0	0	62.22	-0.619555	0.754679	654.23	7343.53	0.0603367	46038384	4.05295	4.01312
869	Yantai	2018	4784118	71.6438	-0.366174	-0.36703	0	11014565562	0.089989	0	0	62.93	0.319406	0.633593	653.87	7832.58	0.066596	87281434	4.09013	4.01312
869	Yantai	2019	6041116	80.7671	-0.0872	-0.086488	1	11168022159	0.0861949	0	0	62.57	-0.034372	-0.716109	653.45	7653.45	-0.0228699	77337581	4.10873	4.01312
875	Changchun	2015	8691700	101.507	-0.191082	-0.191082	1	1.48217e+10	0.748227	1	1	28.09	-1.32113	1.09808	753.83	5530.03	0.0351167	5.20467e+07	7.99402	2.96999
875	Changchun	2016	10278700	81.6877	0.165258	0.165256	1	1.89418e+10	0.607393	1	1	33.18	1.57323	-1.46117	753	5986.42	0.0825285	3.0925e+07	4.56734	2.96999
875	Changchun	2017	5322400	83.4658	-0.245909	-0.24591	1	2.06415e+10	0.660732	1	1	44.35	-1.06046	1.54472	748.92	6495.02	0.0849592	2.17595e+07	4.69748	2.96999
875	Changchun	2018	19264800	64.2466	-0.126239	-0.126239	1	2.32052e+10	0.715561	1	1	42.11	-1.56012	1.49185	751.29	7175.71	0.104802	4.62941e+07	4.76566	2.96999
875	Changchun	2019	37643200	70.8767	0.003054	0.003054	1	2.30673e+10	0.734385	1	1	35.3	-1.42094	-1.27397	0	7658.21	0.129723	7.56136e+07	4.75946	2.96999
876	Mianyang	2015	7.88072e+07	73.7589	-0.006822	-0.00628	0	1.72022e+10	0.397707	0	0	67.59	-1.4094	1.08083	545.48	1700.33	0.0762336	1.00995e+08	10.4646	6.28967
876	Mianyang	2016	7.41407e+07	79.6356	-0.029287	-0.029287	0	1.94792e+10	0.397997	0	0	67.25	1.95487	-1.37907	545	1830.42	0.0765079	7.8153e+07	10.4323	6.28967
876	Mianyang	2017	7.89865e+07	76.8466	-0.03691	-0.032756	1	2.30568e+10	0.476646	0	0	67.92	-2.60866	2.21399	536.8	2074.75	0.133483	6.98779e+07	10.4197	6.28967
876	Mianyang	2018	9.49532e+07	77.8904	0.181365	0.181401	1	2.81796e+10	0.561951	0	0	68.65	-2.61374	2.07	536	2303.82	0.110408	9.504e+07	10.4868	6.28967
876	Mianyang	2019	1.74212e+08	65.5918	0.189436	0.189436	1	3.72112e+10	0.678204	0	0	68.55	-1.63985	-1.72443	0	3010.08	0.30656	1.13155e+08	10.5377	6.28967
877	Urumchi	2015	202240000	103.526	-0.319648	-0.319648	1	1.22181e+10	0.534084	1	0	41.93	-0.307975	0.363116	266.83	2631.64	0.0691335	1.46048e+08	8.09374	4.01312
877	Urumchi	2016	193010000	109.786	0.135037	0.135037	1	1.01406e+10	0.470155	1	0	42.15	0.308248	-0.115395	268	2458.98	-0.0656105	8.92884e+07	8.14258	4.01312
877	Urumchi	2017	228607000	109.847	-0.187023	-0.187023	0	1.09783e+10	0.381836	1	0	50.95	-0.0315869	0.167546	222.62	2730.65	0.11048	1.12551e+08	8.47095	4.01312
877	Urumchi	2018	189600000	99.5178	0.078927	0.078927	1	1.13958e+10	0.313015	1	0	51.43	-0.0604584	-0.0129523	222.26	3099.77	0.135177	9.607e+07	8.56697	4.01312
877	Urumchi	2019	7.33491e+07	91.1096	0.038603	0.038603	0	1.09128e+10	0.215929	1	0	54.97	-0.952517	0.271097	0	3149.27	0.15585	1.0008e+08	8.75206	4.01312
878	Kunming	2015	663400000	54.789	-0.2298	-0.2298	0	2.3309e+10	0.729198	1	0	49.61	0.48103	0.250918	555.57	3968.01	0.0686806	2.28846e+08	10.5499	4.81259
878	Kunming	2016	615633539	55.4603	0.182501	0.182501	0	1.75366e+10	0.727357	1	0	52.19	-0.206521	-0.53106	560	4300.08	0.0836876	8.08304e+07	10.6055	4.81259
878	Kunming	2017	532874300	56.1315	0.099939	0.099939	1	3.18785e+10	0.702741	1	0	50.39	0.815268	0.435607	678.3	4857.64	0.129663	1.17909e+08	10.4989	4.81259
878	Kunming	2018	950382482	54.2548	-0.177472	-0.177472	1	2.18454e+10	0.657758	1	0	42.83	-0.465547	0.525782	685	5206.9	0.0718991	1471000	10.1733	4.81259
878	Kunming	2019	8.22683e+08	54.8	0.276119	0.276119	1	2.20346e+10	0.617585	1	0	56.89	-0.719487	-0.23722	695	6475.88	0.243711	1.44901e+08	10.3959	4.81259
880	Weifang	2015	8.72794e+07	115.055	-0.080563	-0.080563	0	3.30389e+09	0.61364	0	0	59.32	-0.190381	0.719241	893.71	5170.5	0.0803385	9.81471e+06	8.02996	4.01312
880	Weifang	2016	9.12897e+07	104.871	0.038858	0.038858	0	2.99017e+09	0.569609	0	0	62.69	0.585464	-0.906556	901	5170.6	1.93405e-05	1.53821e+07	7.72483	4.01312
880	Weifang	2017	1.22172e+08	104.893	-0.262606	-0.262428	0	3.51766e+09	0.628739	0	0	58.53	-1.13252	1.06256	908.01	5854.93	0.13235	1.44381e+07	7.82538	4.01312
880	Weifang	2018	1.49036e+08	98.3479	-0.048757	-0.048787	1	3.82859e+09	0.649017	0	0	63.11	0.128603	0.76646	914.15	6156.78	0.0515548	7.26785e+06	8.00981	4.01312
880	Weifang	2019	1.89506e+08	100.507	-0.045634	-0.045682	0	4.15981e+09	0.654878	0	0	62.36	0.519375	-0.840291	918.11	5688.5	-0.0760592	1.71535e+07	8.1111	4.01312
881	Dalian	2015	0	87.9315	0.475285	0.475285	0	3.01889e+09	0.72259	1	0	28.79	-0.301614	1.05817	593.56	7731.64	0.00993527	7.83212e+07	7.79614	5.34417
881	Dalian	2016	1.41757e+08	78.4384	0.236089	0.236088	0	1.0262e+10	0.234225	1	0	62	0.878611	-1.66743	596	6810.2	-0.119177	5.66013e+07	8.23682	5.34417
881	Dalian	2017	1.8968e+08	74.4329	-0.347632	-0.347632	0	1.00225e+10	0.209314	1	0	63.83	-0.295347	1.30566	594.9	6989.8	0.0263722	1.30306e+08	8.80405	5.34417
881	Dalian	2018	2.6223e+08	67.7562	-0.374749	-0.374524	0	9.23822e+09	0.200136	1	0	63.13	-0.994426	1.45648	595.2	7668.48	0.0970961	1.29578e+08	8.81056	5.34417
881	Dalian	2019	2.63744e+08	72.2904	-0.141704	-0.141606	0	9.13382e+09	0.149394	1	0	61.84	-2.13384	-1.74467	0	7001.7	-0.086951	1.22253e+08	8.83107	5.34417
883	Wuhan	2015	0	105.534	-0.319979	-0.319759	1	2.69589e+10	0.27938	1	0	79.8	-2.86301	2.11248	829.27	10905.6	0.0830351	2.03702e+08	8.37758	4.01312
883	Wuhan	2016	0	92.7836	0.013091	0.013373	1	2.72501e+10	0.229813	1	0	81.43	2.14086	-2.30812	834	11912.6	0.0923388	1.54638e+08	8.60739	4.01312
883	Wuhan	2017	0	89.1671	-0.060065	-0.060822	1	3.08236e+10	0.279506	1	0	82.75	-0.994917	2.13132	853.652	13410.3	0.125726	1.04321e+08	8.78105	4.01312
883	Wuhan	2018	0	86.1534	-0.080926	-0.081039	1	3.28808e+10	0.306675	1	0	84.11	-3.0153	2.70922	883.73	14847.3	0.107153	5.36705e+06	8.83517	4.01312
883	Wuhan	2019	0	87.8767	-0.013452	-0.013035	1	3.75782e+10	0.375211	1	0	85.81	-2.96802	-2.23063	906.4	16223.2	0.0926711	1.54313e+07	8.98873	4.01312
885	Zhengzhou	2015	1.60267e+06	134.701	-0.080323	-0.080323	1	3.61558e+09	0.356662	0	0	86.38	-0.233684	0.751688	810.49	7311.52	0.0788746	2.03211e+08	8.14521	2.96999
885	Zhengzhou	2016	1.53563e+06	124.277	0.446853	0.446853	1	3.81552e+09	0.360274	0	0	85.91	-0.0380198	-0.973331	827	8113.97	0.109751	8.19514e+07	8.07745	2.96999
885	Zhengzhou	2017	0	119.986	-0.195113	-0.195059	0	2.9872e+09	0.454576	0	0	70.1	-0.297898	1.20673	782.08	9193.77	0.133079	3.63972e+07	8.34956	2.96999
885	Zhengzhou	2018	0	115.488	-0.313089	-0.313089	0	3.1224e+09	0.476243	0	0	69.01	-0.332341	0.998022	787.47	10143.3	0.103282	2.62979e+06	7.63948	2.96999
885	Zhengzhou	2019	0	110.759	-0.009012	-0.009012	0	3.68182e+09	0.304585	0	0	69.27	-0.807688	-1.21636	0	11084.4	0.130384	1.95459e+06	7.70937	2.96999
886	Haikou	2015	0	43.8137	-0.025933	-0.025933	0	2.76853e+09	0.121692	0	0	32.43	0.228529	-0.197333	164.8	1161.96	0.0643607	0	6.31789	5.34417
886	Haikou	2016	0	43.2	-0.209345	-0.209345	0	2.8209e+09	0.122016	0	0	29.36	-0.0584335	0.238899	167	1257.67	0.0823609	0	6.87896	5.34417
886	Haikou	2017	0	44.8274	0.428879	0.428879	0	2.85003e+09	0.11314	0	0	34.9	0.174074	-0.285629	171.049	1390.58	0.105684	0	7.38581	5.34417
886	Haikou	2018	0	42.0192	-0.236635	-0.236412	0	3.07698e+09	0.169361	0	0	29.69	0.105531	-0.164568	177.614	1510.51	0.0862467	0	7.16073	5.34417
886	Haikou	2019	0	46.5918	0.065693	0.066563	0	3.02314e+09	0.146065	0	0	30.65	-0.0942762	-0.216585	182.894	1671.92	0.106856	88338.6	6.21591	5.34417
887	Xuancheng	2015	2.49523e+08	75.6055	-0.041414	-0.041414	0	4.46686e+09	0.37083	0	0	53.46	0.0841529	0.148684	279.95	971.457	0.0586586	2.65645e+07	8.7187	4.01312
887	Xuancheng	2016	2.98964e+08	75.4192	0.170899	0.170899	0	7.55336e+09	0.346953	0	0	52.49	-0.409324	-0.204172	280	1057.82	0.088905	2.82625e+07	8.86522	4.01312
887	Xuancheng	2017	4.55877e+08	79.6301	-0.176191	-0.176013	0	7.48943e+09	0.246482	0	0	54.6	0.629936	-0.133687	280.44	1185.56	0.120753	2.68899e+07	9.05261	4.01312
887	Xuancheng	2018	5.5027e+08	71.6521	-0.305057	-0.305311	0	7.78143e+09	0.286337	0	0	57.33	0.886912	-0.0332258	278.94	1317.2	0.111036	5.58589e+07	9.03151	4.01312
887	Xuancheng	2019	5.70629e+08	69.9836	-0.042642	-0.042642	0	9.47482e+09	0.381786	0	0	58.1	1.13462	-0.170691	278.77	1561.34	0.185348	8.78455e+07	8.94019	4.01312
889	Qinhuangdao	2015	51485613	81.6438	-0.049558	-0.049403	0	2.86328e+09	0.243686	0	0	66.79	-0.48038	0.551457	295.64	1250.44	0.0420176	485800	8.62736	4.48121
889	Qinhuangdao	2016	83544133	82.8055	0.397339	0.397347	0	2.19143e+09	0.00129829	0	0	68.57	-0.0904126	-0.521998	298	1349.35	0.0790989	9.04334e+06	8.31971	4.48121
889	Qinhuangdao	2017	80223811	87.2027	-0.205698	-0.205528	0	2.15737e+09	0.00173527	0	0	69.77	-0.101231	0.113836	311.08	1500.34	0.111893	6837717	8.42393	4.48121
889	Qinhuangdao	2018	104591101	77.4849	-0.209509	-0.209449	0	3.73124e+09	0.197897	0	0	74.47	0.0545736	0.482374	298	1507.33	0.00466223	3.75692e+06	8.67609	4.48121
889	Qinhuangdao	2019	89579005	82.4466	-0.243567	-0.243257	0	2.77844e+09	0.258895	0	0	73.76	0.0843487	-0.72113	0	1612.02	0.0694539	1.09346e+07	8.70728	4.48121
890	Jiangyin	2015	1.02726e+07	97.4849	0.260292	0.260292	0	2.22222e+09	0.572189	0	0	31.59	-1.21021	1.75944	480.9	8518.26	0.0381399	3.69988e+06	7.79332	4.81259
890	Jiangyin	2016	1.17921e+07	92.9151	0.136325	0.136325	0	3225398554	0.756923	0	0	42.45	1.67472	-1.58387	486	9210.02	0.0812091	2392100	8.23841	4.81259
890	Jiangyin	2017	2.31831e+07	91.0466	-0.191653	-0.191651	0	2.97127e+09	0.739733	0	0	40.93	-0.572555	1.72342	493.05	10511.8	0.141344	4211500	8.44678	4.81259
890	Jiangyin	2018	0	88.2603	-0.146006	-0.146007	0	2.69069e+09	0.725928	0	0	43.01	0.0921846	1.36861	497.21	11438.6	0.0881695	431310	8.41266	4.81259
890	Jiangyin	2019	967038	83.6438	-0.00324	-0.00324	0	1.50327e+09	1.02053	0	0	40.79	-0.185815	-1.46766	502.83	11852.3	0.036167	318314	7.8954	4.81259
892	Chongqing	2015	0	82.3178	0.698612	0.698612	0	8.70294e+06	0.508723	0	0	35.29	-0.626528	1.2781	3371.84	15717.3	0.101992	4380	7.59238	2.96999
892	Chongqing	2016	0	81.2137	0.015859	0.015859	0	4.50482e+09	0.00276678	0	0	41.07	0.772105	-1.77441	3392	17740.6	0.128732	1.92401e+07	8.03968	2.96999
892	Chongqing	2017	0	80.6411	-0.231129	-0.23113	0	4.57635e+09	0.0147126	0	0	45.78	-0.493684	1.54472	3389.82	19424.7	0.0949315	8.41166e+06	8.71362	2.96999
892	Chongqing	2018	5.93169e+06	73.2521	0.046422	0.046422	0	4.7181e+09	0.0437836	0	0	45.97	0.382901	1.32912	3403.64	20363.2	0.0483126	7.51497e+06	8.50129	2.96999
892	Chongqing	2019	0	72.3452	0.351312	0.351312	0	4.5163e+09	0.00200908	0	0	48.01	0.893698	-1.35617	0	22216.9	0.0447824	3.52585e+06	7.59725	2.96999
893	Guangzhou	2015	2.70533e+06	71.4685	0.067614	0.067614	0	5.01569e+09	0.143522	1	0	70.02	-2.53396	2.29224	854.19	18100.4	0.0834113	9.22568e+06	9.93813	5.34417
893	Guangzhou	2016	0	70.0822	-0.070794	-0.070794	0	4.30096e+09	0.0020646	1	0	67.89	3.52341	-2.66987	870	19547.4	0.0799445	120707	8.48783	5.34417
893	Guangzhou	2017	0	75.6986	0.129969	0.12997	0	3.61865e+09	0.00247791	1	0	75.88	-2.92706	2.35685	897.87	21503.2	0.100049	20368.4	8.04594	5.34417
893	Guangzhou	2018	0	74.3151	0.147818	0.147819	0	3.60379e+09	0.00332561	1	0	68.33	-2.64427	2.00271	927.69	22859.3	0.0630696	24259.6	2.39823	5.34417
893	Guangzhou	2019	0	74.3644	-0.186085	-0.186085	0	3.56663e+09	0.00180463	1	0	68.33	-1.57064	-2.43251	953.72	23628.6	0.0336514	86491.7	7.04179	5.34417
895	Luohe	2015	3.9891e+08	117.359	-0.032295	-0.032295	0	1.79947e+10	0.208401	0	0	81.37	0.447534	-0.176114	268.04	992.85	0.054921	2.80741e+08	10.0359	4.56521
895	Luohe	2016	4.01265e+08	116.321	0.058401	0.057443	1	1.74558e+10	0.191291	0	0	80.35	-0.640953	0.947942	269	1081.93	0.0897176	3.32956e+08	10.1995	4.56521
895	Luohe	2017	4.6422e+08	104.896	0.127447	0.127447	1	1.84868e+10	0.232472	0	0	79.79	0.434172	-0.570744	282.55	1165.04	0.0768236	2.33287e+08	10.1689	4.56521
895	Luohe	2018	4.86815e+08	109.137	-0.049764	-0.051504	1	1.83641e+10	0.339836	0	0	82.25	0.466336	-0.890949	284.13	1236.66	0.0614743	2.59273e+08	10.1239	4.56521
895	Luohe	2019	4.978e+08	107.66	0.184021	0.184021	1	2.09259e+10	0.243762	0	0	81.17	0.708991	0.524935	0	1578.4	0.276338	1.88369e+08	10.3404	4.56521
898	Anshan	2015	1331000000	105.134	-0.387395	-0.387395	0	88596000000	0.506964	1	0	87.5	0.140763	0.426706	346.05	2337	-0.0204948	128000000	9.86614	5.62585
898	Anshan	2016	1002000000	85.1315	0.292627	0.292627	0	86563000000	0.479408	1	0	87.59	-0.808005	-0.121209	346	1461.97	-0.374423	40000000	9.96583	5.57019
898	Anshan	2017	1366000000	86.9507	0.14879	0.148791	0	86971000000	0.426073	1	0	85.18	0.778678	0.0866309	344	1613.1	0.103373	72000000	10.3491	5.4487
898	Anshan	2018	1500000000	75.0849	-0.056146	-0.056149	0	85821000000	0.399995	1	0	85.82	0.352192	-0.0978267	341.8	1751.06	0.0855235	4000000	10.5285	5.44751
898	Anshan	2019	1558000000	80.3726	-0.110062	-0.110061	0	83829000000	0.394338	1	0	85.14	-0.230287	0.309628	0	1389.11	0.147458	82000000	10.5437	5.4377
900	Changsha	2015	4.4013e+06	88.3616	-0.159541	-0.159839	0	1.81468e+10	0.620922	0	0	44.81	-0.172425	0.943043	680.36	8510.13	0.0875837	2.89388e+06	8.84183	2.96999
900	Changsha	2016	5.09577e+06	82.9507	0.188224	0.188224	0	1.96213e+10	0.616178	0	0	46.37	0.452185	-1.2858	696	9356.91	0.0995021	2.99731e+06	9.23727	2.96999
900	Changsha	2017	5.48428e+06	85.3014	0.026315	0.026083	0	2.00248e+10	0.582477	0	0	47.41	0.400091	1.33342	120.485	10210.1	0.0911862	1.22859e+06	9.34611	2.96999
900	Changsha	2018	5.94767e+06	82.4082	-0.060052	-0.060051	1	2.04726e+10	0.554868	0	0	45.77	-0.538785	1.28733	125.56	11003.4	0.0776954	1.88288e+07	9.40158	2.96999
900	Changsha	2019	4.29086e+06	83.4932	-0.063475	-0.063475	1	2.02641e+10	0.510599	0	0	46.08	-1.35478	-1.46348	128.67	11574.2	0.0518759	1.97643e+07	9.43032	2.96999
901	Harbin	2015	1.06933e+08	102.197	-0.194677	-0.194677	0	1.39309e+09	0.164124	0	0	51.16	-1.39494	1.56569	961.37	5751.21	0.0769916	2.68334e+07	8.10494	5.34417
901	Harbin	2016	3.15895e+08	79.1151	-0.195068	-0.195068	0	3.65773e+09	0.0759267	0	0	46.15	1.76176	-1.68528	962	6101.61	0.0609259	5.51167e+07	8.72219	5.34417
901	Harbin	2017	3.27062e+08	91.8904	-0.141831	-0.141831	0	3.75731e+09	0.0957427	0	0	44.27	-0.749733	1.77489	551.06	6257.18	0.0254958	1.74819e+07	8.73593	5.34417
901	Harbin	2018	3.24381e+08	70.3288	-0.103374	-0.103374	0	3.85127e+09	0.108934	0	0	43.53	-1.89748	1.82284	550.77	6300.48	0.00692074	3.23321e+07	8.71002	5.34417
901	Harbin	2019	3.88727e+08	73.4274	-0.093033	-0.093033	0	3.95583e+09	0.130259	0	0	42.52	-1.41179	-1.88522	0	5249.4	-0.166825	2.80054e+07	8.67995	5.34417
902	Jingmen	2015	1.10867e+08	101.827	0.164016	0.164016	0	3.89936e+09	0.0325363	1	0	59.52	0.627443	-0.677391	299.09	1388.46	0.059416	1.13507e+07	9.28818	4.81259
902	Jingmen	2016	1.00104e+08	88.2466	-0.083492	-0.083492	0	5.18409e+09	0.276046	1	0	60.14	0.170242	0.214942	300	1521	0.0954583	1.06774e+07	9.05752	4.81259
902	Jingmen	2017	9.92041e+07	83.9315	0.093131	0.093131	1	5.92836e+09	0.349969	1	0	63.39	0.736684	-0.457317	294.425	1664.17	0.0941289	1.35638e+07	9.10677	4.81259
902	Jingmen	2018	1.11899e+08	91.4795	-0.016547	-0.016546	1	8.99885e+09	0.291497	1	0	63.56	0.647996	-0.119104	292.85	1847.89	0.110397	12400	9.18739	4.81259
902	Jingmen	2019	1.2523e+08	95.0712	-0.282497	-0.282496	1	6.2415e+09	0.367685	1	0	63.38	0.726974	-0.103973	290.95	2033.77	0.10059	1.6487e+07	9.1036	4.81259
903	Kunming	2015	1.3273e+08	54.789	-0.303134	-0.301868	0	6.99288e+09	0.454752	0	0	45.73	0.48103	0.250918	555.57	3968.01	0.0686806	5.95218e+07	8.11918	4.81259
903	Kunming	2016	1.34782e+08	55.4603	0.090917	0.090917	0	8.36699e+09	0.446113	0	0	41.88	-0.206521	-0.53106	560	4300.08	0.0836876	1.04329e+08	8.42299	4.81259
903	Kunming	2017	1.4707e+08	56.1315	-0.256534	-0.256534	0	1.03275e+10	0.457713	0	0	46.13	0.815268	0.435607	678.3	4857.64	0.129663	7.3493e+07	8.75368	4.81259
903	Kunming	2018	2.86941e+08	54.2548	-0.023518	-0.025122	0	1.16838e+10	0.510439	0	0	45.05	-0.465547	0.525782	685	5206.9	0.0718991	5.68967e+07	8.86482	4.81259
903	Kunming	2019	4.78103e+08	54.8	-0.098967	-0.098967	0	1.20791e+10	0.522601	0	0	44.23	-0.719487	-0.23722	695	6475.88	0.243711	6.07201e+07	8.8872	4.81259
906	Hangzhou	2015	9490400	90.1041	-0.065641	-0.06564	0	4.29276e+09	0.647346	0	0	69.32	-1.96823	2.24752	723.55	10050.2	0.0916826	1.85989e+06	10.4505	4.81259
906	Hangzhou	2016	5.79196e+06	85.8329	0.237477	0.237477	0	4.74913e+09	0.668381	0	0	66.98	1.599	-1.90889	736	11313.7	0.12572	6.18286e+06	10.9035	4.81259
906	Hangzhou	2017	4.38268e+06	84.4082	-0.182074	-0.182074	0	8.10622e+09	0.701763	0	0	63.35	-2.21132	2.20769	753.877	12603.4	0.113989	3.676e+06	11.4048	4.81259
906	Hangzhou	2018	7.27182e+06	80.7973	-0.039604	-0.039604	0	7.26818e+09	0.652316	0	0	62.33	-2.34061	2.07365	774.102	13509.1	0.0718689	6.96924e+06	11.6662	4.81259
906	Hangzhou	2019	8.80435e+06	80.2575	-0.06014	-0.060436	1	9.67796e+09	0.717472	0	0	60.78	-0.987202	-2.07025	795.374	15373	0.137973	3.79118e+07	11.6649	4.81259
908	Pingjiang	2015	8.75287e+07	80.8521	-0.097793	-0.097793	0	5.15987e+09	0.0562635	0	0	63.76	0.766469	-0.4336	564.39	2886.28	0.0812717	1.99681e+07	8.41086	4.48121
908	Pingjiang	2016	1.497e+08	78.7753	-0.135627	-0.135627	0	5.90749e+09	0.199936	0	0	60.28	-0.79425	0.323177	571	3100.87	0.074349	2.7352e+07	8.37022	4.48121
908	Pingjiang	2017	1.83801e+08	76.8521	-0.311936	-0.311936	1	5.89729e+09	0.172061	0	0	60.97	0.544495	-0.267451	45.7162	3119.74	0.00608474	3.05613e+07	8.21751	4.48121
908	Pingjiang	2018	2.44131e+08	79.1425	-0.047611	-0.047728	1	5.95787e+09	0.190604	0	0	54.51	0.704881	-0.200747	45.58	3411.01	0.0933635	2.91543e+07	8.16607	4.48121
908	Pingjiang	2019	214976271	78.1479	-0.255672	-0.255672	1	5.87146e+09	0.190253	0	0	48.77	0.529919	0.698015	45.37	3780.41	0.108295	2.60985e+07	7.4755	4.48121
909	Hangzhou	2015	2.15158e+07	90.1041	0.240791	0.24079	0	7.70839e+08	0.249993	0	0	53.82	-1.96823	2.24752	723.55	10050.2	0.0916826	3.15966e+08	9.11533	4.81259
909	Hangzhou	2016	2.71205e+07	85.8329	-0.251885	-0.251886	0	1.06014e+09	0.169898	0	0	50.78	1.599	-1.90889	736	11313.7	0.12572	9.29311e+06	8.6892	4.81259
909	Hangzhou	2017	3.46101e+07	84.4082	-0.114823	-0.115112	0	1.39964e+09	0.378365	0	0	51.95	-2.21132	2.20769	753.877	12603.4	0.113989	1.1968e+07	9.23879	4.81259
909	Hangzhou	2018	3.49838e+07	80.7973	-0.123456	-0.123456	0	1.28797e+09	0.335135	0	0	52.43	-2.34061	2.07365	774.102	13509.1	0.0718689	135900	8.68268	4.81259
909	Hangzhou	2019	3.30805e+07	80.2575	0.034789	0.034787	0	1.61294e+09	0.466214	0	0	50.51	-0.987202	-2.07025	795.374	15373	0.137973	7.60387e+06	8.36348	4.81259
910	Danyang	2015	153200000	97.1945	0.045006	0.045369	0	4.76746e+09	0.450683	0	0	60.41	-0.354565	1.00875	271.67	3502.48	0.0768777	1.40846e+08	9.01498	5.34417
910	Danyang	2016	123100000	84.6219	0.224634	0.224634	0	3.62471e+09	0.284341	0	0	62.67	0.36676	-1.23959	272	3833.84	0.0946072	1.55866e+08	8.92947	5.34417
910	Danyang	2017	137980000	93.6137	-0.069035	-0.069035	1	3.94414e+09	0.336011	0	0	57.62	-0.42858	1.23515	270.9	4010.36	0.0460426	1.22997e+08	9.01623	5.34417
910	Danyang	2018	1.4875e+08	92.1041	-0.465227	-0.465228	1	4.4316e+09	0.345036	0	0	61.21	-0.145465	1.06715	270.78	4050	0.0098844	1.09205e+08	8.99794	5.34417
910	Danyang	2019	1.5172e+08	86.1808	0.246111	0.246112	1	4.39503e+09	0.238544	0	0	58.72	-0.470404	-0.948158	270.16	4127.32	0.0190914	8.67667e+07	8.90569	5.34417
911	Nanning	2015	11605800	65.3534	0.057183	0.057183	0	5.68501e+09	0.708903	0	1	57.97	0.0948708	0.406334	740.23	3410.09	0.0831524	8.45434e+07	8.20343	6.28967
911	Nanning	2016	36156300	59.1096	-0.30962	-0.30962	0	6.39042e+09	0.755132	0	1	60.32	-0.00401145	-0.676319	752	3703.33	0.0859932	1.10542e+08	8.33902	6.28967
911	Nanning	2017	4.99828e+06	58.0575	-0.179087	-0.179087	1	7.24246e+09	0.80581	0	1	45.88	-0.00641597	0.741053	756.866	4118.83	0.112196	1.09167e+08	8.11872	6.28967
911	Nanning	2018	6.13219e+06	57.1315	-0.027288	-0.027288	1	5.99454e+09	0.928986	0	1	45.95	0.241041	0.681487	770.822	4026.91	-0.022318	1.10025e+08	8.32345	6.28967
911	Nanning	2019	5.01198e+06	54.5781	-0.01723	-0.01723	1	5.01838e+09	0.984521	0	1	50.49	-0.409429	-0.737151	781.967	4506.56	0.119112	3.25433e+08	3.06755	6.28967
912	Luzhou	2015	2.78326e+07	85.7288	-0.023004	-0.023003	0	2.61415e+09	0.654945	1	1	57.4	0.061643	0.0836517	505.68	1353.41	0.0743668	5.40572e+07	7.7414	4.56521
912	Luzhou	2016	2.3792e+07	92.9836	0.985648	0.985648	0	2.42689e+09	0.747035	1	1	56.43	0.0994703	0.514428	508	1481.91	0.0949431	1.97983e+07	7.97679	4.56521
912	Luzhou	2017	4.4177e+07	83.8493	-0.35917	-0.35917	1	1.21519e+09	1.4266	1	1	58.11	0.0166689	-0.708558	509.6	1596.21	0.0771298	1.40834e+07	7.68826	4.56521
912	Luzhou	2018	76000000	70.7753	-0.301915	-0.301915	1	5.51282e+09	0.0336884	1	1	65.71	0.410495	-0.597746	509.7	1694.97	0.0618716	1.32811e+07	3.23488	4.56521
912	Luzhou	2019	70530600	69.2219	-0.104157	-0.104158	1	5.65889e+09	0.0216024	1	1	65.79	-0.0499094	0.330905	0	2157.2	0.272707	6.85836e+06	8.55855	4.56521
913	Wenling	2015	1.40609e+08	71.989	0.193438	0.193438	0	2.12209e+09	0.408625	0	0	52.32	-0.633799	1.26195	597.49	3553.85	0.0491457	3.11651e+07	8.01223	4.01312
913	Wenling	2016	1.45159e+08	66.1616	0.358405	0.358405	0	2.32979e+09	0.412953	0	0	61.8	0.688213	-1.11785	600	3898.66	0.0970232	1.47113e+07	7.73405	4.01312
913	Wenling	2017	8.77287e+07	64.3589	0.177407	0.177407	1	2.34727e+09	0.450763	0	0	60.67	-0.851034	1.0928	603.531	4388.22	0.125572	1.97477e+07	8.24239	4.01312
913	Wenling	2018	1.19555e+08	59.8027	-0.275866	-0.275866	1	2.78336e+09	0.533249	0	0	57.92	0.456177	0.897819	605.397	4874.67	0.110854	3018860	8.30921	4.01312
913	Wenling	2019	1.54271e+08	59.7863	0.074162	0.074162	1	3.3822e+09	0.424241	0	0	57.92	1.6104	-0.965601	606.638	5134.05	0.0532098	8.74039e+07	8.5103	4.01312
915	Yinan	2015	5.13724e+07	121.088	-0.323834	-0.323834	0	6.05567e+08	0.183684	0	0	37.45	0.172642	0.321325	1124.04	3763.17	0.0541683	1.30369e+07	7.62599	4.01312
915	Yinan	2016	5.8787e+07	106.337	0.224177	0.223558	0	6.5074e+08	0.120231	0	0	35.94	-0.463872	0.0448948	1141	4026.75	0.070042	8.82169e+06	7.82071	4.01312
915	Yinan	2017	5.07612e+07	106.375	-0.172487	-0.172487	0	7.96117e+08	0.105878	0	0	35.6	-0.109456	0.0848834	1161.9	4330.11	0.0753362	7.38764e+06	7.86191	4.01312
915	Yinan	2018	5.95405e+07	99.9342	-0.274431	-0.274342	1	8.17574e+08	0.108104	0	0	29.71	0.677197	-0.153661	1179.79	4717.8	0.0895335	10000	7.69549	4.01312
915	Yinan	2019	1.27577e+08	105.184	0.304074	0.304074	1	8.46769e+08	0.120106	0	0	40.11	0.625703	0.182011	1190.05	4600.25	-0.0249163	1.54129e+07	7.75313	4.01312
917	Changsha	2015	0	88.3616	-0.374137	-0.373687	0	1.42334e+10	0.378667	0	0	22.67	-0.172425	0.943043	680.36	8510.13	0.0875837	2.30579e+07	8.39656	2.96999
917	Changsha	2016	0	82.9507	-0.125412	-0.125608	0	14988071862	0.40404	0	0	23.47	0.452185	-1.2858	696	9356.91	0.0995021	4.21418e+07	8.58009	2.96999
917	Changsha	2017	7.14219e+07	85.3014	-0.211071	-0.210905	0	1.55519e+10	0.437732	0	0	24.24	0.400091	1.33342	120.485	10210.1	0.0911862	3.62596e+07	8.70432	2.96999
917	Changsha	2018	7.19043e+07	82.4082	0.312781	0.312781	0	1.61281e+10	0.434366	0	0	25.43	-0.538785	1.28733	125.56	11003.4	0.0776954	4.65045e+07	8.87159	2.96999
917	Changsha	2019	7.58718e+07	83.4932	-0.017239	-0.017042	0	1.50971e+10	0.353257	0	0	24.15	-1.35478	-1.46348	128.67	11574.2	0.0518759	6.16357e+07	8.48822	2.96999
919	Nanjing	2015	4.10428e+07	96.3945	-0.061298	-0.061298	0	2.10069e+09	0.0729544	0	0	62.85	-1.01663	2.03542	653.4	9720.77	0.102034	7909808	8.25376	6.28967
919	Nanjing	2016	3.59789e+07	90.4137	0.04818	0.048943	0	2.09588e+09	0.0598776	0	0	67.2	3.69971	-2.68164	663	10503	0.080472	3.92366e+06	8.33468	6.28967
919	Nanjing	2017	2.98786e+07	85.8356	-0.177706	-0.177796	0	2.0898e+09	0.062771	0	0	61.45	-2.17475	2.40084	680.67	11715.1	0.115403	1.74478e+06	8.21325	6.28967
919	Nanjing	2018	3.41224e+07	86.2795	-0.142875	-0.143151	1	2.23212e+09	0.0846275	0	0	61.83	-3.09618	2.90232	696.94	12820.4	0.0943483	4.32814e+06	8.08875	6.28967
919	Nanjing	2019	4.39151e+07	84.8219	-0.043602	-0.043964	1	2.42985e+09	0.103658	0	0	61.36	-3.07745	-2.71744	709.82	14030.1	0.0943613	7.64622e+06	7.97001	6.28967
920	Guiyang	2015	1.061e+08	60.9589	0.224958	0.224958	0	1.30595e+09	0.180957	1	0	54.39	-0.235811	0.590423	391.79	2891.16	0.157729	2.68529e+07	7.47117	5.34417
920	Guiyang	2016	1.02685e+08	61.7562	-0.19405	-0.193812	0	1.67725e+09	0.357785	1	0	51.93	0.267424	-0.500074	401	3157.7	0.0921914	3.20105e+07	7.50086	5.34417
920	Guiyang	2017	5.42791e+07	55.1699	-0.238431	-0.238431	0	1.70445e+09	0.368887	1	0	49.13	0.699334	0.364381	408.31	3798.45	0.202918	1.84383e+07	7.53516	5.34417
920	Guiyang	2018	6.64495e+07	53.4932	-0.158272	-0.158272	0	1.77171e+09	0.410412	1	0	50.06	-0.0681529	0.626408	418.452	3798.45	0	1.45729e+07	7.5518	5.34417
920	Guiyang	2019	6.32282e+07	50.0274	-0.147014	-0.147014	0	1.73598e+09	0.280564	1	0	52.47	-0.60864	-0.705969	427.826	4039.6	0.0634853	3.09216e+07	7.53551	5.34417
921	Foshan	2015	5.07822e+08	67.7589	-0.137546	-0.137545	0	7.07877e+09	0.379648	0	0	87.25	-1.21963	1.5454	388.97	8003.92	0.0755643	2.09589e+08	9.6978	5.34417
921	Foshan	2016	5.73605e+08	70.4521	0.341961	0.334889	0	5.87499e+09	0.162966	0	0	81.26	1.0322	-1.64857	400	8630	0.0782219	1.69267e+08	9.825	5.34417
921	Foshan	2017	7.26596e+08	76.9945	-0.146803	-0.144222	0	7.30811e+09	0.164618	0	0	80	-1.11152	1.77238	419.59	9398.52	0.0890517	1.25483e+08	10.045	5.34417
921	Foshan	2018	1.00792e+09	72.4795	-0.293343	-0.29192	1	2.18279e+10	0.638563	0	0	79.44	0.561028	1.21355	436.98	9935.88	0.0571759	4.41345e+07	10.0982	5.34417
921	Foshan	2019	1.13475e+09	73.4192	0.036048	0.037819	1	7.85888e+09	0.155101	0	0	83.83	1.11134	-1.09865	461.28	10751	0.0820399	2.78437e+08	10.0812	5.34417
922	Jiamusi	2015	6.19988e+07	58.3425	-0.177628	-0.177628	0	2.51449e+09	0.0064705	0	0	62.07	0.928476	-1.31479	237.55	810.168	0.0576878	8.46504e+06	7.81271	4.81259
922	Jiamusi	2016	5.10672e+07	58.2082	0.317626	0.317626	0	2.50905e+09	0.00493564	0	0	57.78	-0.63402	0.338485	238	845.033	0.043035	3.82542e+06	7.68274	4.81259
922	Jiamusi	2017	4.75097e+07	64.4247	0.142601	0.142601	1	2.51322e+09	0.00644618	0	0	52.89	0.348155	-0.943658	77.5	992.05	0.173977	1.54393e+06	7.73988	4.81259
922	Jiamusi	2018	5.85202e+07	56.4055	0.067728	0.067728	1	3.23339e+09	0.433173	0	0	47.12	0.779957	-0.958866	77.08	1012.05	0.0201596	62277.9	8.11881	4.81259
922	Jiamusi	2019	6.9034e+07	51.6767	-0.250355	-0.250355	1	2.53834e+09	0.0599897	0	0	46.87	0.360885	1.05616	0	762.9	-0.246183	1.94199e+07	8.18776	4.81259
923	Zhangjiakou	2015	2.94631e+06	76.3123	-0.051088	-0.051088	0	1.4608e+09	0.711657	0	0	50.57	0.0775095	0.140139	469.01	1363.54	0.0108021	423100	6.25923	2.96999
923	Zhangjiakou	2016	2.18426e+06	77.6795	0.451734	0.451734	0	1.40915e+09	0.710503	0	0	48.33	-0.317843	0.437122	470	1465.99	0.0751327	2414300	6.29982	2.96999
923	Zhangjiakou	2017	2.15081e+06	127.126	-0.254181	-0.254181	0	1.35785e+10	0.347239	0	0	78.72	0.359559	-0.394973	443.31	1427.02	-0.026586	400000	8.68989	2.96999
923	Zhangjiakou	2018	1.46443e+07	82.1644	0.006111	0.006111	1	7.58693e+09	0.160957	0	0	79.36	0.405296	-0.313029	465	1429.29	0.00159339	1973553	8.61604	2.96999
923	Zhangjiakou	2019	1.5664e+07	70.0877	-0.139542	-0.139542	1	6.69215e+09	0.0396	0	0	79.42	0.31812	0.204837	0	1461.03	-0.0171007	2.33669e+07	3.52617	2.96999
925	Hangzhou	2015	1.20656e+08	90.1041	-0.281399	-0.281399	0	2.27943e+09	0.59048	0	0	47.05	-1.96823	2.24752	723.55	10050.2	0.0916826	7.82263e+06	8.14172	4.81259
925	Hangzhou	2016	9.08656e+07	85.8329	0.279957	0.279957	0	2.59533e+09	0.668625	0	0	48.23	1.599	-1.90889	736	11313.7	0.12572	7.48182e+06	7.71159	4.81259
925	Hangzhou	2017	1.48918e+08	84.4082	-0.272497	-0.272497	0	3.77176e+09	0.480931	0	0	37.59	-2.21132	2.20769	753.877	12603.4	0.113989	1.85465e+07	8.19428	4.81259
925	Hangzhou	2018	9.74827e+07	80.7973	-0.011821	-0.01182	0	4.22189e+09	0.534508	0	0	34.52	-2.34061	2.07365	774.102	13509.1	0.0718689	1.59691e+07	8.15329	4.81259
925	Hangzhou	2019	1.30975e+08	80.2575	-0.047626	-0.047626	1	5.05446e+09	0.569187	0	0	33.73	-0.987202	-2.07025	795.374	15373	0.137973	3.56899e+07	8.41049	4.81259
926	Hanchuan	2015	2.7144e+07	100.093	0.265657	0.265657	0	1.28663e+10	0.430835	0	0	40.91	-0.50874	0.324307	526.48	1457.2	0.0756466	4.18071e+06	9.19049	4.81259
926	Hanchuan	2016	3.29277e+07	80.6164	0.085521	0.085521	0	1.51969e+10	0.479038	0	0	47.66	-0.0212084	-0.350567	523	1576.69	0.0819997	5409413	9.48797	4.81259
926	Hanchuan	2017	4.36795e+07	83.589	-0.103954	-0.103954	0	1.50708e+10	0.456445	0	0	39.86	-0.866431	0.48162	519.188	1742.23	0.104992	2195200	9.59754	4.81259
926	Hanchuan	2018	4.73472e+07	84.3726	-0.153032	-0.153032	1	1.61206e+10	0.467014	0	0	38.5	0.468852	0.338638	517.537	1912.89	0.0979578	825964	9.51427	4.81259
926	Hanchuan	2019	4.82181e+07	82.8904	-0.045727	-0.045516	1	1.41695e+10	0.395904	0	0	36.62	0.516367	-0.725013	515.15	2301.4	0.203098	244187	9.42016	4.81259
927	Tianjin	2015	1.76542e+08	103.573	-0.153957	-0.153957	0	7.17477e+09	0.523678	0	0	80.26	-1.01982	1.62352	1026.9	16538.2	0.0515841	5.63263e+08	3.62532	4.01312
927	Tianjin	2016	1.8309e+07	104.216	0.13889	0.138891	0	6.33784e+09	0.360171	0	0	69.81	1.00765	-1.62247	1044	17885.4	0.0814599	1.80062e+07	7.645	4.01312
927	Tianjin	2017	2.07383e+07	107.214	-0.088582	-0.088581	1	7.05389e+09	0.600667	0	0	69.42	-1.01316	1.56195	1049.99	18549.2	0.0371141	2.51091e+07	7.35716	4.01312
927	Tianjin	2018	2.78256e+07	99.2055	-0.19924	-0.199239	1	6.79758e+09	0.563838	0	0	68.83	-0.954869	1.4621	1081.63	18809.6	0.014041	2427	7.11799	4.01312
927	Tianjin	2019	1.1659e+06	99.8904	0.305427	0.305428	0	4.54657e+09	0.648652	0	0	68.67	-1.15429	-1.23217	0	19815.1	0.00680603	1.06396e+08	6.55247	4.01312
929	Lanzhou	2015	2952038	90.9014	-0.471618	-0.471618	0	4.39544e+08	0.0191399	0	0	40.2	0.425513	0.381777	321.9	2095.99	0.0475042	1.30814e+07	7.25876	4.81259
929	Lanzhou	2016	3.20473e+06	100.233	0.291024	0.291024	0	4.47362e+08	0.0580566	0	0	39.78	-0.330711	-0.328093	324	2264.23	0.0802674	5.00507e+06	7.25061	4.81259
929	Lanzhou	2017	3.21206e+06	102.751	-0.148803	-0.148802	1	4.44644e+08	0.058799	0	0	46.03	-0.366118	0.728976	325.553	2500.8	0.104481	1357740	7.14831	4.81259
929	Lanzhou	2018	2.55679e+06	99.7945	-0.068244	-0.068244	1	4.32271e+08	0.0404098	0	0	44.05	-0.791581	0.984798	328.468	2732.94	0.0928244	2.78861e+06	7.03677	4.81259
929	Lanzhou	2019	2.94864e+06	81.9945	-0.130837	-0.130837	1	4.30067e+08	0.0401056	0	0	41.97	-0.752129	-0.972859	331.921	2837.36	0.0382074	1.10326e+06	6.97039	4.81259
930	Bengbu	2015	1.52344e+07	89.0274	-0.130714	-0.130714	0	5.11597e+09	0.611748	1	0	22.41	-0.545117	0.690052	376.35	1253.06	0.0884821	7.88015e+07	8.82437	4.93955
930	Bengbu	2016	7.99736e+07	89.4521	0.225061	0.225061	0	4.915e+09	0.583528	1	0	24.35	-0.00257719	-0.640238	380	1385.82	0.105955	2.16094e+08	8.72044	4.97962
930	Bengbu	2017	4.41851e+07	96.8904	0.225066	0.225066	1	5.41912e+09	0.590503	1	0	25.07	-0.367404	0.657673	381.25	1550.66	0.118945	2.46587e+08	8.85545	4.68552
930	Bengbu	2018	1.01652e+08	93.1781	-0.312393	-0.312393	1	1.30709e+10	0.268074	1	0	61.11	0.283152	0.527196	383.94	1714.66	0.105761	5.98954e+08	9.37588	4.61077
930	Bengbu	2019	8.74637e+07	87.4	-0.123151	-0.123151	1	1.16297e+10	0.146981	1	0	60.73	0.418259	-0.387294	386.3	2057.17	0.199754	8.92095e+08	9.49555	4.41964
931	Beijing	2015	4.18279e+06	123.041	0.018646	0.018646	1	2.75685e+09	0.688667	0	0	31.79	-3.31731	2.78251	1345.2	23014.6	0.0789355	3.37553e+06	7.62322	5.4897
931	Beijing	2016	1.13654e+07	113.37	0.064517	0.064516	0	1.73257e+09	0.726803	0	0	32.54	3.72133	-3.77657	1363	25669.1	0.115342	2.26468e+07	7.77063	5.65475
931	Beijing	2017	1.49759e+07	101.986	-0.145483	-0.145483	1	2.14246e+09	0.393668	0	0	37.97	-4.57021	3.46685	1363	28014.9	0.0913849	6000	7.89585	5.60908
931	Beijing	2018	2.80189e+07	94.6932	0.270631	0.270631	1	1.83798e+09	0.242468	0	0	44.49	-5.88025	4.38709	1359	30320	0.0822812	1.14125e+07	7.91456	5.52057
931	Beijing	2019	6.55108e+07	86.2932	0.130338	0.130338	1	1.88523e+09	0.25227	0	0	44.47	-5.8787	-4.26625	1367.9	35371.3	0.1666	5.44464e+06	8.08294	5.34417
932	Changsha	2015	1540450000	88.3616	-0.318708	-0.318707	1	1.69395e+10	0.230176	1	0	72.575	-0.172425	0.943043	680.36	8510.13	0.0875837	1.56691e+08	9.70277	2.96999
932	Changsha	2016	1657800000	82.9507	0.475846	0.475846	1	9.78062e+09	0.353576	1	0	71.62	0.452185	-1.2858	696	9356.91	0.0995021	1.39701e+08	9.90936	2.96999
932	Changsha	2017	2478940000	85.3014	0.90323	0.903231	1	8.4137e+09	0.256814	1	0	73.76	0.400091	1.33342	120.485	10210.1	0.0911862	1.52381e+08	3.79266	2.96999
932	Changsha	2018	2965400000	82.4082	-0.289066	-0.289066	1	8.79853e+09	0.302064	1	0	67.88	-0.538785	1.28733	125.56	11003.4	0.0776954	1.22617e+08	10.5204	2.96999
932	Changsha	2019	3347520000	83.4932	0.017171	0.017171	0	2.61177e+10	0.0977617	1	0	46.31	-1.35478	-1.46348	128.67	11574.2	0.0518759	3.11634e+08	10.5745	2.96999
933	Yongcheng	2015	1.04482e+08	107.299	-0.481751	-0.481751	1	3.24854e+10	0.82879	1	0	55.78	0.180692	-0.353701	961.09	1812.16	0.0674616	1.18964e+08	9.04785	2.96999
933	Yongcheng	2016	80304000	113.296	0.205215	0.205215	1	3.30573e+10	0.830515	1	0	54.35	0.211553	0.715346	977	1989.15	0.0976687	7.1094e+07	4.97017	2.96999
933	Yongcheng	2017	8.18196e+07	104.353	0.495727	0.495727	1	3.43445e+10	0.829183	1	0	49.67	0.998707	-0.870922	921.01	2195.55	0.103762	8.72449e+06	9.11934	2.96999
933	Yongcheng	2018	6.18253e+07	105.647	-0.188132	-0.188964	1	3.26251e+10	0.818335	1	0	48.24	0.5745	-0.486863	926.17	2389.04	0.0881286	2.53926e+07	9.14768	2.96999
933	Yongcheng	2019	5.32969e+07	101.641	0.280472	0.280455	1	3.11531e+10	0.803483	1	0	48.76	-0.232181	0.170555	0	2911.2	0.218563	3.26158e+07	9.08317	2.96999
936	Jiangyin	2015	1.72152e+06	97.4849	0.076926	0.076926	0	3.89815e+09	0.247215	0	0	62.03	-1.21021	1.75944	480.9	8518.26	0.0381399	793900	8.43977	4.81259
936	Jiangyin	2016	1.62386e+06	92.9151	0.196281	0.196281	0	8.92302e+09	0.472016	0	0	56.26	1.67472	-1.58387	486	9210.02	0.0812091	4713500	8.47477	4.81259
936	Jiangyin	2017	1640000	91.0466	0.008412	0.008413	0	1.11301e+10	0.578474	0	0	52.87	-0.572555	1.72342	493.05	10511.8	0.141344	18315100	8.70284	4.81259
936	Jiangyin	2018	1860000	88.2603	0.093043	0.092984	0	1.03943e+10	0.609482	0	0	51.56	0.0921846	1.36861	497.21	11438.6	0.0881695	8.48304e+06	8.60479	4.81259
936	Jiangyin	2019	2.48825e+06	83.6438	-0.074966	-0.074599	0	9.99932e+09	0.563082	0	0	45.35	-0.185815	-1.46766	502.83	11852.3	0.036167	1.7408e+07	8.68429	4.81259
937	Xingtai	2015	28881746	137.353	-0.404055	-0.404055	0	3.48161e+10	0.459995	0	0	75.22	0.492244	-0.44812	780.39	1764.73	0.0715214	2.82365e+08	8.70373	4.01312
937	Xingtai	2016	2.95304e+07	124.54	0.289641	0.289641	0	3.82965e+10	0.496957	0	0	74.31	-0.275206	0.228696	788	1975.75	0.119573	2.18767e+08	8.82361	4.01312
937	Xingtai	2017	3.68703e+07	129.162	-0.030712	-0.030712	0	4.09347e+10	0.507848	0	0	74.28	0.519879	-0.231167	735.16	2090.62	0.0581443	7.34025e+07	9.19674	4.01312
937	Xingtai	2018	1.27794e+08	120.811	-0.0839	-0.0839	1	4.05726e+10	0.489766	0	0	74.99	0.236513	-0.089542	790	1947.58	-0.0684218	1.03209e+08	9.23355	4.01312
937	Xingtai	2019	1.75315e+08	117.416	-0.050107	-0.050107	1	4.16767e+10	0.486534	0	0	75.6	0.515929	0.221294	0	2110.53	-0.0751104	1.93051e+08	9.23124	4.01312
938	Beijing	2015	6.72151e+07	123.041	0.219481	0.219457	0	2.8549e+09	0.238154	0	0	39.55	-3.31731	2.78251	1345.2	23014.6	0.0789355	1.14565e+07	10.4924	5.4897
938	Beijing	2016	1.78378e+09	113.37	-0.047473	-0.04751	0	2.38239e+10	0.010714	0	0	85.53	3.72133	-3.77657	1363	25669.1	0.115342	2.64364e+08	10.3507	5.65475
938	Beijing	2017	3.04928e+09	101.986	0.179043	0.179152	0	2.4585e+10	0.0445313	0	0	86.44	-4.57021	3.46685	1363	28014.9	0.0913849	1.18291e+09	10.5291	5.60908
938	Beijing	2018	3.32266e+09	94.6932	-0.31366	-0.314118	0	2.38542e+10	0.0231108	0	0	86.44	-5.88025	4.38709	1359	30320	0.0822812	7.0787e+07	10.6708	5.52057
938	Beijing	2019	3.94107e+09	86.2932	0.183675	0.183675	0	2.34291e+10	0.009566	0	0	75.43	-5.8787	-4.26625	1367.9	35371.3	0.1666	1.14661e+09	10.7412	5.34417
939	Wuhan	2015	1.94847e+08	105.534	0.019789	0.019789	0	2.16545e+10	0.714725	1	0	56.84	-2.86301	2.11248	829.27	10905.6	0.0830351	2.42006e+08	7.81817	4.01312
939	Wuhan	2016	3.32343e+08	92.7836	0.394171	0.394171	0	3.26226e+10	0.70253	1	0	62.86	2.14086	-2.30812	834	11912.6	0.0923388	2.64203e+08	8.148	4.01312
939	Wuhan	2017	2.35467e+08	89.1671	-0.007755	-0.007755	0	3.84685e+10	0.723594	1	0	63.65	-0.994917	2.13132	853.652	13410.3	0.125726	4.40851e+08	8.17303	4.01312
939	Wuhan	2018	0	86.1534	-0.93636	-0.93636	0	2.68017e+10	0.788172	1	0	63.72	-3.0153	2.70922	883.73	14847.3	0.107153	1.05219e+08	4.85862	4.01312
939	Wuhan	2019	0	87.8767	0	0	0	2.5631e+10	0.845189	1	0	62.72	-2.96802	-2.23063	906.4	16223.2	0.0926711	6.87612e+07	4.82763	4.01312
948	Kunming	2015	1.83085e+08	54.789	-0.063178	-0.063178	0	2.32503e+09	0.366284	0	0	40.22	0.48103	0.250918	555.57	3968.01	0.0686806	1.20394e+07	8.12543	4.81259
948	Kunming	2016	2.16981e+08	55.4603	-0.065919	-0.065919	0	2.4285e+09	0.385574	0	0	46.22	-0.206521	-0.53106	560	4300.08	0.0836876	1.2503e+07	8.13531	4.81259
948	Kunming	2017	2.39511e+08	56.1315	-0.157669	-0.157669	0	2.60281e+09	0.41972	0	0	39.85	0.815268	0.435607	678.3	4857.64	0.129663	1.56061e+07	8.19903	4.81259
948	Kunming	2018	2.91542e+08	54.2548	-0.068818	-0.068818	0	2.65579e+09	0.416995	0	0	42.67	-0.465547	0.525782	685	5206.9	0.0718991	2.13398e+07	8.36184	4.81259
948	Kunming	2019	3.23437e+08	54.8	0.023442	0.023442	0	3.54148e+09	0.560926	0	0	41.92	-0.719487	-0.23722	695	6475.88	0.243711	1.48205e+07	8.50063	4.81259
949	Xinxiang	2015	9.82874e+07	127.573	-0.280266	-0.280266	0	4.98134e+09	0.491128	0	0	41.39	0.61957	0.0750115	637.44	1975.03	0.0297348	1.58644e+07	8.04358	4.01312
949	Xinxiang	2016	1.14759e+08	124.375	0.45959	0.45959	0	5.69863e+09	0.366017	0	0	56.67	-0.269801	-0.110215	646	2166.97	0.0971843	1.54958e+07	8.19932	4.01312
949	Xinxiang	2017	1.30951e+08	114.836	-0.004854	-0.004853	1	6.44245e+09	0.434058	0	0	60.26	0.0610208	0.399911	614.39	2357.76	0.0880443	1.73264e+07	8.26069	4.01312
949	Xinxiang	2018	1.61135e+08	110.214	-0.078645	-0.078648	1	7.84049e+09	0.52316	0	0	59.47	-0.0348253	0.459892	617.34	2526.55	0.0715907	269568	8.27233	4.01312
949	Xinxiang	2019	1.48255e+08	101.778	0.302885	0.302885	1	8.13265e+09	0.527012	0	0	59.02	-0.338351	-0.0217178	0	2717.92	0.100745	1.68583e+07	8.29623	4.01312
950	Chongqing	2015	10800682	82.3178	0.126162	0.126162	0	3.95018e+09	0.55898	0	0	56.7	-0.626528	1.2781	3371.84	15717.3	0.101992	1.05197e+07	8.16285	2.96999
950	Chongqing	2016	19400000	81.2137	0.244479	0.244479	0	3.50959e+09	0.708839	0	0	57.09	0.772105	-1.77441	3392	17740.6	0.128732	1.05666e+07	2.33006	2.96999
950	Chongqing	2017	0	80.6411	0	0	0	6.5051e+09	0.0058074	0	0	82.83	-0.493684	1.54472	3389.82	19424.7	0.0949315	1.68604e+07	3.48898	2.96999
950	Chongqing	2018	0	73.2521	-0.646614	-0.646614	0	6.4815e+09	0.00241509	0	0	82.83	0.382901	1.32912	3403.64	20363.2	0.0483126	250000	10.4008	2.96999
950	Chongqing	2019	2.85017e+06	72.3452	0.071257	0.071256	0	6.87155e+09	0.00827111	0	0	81.23	0.893698	-1.35617	0	22216.9	0.0447824	5.13997e+07	10.4808	2.96999
951	Jinan	2015	2.80382e+08	129.699	-0.305958	-0.305958	0	1.69623e+10	0.69709	0	0	72.31	-0.446202	1.25546	625.73	6100.23	0.0571233	2.17235e+07	9.90679	4.81259
951	Jinan	2016	2.89565e+08	117.668	0.369951	0.369951	0	1.72772e+10	0.732876	0	0	73.45	0.187059	-1.19291	633	6536.12	0.0714538	21913771	9.99289	4.81259
951	Jinan	2017	1.99001e+08	111.449	0.162405	0.162405	0	2.21761e+10	0.768605	0	0	73.41	-0.21203	0.857127	643.62	7151.63	0.0941719	1.40952e+07	10.5344	4.81259
951	Jinan	2018	189495192	107.614	-0.159995	-0.159996	1	1.84085e+10	0.70122	0	0	74.9	-0.756226	1.07141	655.9	7856.56	0.0985684	9.76363e+06	10.5987	4.81259
951	Jinan	2019	2.31317e+08	106.315	0.375889	0.375889	1	1.94904e+10	0.678186	0	0	77.48	-1.62205	-1.22758	796.74	9443.37	0.201973	2.14215e+07	10.5697	4.81259
952	Wuxue	2015	1.43334e+07	90.3288	0.51115	0.511149	0	1.68104e+09	0.54322	0	0	32.22	0.520108	-0.597864	744.42	1589.24	0.0891546	2.82825e+07	6.95034	4.01312
952	Wuxue	2016	27721200	83.937	0.180784	0.180784	0	1.62696e+09	0.522732	0	0	33.53	-0.811604	0.552219	747	1726.17	0.0861607	1.01494e+07	7.10144	4.01312
952	Wuxue	2017	4.74992e+07	84.3479	-0.033532	-0.033532	1	1.57867e+09	0.49185	0	0	29.19	0.838248	-0.680096	740.306	1921.83	0.113349	4.22762e+06	7.18568	4.01312
952	Wuxue	2018	6.46843e+07	81.4685	-0.333511	-0.333511	1	1.6711e+09	0.515181	0	0	29.26	0.555827	-0.743003	740.645	2035.2	0.0589921	9261	7.24303	4.01312
952	Wuxue	2019	5.37741e+07	80.4658	-0.040764	-0.040764	1	1.81827e+09	0.510262	0	0	30.92	0.668458	0.703081	737.81	2322.73	0.141277	3.63026e+07	7.0777	4.01312
957	Liaocheng	2015	2.42304e+08	134.348	0.134526	0.134526	0	6.51781e+09	0.690367	0	0	47.06	0.225164	-0.176391	622.3	2663.62	0.0585042	1.00098e+07	9.11626	4.56521
957	Liaocheng	2016	3.22573e+08	124.858	-0.311498	-0.311566	0	7.80106e+09	0.681122	0	0	45.27	-0.66108	-0.0605975	633	2859.18	0.0734189	2.50975e+07	9.31194	4.56521
957	Liaocheng	2017	2.91449e+08	116.978	0.061895	0.061895	0	1.1997e+10	0.777589	0	0	45.55	0.498796	-0.0432749	639.69	3013.55	0.0539906	5.69555e+07	9.13767	4.56521
957	Liaocheng	2018	2.78676e+08	110.855	-0.366872	-0.366873	1	1.17521e+10	0.773391	0	0	45.75	0.481889	-0.218768	644.7	3152.15	0.0459927	3.58793e+06	8.88837	4.56521
957	Liaocheng	2019	3.05684e+08	111.342	-0.107497	-0.107497	1	1.18176e+10	0.773779	0	0	45.76	0.770471	0.159837	647.03	2259.82	-0.283086	5.02566e+07	8.95838	4.56521
959	Beijing	2015	7.70488e+07	123.041	-0.303307	-0.302814	1	6.26304e+10	0.586434	1	0	81.36	-3.31731	2.78251	1345.2	23014.6	0.0789355	1.37453e+07	9.03712	5.4897
959	Beijing	2016	1.01661e+08	113.37	0.645128	0.645128	1	6.90097e+10	0.607624	1	0	88.98	3.72133	-3.77657	1363	25669.1	0.115342	5.99881e+07	9.66153	5.65475
959	Beijing	2017	1.44852e+08	101.986	-0.146102	-0.146102	1	7.01011e+10	0.597914	1	0	88.42	-4.57021	3.46685	1363	28014.9	0.0913849	2.43959e+07	10.0478	5.60908
959	Beijing	2018	2.32674e+09	94.6932	-0.08852	-0.088519	1	6.00729e+10	0.565293	1	0	88.87	-5.88025	4.38709	1359	30320	0.0822812	3.13762e+07	10.1251	5.52057
959	Beijing	2019	2.85632e+09	86.2932	0.003989	0.003989	1	62661690970	0.569238	1	0	88.28	-5.8787	-4.26625	1367.9	35371.3	0.1666	4.24321e+07	10.1428	5.34417
960	Kunming	2015	1.74786e+07	54.789	-0.30858	-0.30858	1	2.36646e+10	0.65697	1	0	59.6	0.48103	0.250918	555.57	3968.01	0.0686806	4.29732e+07	9.81387	4.81259
960	Kunming	2016	282543000	55.4603	0.154432	0.154432	1	2.51612e+10	0.686538	1	0	53.35	-0.206521	-0.53106	560	4300.08	0.0836876	5.17884e+07	9.89836	4.81259
960	Kunming	2017	286331000	56.1315	-0.006612	-0.006613	1	2.69239e+10	0.617343	1	0	54.36	0.815268	0.435607	678.3	4857.64	0.129663	4.67192e+07	9.918	4.81259
960	Kunming	2018	275097000	54.2548	-0.221753	-0.221753	1	2.93692e+10	0.643706	1	0	54.23	-0.465547	0.525782	685	5206.9	0.0718991	5977827	10.0139	4.81259
960	Kunming	2019	302960047	54.8	-0.061619	-0.061619	1	3.13608e+10	0.661465	1	0	54.18	-0.719487	-0.23722	695	6475.88	0.243711	5.57394e+07	10.0676	4.81259
962	Shizuishan	2015	3.75322e+07	100.71	-0.022373	-0.022373	0	3.10813e+09	0.544775	1	0	53.4	0.630825	-1.0049	74.53	482.379	0.0323525	2.84835e+07	7.31336	4.01312
962	Shizuishan	2016	3.24349e+07	96.0548	0.257367	0.257367	0	2.76872e+09	0.478971	1	0	52.65	-0.892474	1.12239	75	513.574	0.0646692	1.36046e+07	7.74432	4.01312
962	Shizuishan	2017	3.00907e+07	94.8164	0.025957	0.025957	0	1.99521e+09	0.466614	1	0	51.52	1.27104	-0.951905	80.2978	535.012	0.0417416	9.50347e+06	7.30725	4.01312
962	Shizuishan	2018	2.47669e+07	93.7068	0.226	0.226	1	1.74009e+09	0.375851	1	0	51.73	0.845195	-1.33812	80.4442	605.918	0.132533	1617000	7.6431	4.01312
962	Shizuishan	2019	3.84606e+07	84.3808	-0.110783	-0.110783	1	1.57101e+09	0.285535	1	0	52.38	0.240046	1.17229	0	632.235	0.137227	1.37805e+07	7.112	4.01312
963	Hangzhou	2015	2.17744e+08	90.1041	0.145554	0.145554	0	7.67869e+09	0.679887	0	0	62.58	-1.96823	2.24752	723.55	10050.2	0.0916826	3.46118e+07	10.0285	4.81259
963	Hangzhou	2016	2.64095e+08	85.8329	0.071639	0.071639	0	1.04941e+10	0.385842	0	0	65.86	1.599	-1.90889	736	11313.7	0.12572	4.92361e+07	10.0799	4.81259
963	Hangzhou	2017	4.61754e+08	84.4082	0.091019	0.091019	1	1.1001e+10	0.351136	0	0	67.27	-2.21132	2.20769	753.877	12603.4	0.113989	8.79967e+07	10.1187	4.81259
963	Hangzhou	2018	7.06041e+08	80.7973	-0.553803	-0.553803	1	1.19959e+10	0.379395	0	0	68.78	-2.34061	2.07365	774.102	13509.1	0.0718689	8.09984e+07	10.154	4.81259
963	Hangzhou	2019	1.05484e+09	80.2575	-0.054759	-0.054759	1	1.25435e+10	0.351142	0	0	66.64	-0.987202	-2.07025	795.374	15373	0.137973	1.13635e+08	10.2268	4.81259
966	Wuhan	2015	0	105.534	-0.164233	-0.164233	0	4.25877e+09	0.428166	1	0	54.22	-2.86301	2.11248	829.27	10905.6	0.0830351	1.58152e+08	8.46813	4.01312
966	Wuhan	2016	0	92.7836	-0.066966	-0.066966	1	4.35017e+09	0.395415	1	0	51.8	2.14086	-2.30812	834	11912.6	0.0923388	1.33345e+07	8.3385	4.01312
966	Wuhan	2017	0	89.1671	-0.206356	-0.206356	1	4.20309e+09	0.396152	1	0	51.66	-0.994917	2.13132	853.652	13410.3	0.125726	6.79632e+06	8.3649	4.01312
966	Wuhan	2018	1.79714e+06	86.1534	0.265489	0.265489	1	4.39303e+09	0.42373	1	0	53.51	-3.0153	2.70922	883.73	14847.3	0.107153	1.72042e+06	2.73909	4.01312
966	Wuhan	2019	1.93112e+06	87.8767	-0.171589	-0.170756	1	4.94862e+09	0.383361	1	0	54.93	-2.96802	-2.23063	906.4	16223.2	0.0926711	570772	3.04276	4.01312
967	Shaoxing	2015	6.40021e+07	85.6986	0.265147	0.265147	0	3.84331e+09	0.163965	0	0	66.71	-0.418713	1.44902	443.11	4789.03	0.05924	1.57846e+07	8.67099	4.48121
967	Shaoxing	2016	1.1694e+08	77.8767	-0.034938	-0.034753	0	4.19604e+09	0.222526	0	0	65.49	0.416031	-1.23898	445	5078.37	0.0604172	1.76715e+07	8.69968	4.48121
967	Shaoxing	2017	1.63602e+08	82.0164	-0.14261	-0.14261	1	5.3135e+09	0.176344	0	0	64.04	-0.46407	1.34758	446.48	5416.9	0.0666612	31971082	9.33149	4.48121
967	Shaoxing	2018	2.5595e+08	76.2822	-0.398388	-0.398387	1	2.02406e+10	0.0253937	0	0	62.67	0.554832	1.36238	447.21	5780.74	0.0671676	4.20313e+07	9.61866	4.48121
967	Shaoxing	2019	2.45638e+08	72.589	-0.15812	-0.157448	1	2.0531e+10	0.0449353	0	0	77.78	1.56388	-1.00711	447.866	6094.67	0.0708781	1.35919e+08	9.55032	4.59917
968	Taiyuan	2015	397500	95.5973	-0.19851	-0.19851	0	1.25044e+10	0.941144	0	0	56.36	0.116208	0.784893	367.39	2735.34	0.0806974	1.45177e+06	7.09678	4.01312
968	Taiyuan	2016	6.89978e+07	103.279	0.192081	0.192081	0	3.10212e+09	0.41499	0	0	54.98	0.21161	-1.13571	370	2955.6	0.0805238	6.11027e+08	7.75112	4.01312
968	Taiyuan	2017	5.93775e+07	113.915	0.17217	0.17217	1	4.0257e+09	0.190128	0	0	74.06	0.178164	0.520936	370	3382.18	0.144328	3.60981e+08	7.66038	4.01312
968	Taiyuan	2018	5.7708e+07	106.975	0.055787	0.055787	0	4.01117e+09	0.197852	0	0	74.87	-0.679054	1.0066	369	3884.48	0.148512	147000	7.82346	4.01312
968	Taiyuan	2019	5.07239e+07	103.868	-0.10584	-0.105988	0	5.4203e+09	0.146618	0	0	75.79	-1.4712	-1.05474	0	4207.9	0.180328	2.67904e+08	7.61478	4.01312
969	Beijing	2015	7.29892e+07	123.041	-0.035891	-0.035891	0	6.16151e+09	0.485818	0	0	46.75	-3.31731	2.78251	1345.2	23014.6	0.0789355	1.48563e+07	8.19651	5.4897
969	Beijing	2016	1.46186e+08	113.37	-0.252297	-0.252297	0	6.92088e+09	0.372428	0	0	50.59	3.72133	-3.77657	1363	25669.1	0.115342	1.85875e+07	8.21127	5.65475
969	Beijing	2017	1.77735e+08	101.986	0.06055	0.06055	0	6.95722e+09	0.391106	0	0	49.4	-4.57021	3.46685	1363	28014.9	0.0913849	1.30215e+07	8.36038	5.60908
969	Beijing	2018	2.5508e+08	94.6932	-0.276563	-0.276688	1	6.84078e+09	0.458306	0	0	50.52	-5.88025	4.38709	1359	30320	0.0822812	6.29355e+06	8.43221	5.52057
969	Beijing	2019	2.17525e+08	86.2932	-0.217184	-0.217184	1	6.49522e+09	0.377213	0	0	48.82	-5.8787	-4.26625	1367.9	35371.3	0.1666	2.37219e+07	8.34512	5.34417
970	Beijing	2015	9.18395e+07	123.041	-0.328865	-0.328865	0	2.78352e+09	0.163838	0	0	39.1	-3.31731	2.78251	1345.2	23014.6	0.0789355	1.85813e+07	8.35614	5.4897
970	Beijing	2016	9.06631e+07	113.37	-0.059325	-0.059325	0	2.84794e+09	0.166018	0	0	38.58	3.72133	-3.77657	1363	25669.1	0.115342	2.05761e+07	8.37094	5.65475
970	Beijing	2017	8.6944e+07	101.986	0.013485	0.013485	0	2.87167e+09	0.168622	0	0	38.08	-4.57021	3.46685	1363	28014.9	0.0913849	2.44949e+07	8.45097	5.60908
970	Beijing	2018	5.57525e+07	94.6932	-0.225507	-0.225507	1	2.99859e+09	0.183562	0	0	37.05	-5.88025	4.38709	1359	30320	0.0822812	421752	8.46383	5.52057
970	Beijing	2019	7.63624e+07	86.2932	-0.026086	-0.026086	1	3.12533e+09	0.189057	0	0	37.37	-5.8787	-4.26625	1367.9	35371.3	0.1666	3.52996e+07	8.4353	5.34417
973	Foshan	2015	7.25197e+07	67.7589	0.293472	0.293472	0	3.82877e+09	0.546244	0	1	33.71	-1.21963	1.5454	388.97	8003.92	0.0755643	9.29558e+06	8.22435	5.34417
973	Foshan	2016	8.10664e+07	70.4521	-0.312964	-0.312964	0	3.59332e+09	0.490305	0	1	29.66	1.0322	-1.64857	400	8630	0.0782219	1.24723e+07	8.0461	5.34417
973	Foshan	2017	8.16705e+07	76.9945	-0.237546	-0.237546	0	3.64954e+09	0.456258	0	1	29.17	-1.11152	1.77238	419.59	9398.52	0.0890517	8.42928e+06	8.02095	5.34417
973	Foshan	2018	8.48501e+07	72.4795	-0.151921	-0.151921	0	3.59295e+09	0.44439	0	1	29.02	0.561028	1.21355	436.98	9935.88	0.0571759	2.31071e+06	8.12444	5.34417
973	Foshan	2019	8.89082e+07	73.4192	0.133627	0.133628	0	3.28799e+09	0.333494	0	1	29.27	1.11134	-1.09865	461.28	10751	0.0820399	1.55272e+07	8.1503	5.34417
976	Kaiping	2015	0	59.4137	0.078195	0.078195	0	7.30164e+08	0.672325	0	0	29.39	-0.881684	0.762988	391.41	2240.02	0.0755058	3.26133e+07	7.63997	4.81259
976	Kaiping	2016	1.94316e+07	66.0575	0.115917	0.115917	0	3.64298e+09	0.107266	0	0	67.5	0.551441	-0.813599	394	2418.78	0.0798011	2.35379e+07	8.28103	4.81259
976	Kaiping	2017	4.44349e+07	75.811	-0.044238	-0.044238	0	3.57102e+09	0.0943714	0	0	67.33	-0.418738	0.893953	396.37	2690.25	0.112234	9.37658e+06	8.32923	4.81259
976	Kaiping	2018	4.68896e+07	69.9397	-0.093988	-0.093988	0	4.09567e+09	0.0385013	0	0	67.38	0.858218	0.330998	398.91	2900.41	0.0781179	6.08989e+06	8.28866	4.81259
976	Kaiping	2019	5.5782e+07	72.2575	-0.089644	-0.089644	0	4.27891e+09	0.107037	0	0	58.36	1.57393	-0.754241	400.11	3146.64	0.084897	8.30622e+06	8.23944	4.81259
977	Jinan	2015	5.24828e+08	129.699	0.140029	0.140029	0	7.14557e+09	0.626546	0	0	49.34	-0.446202	1.25546	625.73	6100.23	0.0571233	8.20328e+07	9.73731	4.81259
977	Jinan	2016	7.6075e+08	117.668	-0.088282	-0.088282	0	8.87098e+09	0.55925	0	0	45.45	0.187059	-1.19291	633	6536.12	0.0714538	8.04649e+07	9.7685	4.81259
977	Jinan	2017	1.07491e+09	111.449	0.239525	0.246879	0	1.61598e+10	0.559249	0	0	46.72	-0.21203	0.857127	643.62	7151.63	0.0941719	8.98096e+07	10.4492	4.81259
977	Jinan	2018	1.89361e+09	107.614	-0.356794	-0.356794	0	2.35849e+10	0.646947	0	0	43.61	-0.756226	1.07141	655.9	7856.56	0.0985684	1840000	10.9171	4.81259
977	Jinan	2019	2.23906e+09	106.315	0.263319	0.263319	0	2.43505e+10	0.637177	0	0	44.89	-1.62205	-1.22758	796.74	9443.37	0.201973	2.2911e+08	10.8559	4.81259
980	Yongkang	2015	49101160	85.0795	-0.400086	-0.400086	0	3.40873e+09	0.387732	0	0	24.13	-0.84139	1.17757	478.09	3402.34	0.0605127	3.12894e+06	7.90961	2.96999
980	Yongkang	2016	6.13554e+07	75.7041	0.301956	0.301956	0	2.90423e+09	0.353683	0	0	26.92	0.309016	-0.947107	481	3684.94	0.0830594	6.40906e+06	7.85632	2.96999
980	Yongkang	2017	5.87707e+08	79.0685	0.039469	0.039469	0	1.66589e+10	0.0709197	0	0	69.21	-0.812746	1.27664	485.52	3848.62	0.0444197	2.89796e+06	9.79224	2.96999
980	Yongkang	2018	7.12031e+08	69.6384	-0.445463	-0.445463	0	1.86039e+10	0.0664345	0	0	68.71	0.35477	0.794582	488.966	4100.23	0.0653767	2.01423e+08	9.32878	2.96999
980	Yongkang	2019	1.06398e+09	69.2877	-0.331059	-0.33106	0	2.04366e+10	0.687437	0	0	64.38	0.738667	-1.20902	491.933	4559.91	0.112111	46085431	4.67269	2.96999
981	Lanzhou	2015	0	90.9014	-0.096812	-0.097985	0	8.29721e+09	0.469895	0	0	90.31	0.425513	0.381777	321.9	2095.99	0.0475042	2.20037e+07	9.22955	4.81259
981	Lanzhou	2016	0	100.233	0.088559	0.088559	0	1.11785e+10	0.5634	0	0	86.06	-0.330711	-0.328093	324	2264.23	0.0802674	2.70523e+07	9.17453	4.81259
981	Lanzhou	2017	536000000	102.751	-0.099772	-0.099772	0	2.49775e+10	0.231373	0	0	90.97	-0.366118	0.728976	325.553	2500.8	0.104481	4.2136e+07	9.2213	4.81259
981	Lanzhou	2018	782000000	99.7945	-0.741731	-0.741731	0	2.01789e+10	0.202027	0	0	85.63	-0.791581	0.984798	328.468	2732.94	0.0928244	2.33681e+07	8.83837	4.81259
981	Lanzhou	2019	8.06092e+08	81.9945	0.088588	0.088586	0	1.44287e+10	0.278723	0	0	80.08	-0.752129	-0.972859	331.921	2837.36	0.0382074	2.56795e+07	4.32564	4.81259
983	Taiyuan	2015	1.59512e+08	95.5973	-0.366481	-0.366418	1	2.53e+10	0.485874	0	0	63.68	0.116208	0.784893	367.39	2735.34	0.0806974	3.57366e+07	9.06455	4.01312
983	Taiyuan	2016	1.45538e+08	103.279	0.068072	0.068094	0	2.56417e+10	0.480956	0	0	62.18	0.21161	-1.13571	370	2955.6	0.0805238	7.74886e+07	9.125	4.01312
983	Taiyuan	2017	2.15257e+08	113.915	0.172621	0.172621	1	2.80316e+10	0.479335	0	0	64.96	0.178164	0.520936	370	3382.18	0.144328	50245755	9.41772	4.01312
983	Taiyuan	2018	2.55527e+08	106.975	-0.295582	-0.295734	1	2.95117e+10	0.453132	0	0	63.46	-0.679054	1.0066	369	3884.48	0.148512	1.03105e+08	9.48314	4.01312
983	Taiyuan	2019	2.95513e+08	103.868	0.015096	0.015096	1	3.10867e+10	0.464737	0	0	64.34	-1.4712	-1.05474	0	4207.9	0.180328	3.3906e+07	9.49782	4.01312
985	Daqing	2015	9.22568e+06	68.4521	0.24255	0.242549	0	6.07476e+08	0.206367	1	0	73.57	-0.430207	0.36533	275.48	2983.46	-0.268313	1.01441e+06	7.38448	5.34417
985	Daqing	2016	9.55783e+06	68.1123	0.232055	0.232055	0	6.6278e+08	0.217935	1	0	70.89	-0.0499922	0.00426464	276	2610	-0.125175	2.90418e+06	7.63629	5.34417
985	Daqing	2017	8.9802e+06	66.2027	-0.096056	-0.096056	0	7.00552e+08	0.20967	1	0	68.09	0.0846217	0.0978766	136.8	2680.52	0.0270186	1.83398e+06	8.04679	5.34417
985	Daqing	2018	9.04158e+06	55.537	-0.031883	-0.031884	0	6.92514e+08	0.240101	1	0	69.72	-0.210847	-0.331117	136.85	2801.16	0.0450049	2.12781e+06	8.15889	5.34417
985	Daqing	2019	9.63644e+06	58.0986	0.155857	0.155857	0	7.41035e+08	0.219844	1	0	68.83	-0.717152	0.0853145	0	2568.3	-0.0831293	2.05407e+06	8.37837	5.34417
988	Wuhan	2015	1.47962e+08	105.534	0.392302	0.392302	0	2.88414e+09	0.2819	0	0	41.31	-2.86301	2.11248	829.27	10905.6	0.0830351	8.72732e+07	8.07287	4.01312
988	Wuhan	2016	1.59911e+08	92.7836	-0.240331	-0.240331	0	2.9087e+09	0.284234	0	0	37.78	2.14086	-2.30812	834	11912.6	0.0923388	1.05602e+08	8.26741	4.01312
988	Wuhan	2017	2.10677e+08	89.1671	0.13593	0.13593	0	4.83862e+09	0.184983	0	0	44.11	-0.994917	2.13132	853.652	13410.3	0.125726	1.19932e+08	8.50885	4.01312
988	Wuhan	2018	2.98323e+08	86.1534	-0.137417	-0.137418	0	4.62836e+09	0.134537	0	0	44.09	-3.0153	2.70922	883.73	14847.3	0.107153	9.1474e+07	8.61844	4.01312
988	Wuhan	2019	3.33183e+08	87.8767	0.267113	0.267113	0	4.82461e+09	0.143847	0	0	37.91	-2.96802	-2.23063	906.4	16223.2	0.0926711	1.03683e+08	8.61885	4.01312
989	Changsha	2015	2.67275e+07	88.3616	0.12789	0.12789	0	8.50918e+09	0.0633132	0	0	81.46	-0.172425	0.943043	680.36	8510.13	0.0875837	9233575	7.35424	2.96999
989	Changsha	2016	7.82135e+07	82.9507	-0.032477	-0.032477	1	8.70725e+09	0.0875803	0	0	82.18	0.452185	-1.2858	696	9356.91	0.0995021	2.98877e+07	8.18852	2.96999
989	Changsha	2017	9.2939e+07	85.3014	-0.016848	-0.016848	1	8.54113e+09	0.0476965	0	0	77.41	0.400091	1.33342	120.485	10210.1	0.0911862	3.18245e+07	8.52118	2.96999
989	Changsha	2018	8.54265e+07	82.4082	-0.549306	-0.549306	1	9.25214e+09	0.0630101	0	0	70.26	-0.538785	1.28733	125.56	11003.4	0.0776954	8.18254e+07	8.33786	2.96999
989	Changsha	2019	1.0192e+08	83.4932	-0.060339	-0.060339	1	9.32598e+09	0.0755959	0	0	66.38	-1.35478	-1.46348	128.67	11574.2	0.0518759	4.91175e+07	8.32414	2.96999
990	Nanchang	2015	3.32219e+07	71.0904	0.367724	0.367334	0	3.03065e+09	0.323356	1	0	59.73	-0.0335829	0.520375	520.38	4000.01	0.0905272	2.65688e+07	8.61389	6.28967
990	Nanchang	2016	4.00365e+07	73.8164	-0.099348	-0.099348	1	1.56812e+10	0.0885894	1	0	83.77	0.668883	-0.717002	523	4354.99	0.0887444	2.95192e+07	7.8196	6.28967
990	Nanchang	2017	1.78823e+08	75.137	0.106481	0.106758	1	1.71411e+10	0.141803	1	0	81.68	-0.509994	0.526969	546.354	5003.19	0.14884	1.78299e+07	8.53921	6.28967
990	Nanchang	2018	2.26212e+08	66.2274	-0.129127	-0.129127	1	1.90666e+10	0.228926	1	0	81.96	-0.954011	0.837306	554.554	5274.67	0.0542614	4.09595e+07	8.56446	6.28967
990	Nanchang	2019	207031880	70.6904	-0.074418	-0.075055	1	1.96889e+10	0.268472	1	0	81.25	-1.54702	-0.676185	560.056	5596.18	0.0609539	1.60436e+07	8.59906	6.28967
995	Wuwei	2015	0	84.5425	0.196869	0.196869	0	4.61128e+08	0.812671	0	0	46.17	0	0	190.04	416.187	0.0251727	5000000	7.60695	4.01312
995	Wuwei	2016	0	85.2055	0.399241	0.399241	0	3.47639e+08	1.00375	0	0	47.58	0	0	191	461.727	0.109422	313600	7.59959	4.01312
995	Wuwei	2017	0	87.5589	0.008475	0.008475	0	2.90277e+08	1.25257	0	0	45.34	0	0	189.843	430.436	-0.0677701	1025070	5.96328	4.01312
995	Wuwei	2018	0	94.7562	-0.177155	-0.177155	0	2.75247e+08	1.48001	0	0	44.34	0	0	189.448	469.265	0.0902093	0	7.5964	4.01312
995	Wuwei	2019	0	75.6164	0	0	0	2.94226e+08	1.27659	0	0	51.13	0	0	188.81	488.455	0.0408933	1.20695e+07	7.59682	4.01312
997	Foozhou	2015	1.77924e+08	56.9014	0.047887	0.047887	0	2.51723e+09	0.295629	0	0	40.23	-2.14172	1.41905	678.36	5618.08	0.0868457	3.74223e+07	8.6422	5.34417
997	Foozhou	2016	2.26771e+08	54.7808	-0.024216	-0.024216	0	4.02622e+09	0.476871	0	0	41.14	2.83911	-1.69874	687	6197.64	0.103159	5.45531e+07	8.76315	5.34417
997	Foozhou	2017	3.96024e+08	59.9315	-0.216519	-0.216597	0	5.73494e+09	0.280032	0	0	41.68	-2.47323	1.92507	693.35	7085.52	0.143261	6.34003e+07	8.97202	5.34417
997	Foozhou	2018	4.83131e+08	59.4795	-0.051149	-0.050986	0	6343320926	0.300461	0	0	41.09	-2.49615	1.81444	702.66	7856.81	0.108854	6.95e+07	8.89088	5.34417
997	Foozhou	2019	6.10574e+08	55.2	-0.037667	-0.038776	0	6.80137e+09	0.362424	0	0	40.92	-0.237361	-1.45244	710.08	9392.3	0.195434	9.05302e+07	8.76021	5.34417
998	Changsha	2015	1.65129e+08	88.3616	-0.078724	-0.078724	0	4.8333e+09	0.406464	0	0	36	-0.172425	0.943043	680.36	8510.13	0.0875837	4.64921e+07	8.05115	2.96999
998	Changsha	2016	2.23792e+08	82.9507	0.125534	0.125534	0	7.91824e+09	0.238149	0	0	44.41	0.452185	-1.2858	696	9356.91	0.0995021	3.14638e+07	8.13156	2.96999
998	Changsha	2017	3.2339e+08	85.3014	0.172181	0.172296	0	1.17077e+10	0.489025	0	0	42.66	0.400091	1.33342	120.485	10210.1	0.0911862	3.52948e+07	8.32992	2.96999
998	Changsha	2018	4.49215e+08	82.4082	-0.192215	-0.192386	0	1.32967e+10	0.508582	0	0	39.99	-0.538785	1.28733	125.56	11003.4	0.0776954	4.72995e+07	8.34105	2.96999
998	Changsha	2019	4.11553e+08	83.4932	0.046329	0.046601	0	1.31033e+10	0.563388	0	0	42.74	-1.35478	-1.46348	128.67	11574.2	0.0518759	4.55303e+07	8.17952	2.96999
999	Shenzhen	2015	2.42993e+08	54.7479	-0.065207	-0.066885	0	8.58908e+09	0.43028	0	0	77.83	-6.60352	4.29049	354.99	17502.9	0.0938045	6.90669e+07	8.78416	4.60227
999	Shenzhen	2016	2.8003e+08	54.9671	0.036931	0.036736	1	9.43196e+09	0.444598	0	0	78.33	6.79173	-4.76045	385	19492.6	0.113681	113307314	8.87353	4.60227
999	Shenzhen	2017	3.26031e+08	56.4712	-0.140307	-0.140136	1	1.063e+10	0.443068	0	0	78.49	-6.53951	4.56086	445.74	22490.1	0.153774	1.82442e+08	9.01698	4.60227
999	Shenzhen	2018	4.977e+08	53.2	-0.105354	-0.105354	1	1.19417e+10	0.490428	0	0	82.66	-5.7208	4.50079	445.74	24222	0.0770082	1.83088e+08	9.18062	4.60227
999	Shenzhen	2019	5.33937e+08	57.5671	0.093843	0.093131	1	1.40132e+10	0.474035	0	0	85.47	-4.12869	-4.80715	445.74	26927.1	0.11168	2.02279e+08	9.26826	4.60227
1696	Chongqing	2015	8.26385e+07	82.3178	-0.096349	-0.096349	0	4.04634e+09	0.220276	0	0	46.85	-0.626528	1.2781	3371.84	15717.3	0.101992	2.90911e+07	8.73935	2.96999
1696	Chongqing	2016	1.01795e+08	81.2137	-0.113907	-0.112165	0	4.2719e+09	0.279752	0	0	44.75	0.772105	-1.77441	3392	17740.6	0.128732	4.30073e+07	8.70734	2.96999
1696	Chongqing	2017	1.5122e+08	80.6411	-0.162271	-0.1622	0	4.99092e+09	0.328727	0	0	43.29	-0.493684	1.54472	3389.82	19424.7	0.0949315	3.61378e+07	8.82721	2.96999
1696	Chongqing	2018	1.55081e+08	73.2521	-0.097462	-0.097462	0	5.54999e+09	0.38524	0	0	45.08	0.382901	1.32912	3403.64	20363.2	0.0483126	2.31994e+06	8.92408	2.96999
1696	Chongqing	2019	1.73583e+08	72.3452	-0.059267	-0.059267	0	5.37609e+09	0.352663	0	0	45.08	0.893698	-1.35617	0	22216.9	0.0447824	5.80943e+07	8.87538	2.96999
1965	Tianjin	2017	7.29105e+07	107.214	0	0	1	4.92999e+10	0.157577	0	0	94.92	-1.01316	1.56195	1049.99	18549.2	0.0371141	8.42294e+06	5.10032	4.01312
1965	Tianjin	2018	1.05551e+08	99.2055	0.013961	0.014214	0	5.48655e+10	0.258891	0	0	95.14	-0.954869	1.4621	1081.63	18809.6	0.014041	1.64179e+07	8.67752	4.01312
1965	Tianjin	2019	2.16298e+08	99.8904	0.089178	0.088395	0	6.49168e+10	0.334602	0	0	94.92	-1.15429	-1.23217	0	19815.1	0.00680603	1.31397e+07	8.84901	4.01312
1979	Shenzhen	2015	15986500	54.7479	0	0	0	9.02197e+10	0.622192	0	0	78.76	-6.60352	4.29049	354.99	17502.9	0.0938045	5.57235e+07	5.29864	4.60227
1979	Shenzhen	2016	33271500	54.9671	0.169116	0.169116	0	1.01274e+11	0.620605	0	0	78.46	6.79173	-4.76045	385	19492.6	0.113681	1.14037e+08	10.703	4.60227
1979	Shenzhen	2017	83586100	56.4712	-0.057799	-0.056632	0	1.5376e+11	0.717201	0	0	78.43	-6.53951	4.56086	445.74	22490.1	0.153774	2.99963e+07	10.8343	4.60227
1979	Shenzhen	2018	284643700	53.2	-0.087944	-0.087943	0	1.77796e+11	0.771223	0	0	78.43	-5.7208	4.50079	445.74	24222	0.0770082	1.69529e+06	10.913	4.60227
1979	Shenzhen	2019	222299300	57.5671	-0.005702	-0.005885	0	2.03713e+11	0.740769	0	0	82.89	-4.12869	-4.80715	445.74	26927.1	0.11168	9.75015e+07	10.9356	4.60227
2001	Xinchang	2015	2.01931e+08	85.6986	0.045871	0.04587	0	9.72426e+09	0.274672	0	0	64.91	-0.418713	1.44902	443.11	4789.03	0.05924	2.65548e+07	8.23328	4.01312
2001	Xinchang	2016	2.53414e+08	77.8767	-0.068063	-0.068063	0	1.14104e+10	0.290971	0	0	64.17	0.416031	-1.23898	445	5078.37	0.0604172	3.35311e+07	8.39559	4.01312
2001	Xinchang	2017	3.3624e+08	82.0164	0.787213	0.787213	1	1.29733e+10	0.146032	0	0	60.86	-0.46407	1.34758	446.48	5416.9	0.0666612	3.81491e+07	8.56081	4.01312
2001	Xinchang	2018	4.57068e+08	76.2822	-0.203785	-0.203785	1	1.60847e+10	0.235047	0	0	60.37	0.554832	1.36238	447.21	5780.74	0.0671676	7.36116e+07	8.80778	4.01312
2001	Xinchang	2019	4.34133e+08	72.589	0.247801	0.245471	1	1.71194e+10	0.305473	0	0	58.94	1.56388	-1.00711	447.866	6094.67	0.0708781	9.07211e+07	8.55515	4.01312
2002	Yangzhou	2015	6.65569e+06	93.0548	-0.326272	-0.324808	1	4.47217e+09	0.0610205	1	0	69.15	0.0497841	0.525939	461.12	4016.84	0.086246	2.72287e+06	8.2871	4.01312
2002	Yangzhou	2016	8.00439e+07	85.2384	0.003305	0.004076	1	4.76671e+09	0.280261	1	0	68.2	-0.242011	-0.42482	462	4449.38	0.107682	1.72139e+07	8.54984	4.01312
2002	Yangzhou	2017	1.64827e+08	95.2	-0.122471	-0.122471	1	6.05715e+09	0.231598	1	0	65.05	0.117648	0.579111	459.98	5064.92	0.138343	1980800	8.6026	4.01312
2002	Yangzhou	2018	1.86243e+08	88.1123	-0.404513	-0.404513	1	5.80692e+09	0.232032	1	0	59.28	0.0491671	0.406077	458.83	5466.17	0.0792214	1417900	8.51132	4.01312
2002	Yangzhou	2019	1.43155e+08	85.5315	-0.36619	-0.36619	1	8.39194e+09	0.384118	1	0	57.56	0.684652	-0.385799	457.14	5850.08	0.0702338	1.77176e+07	8.42902	4.01312
2003	Linhai	2015	5.47323e+07	71.989	0.121919	0.121919	0	1.98007e+09	0.111197	0	0	50.25	-0.633799	1.26195	597.49	3553.85	0.0491457	4237390	7.75942	4.56521
2003	Linhai	2016	7.30651e+07	66.1616	-0.079881	-0.079881	1	2.31537e+09	0.134114	0	0	51.88	0.688213	-1.11785	600	3898.66	0.0970232	6.40892e+06	7.88836	4.56521
2003	Linhai	2017	1.1282e+08	64.3589	0.094489	0.094489	1	2.4374e+09	0.160873	0	0	52.42	-0.851034	1.0928	603.531	4388.22	0.125572	1.13068e+07	8.02283	4.56521
2003	Linhai	2018	1.12992e+08	59.8027	-0.177227	-0.177227	1	2.54121e+09	0.214878	0	0	52.77	0.456177	0.897819	605.397	4874.67	0.110854	1.15449e+07	8.0091	4.56521
2003	Linhai	2019	1.30307e+08	59.7863	-0.095957	-0.095957	1	2.91599e+09	0.243703	0	0	53.21	1.6104	-0.965601	606.638	5134.05	0.0532098	1.96571e+07	7.99373	4.56521
2004	Chongqing	2015	2.46548e+08	82.3178	0.195651	0.195651	0	1.24553e+10	0.363017	1	0	40.1	-0.626528	1.2781	3371.84	15717.3	0.101992	3.19614e+07	8.74107	2.96999
2004	Chongqing	2016	2.48262e+08	81.2137	-0.000584	-0.000584	0	1.51842e+10	0.469612	1	0	38.44	0.772105	-1.77441	3392	17740.6	0.128732	7.64281e+07	8.83796	2.96999
2004	Chongqing	2017	2.73146e+08	80.6411	-0.145108	-0.145108	0	1.57138e+10	0.48816	1	0	44.07	-0.493684	1.54472	3389.82	19424.7	0.0949315	4.92262e+07	8.92316	2.96999
2004	Chongqing	2018	3.57192e+08	73.2521	-0.079316	-0.079316	1	1.48236e+10	0.46908	1	0	44.41	0.382901	1.32912	3403.64	20363.2	0.0483126	1.60147e+07	8.9638	2.96999
2004	Chongqing	2019	2.91525e+08	72.3452	0.064963	0.064963	0	1.41656e+10	0.441971	1	0	43.77	0.893698	-1.35617	0	22216.9	0.0447824	8.57749e+07	8.88788	2.96999
2005	Bengbu	2015	2.95534e+08	89.0274	-0.002015	-0.002098	0	1.0429e+10	0.485344	0	0	39.65	-0.545117	0.690052	376.35	1253.06	0.0884821	2.34268e+08	8.26101	4.93955
2005	Bengbu	2016	2.57513e+08	89.4521	-0.022331	-0.022331	0	1.07592e+10	0.500677	0	0	36.87	-0.00257719	-0.640238	380	1385.82	0.105955	2.20624e+08	8.14828	4.97962
2005	Bengbu	2017	2.53147e+08	96.8904	-0.083531	-0.083531	0	1.288e+10	0.443033	0	0	49.08	-0.367404	0.657673	381.25	1550.66	0.118945	2.02978e+08	8.19929	4.68552
2005	Bengbu	2018	2.31668e+08	93.1781	-0.620805	-0.620805	1	1.18647e+10	0.385817	0	0	48.53	0.283152	0.527196	383.94	1714.66	0.105761	8.2487e+07	8.12688	4.61077
2005	Bengbu	2019	1.28818e+08	87.4	0.257713	0.257712	1	1.14841e+10	0.430936	0	0	45.38	0.418259	-0.387294	386.3	2057.17	0.199754	1.16698e+08	4.13971	4.41964
2006	Shaoxing	2015	2.30916e+07	85.6986	0.378907	0.378907	1	1.53636e+09	0.431465	0	0	43.44	-0.418713	1.44902	443.11	4789.03	0.05924	2744900	7.30374	4.48121
2006	Shaoxing	2016	2.68031e+07	77.8767	-0.172689	-0.172689	0	1.5689e+09	0.404161	0	0	45.12	0.416031	-1.23898	445	5078.37	0.0604172	3.72385e+06	7.35848	4.48121
2006	Shaoxing	2017	3.67422e+07	82.0164	-0.08802	-0.087506	0	1.73395e+09	0.404661	0	0	43.57	-0.46407	1.34758	446.48	5416.9	0.0666612	2476800	7.64368	4.48121
2006	Shaoxing	2018	4.63155e+07	76.2822	0.037349	0.037351	0	1.77035e+09	0.427965	0	0	43.78	0.554832	1.36238	447.21	5780.74	0.0671676	1.43168e+07	7.55282	4.48121
2006	Shaoxing	2019	4.60432e+07	72.589	-0.219416	-0.219416	0	1.53974e+09	0.418441	0	0	46.99	1.56388	-1.00711	447.866	6094.67	0.0708781	1.28382e+07	7.36641	4.59917
2007	Xinxiang	2015	6.94332e+07	127.573	0.024869	0.024869	0	2.90301e+09	0.0236396	0	0	56.56	0.61957	0.0750115	637.44	1975.03	0.0297348	2.76647e+07	7.71675	4.01312
2007	Xinxiang	2016	9.86404e+07	124.375	0.15353	0.15353	0	3.24255e+09	0.0274577	0	0	56.05	-0.269801	-0.110215	646	2166.97	0.0971843	6.72644e+07	7.94174	4.01312
2007	Xinxiang	2017	1.30668e+08	114.836	-0.272512	-0.272512	0	3.59484e+09	0.0338872	0	0	58.36	0.0610208	0.399911	614.39	2357.76	0.0880443	6.43807e+06	8.11808	4.01312
2007	Xinxiang	2018	1.54715e+08	110.214	0.046829	0.046829	0	3.99539e+09	0.0515286	0	0	61	-0.0348253	0.459892	617.34	2526.55	0.0715907	2772000	8.36045	4.01312
2007	Xinxiang	2019	1.48076e+08	101.778	0.152495	0.152495	0	4.20342e+09	0.0330636	0	0	62.8	-0.338351	-0.0217178	0	2717.92	0.100745	1.36031e+07	8.42568	4.01312
2008	Shenzhen	2015	4.27801e+08	54.7479	-0.036134	-0.036134	0	6.20771e+09	0.306164	0	0	33.87	-6.60352	4.29049	354.99	17502.9	0.0938045	5.61379e+07	8.63297	4.60227
2008	Shenzhen	2016	5.85334e+08	54.9671	-0.006508	-0.006508	0	8.59809e+09	0.448022	0	0	36.39	6.79173	-4.76045	385	19492.6	0.113681	4.22924e+07	8.78486	4.60227
2008	Shenzhen	2017	8.50285e+08	56.4712	0.370309	0.370309	0	1.16699e+10	0.572396	0	0	37.9	-6.53951	4.56086	445.74	22490.1	0.153774	2.28784e+08	9.26771	4.60227
2008	Shenzhen	2018	9.92987e+08	53.2	-0.502336	-0.502336	0	1.52571e+10	0.596995	0	0	49.78	-5.7208	4.50079	445.74	24222	0.0770082	3.77828e+08	9.16768	4.60227
2008	Shenzhen	2019	1.04714e+09	57.5671	0.190278	0.190278	0	1.44198e+10	0.553587	0	0	42.06	-4.12869	-4.80715	445.74	26927.1	0.11168	3.41036e+08	9.00813	4.60227
2009	Wuxi	2015	5.25542e+07	94.6411	-0.067379	-0.067379	0	2.85917e+09	0.431805	0	0	40.97	-1.21021	1.75944	480.9	8518.26	0.0381399	22884666	8.02709	4.01312
2009	Wuxi	2016	8.17254e+07	90.6	-0.105226	-0.105226	0	3.0958e+09	0.437321	0	0	39.93	1.67472	-1.58387	486	9210.02	0.0812091	5.06539e+07	8.12746	4.01312
2009	Wuxi	2017	9.20239e+07	88.2767	0.421299	0.421299	0	3.62295e+09	0.502295	0	0	43.33	-0.572555	1.72342	493.05	10511.8	0.141344	2.53622e+07	8.1687	4.01312
2009	Wuxi	2018	1.3594e+08	83.9479	-0.429195	-0.429195	0	3.90088e+09	0.521986	0	0	40.05	0.0921846	1.36861	497.21	11438.6	0.0881695	791960	8.49176	4.01312
2009	Wuxi	2019	1.42305e+08	83.1781	-0.236681	-0.236681	0	4.18882e+09	0.539174	0	0	38.2	-0.185815	-1.46766	502.83	11852.3	0.036167	4.18662e+07	8.40132	4.01312
2010	Hangzhou	2015	1.44424e+08	90.1041	0.532041	0.532525	0	1.55681e+10	0.12073	0	0	80.87	-1.96823	2.24752	723.55	10050.2	0.0916826	4.02803e+08	8.7786	4.81259
2010	Hangzhou	2016	151732486	85.8329	-0.038097	-0.037905	0	1.6411e+10	0.173909	0	0	80.87	1.599	-1.90889	736	11313.7	0.12572	1.05097e+09	9.03455	4.81259
2010	Hangzhou	2017	2.27813e+08	84.4082	0.061274	0.061695	1	1.82299e+10	0.2651	0	0	80.87	-2.21132	2.20769	753.877	12603.4	0.113989	7.54691e+08	9.78066	4.81259
2010	Hangzhou	2018	2.97168e+08	80.7973	-0.580392	-0.580347	1	2.09468e+10	0.362862	0	0	81.51	-2.34061	2.07365	774.102	13509.1	0.0718689	65719	9.81055	4.81259
2010	Hangzhou	2019	3.38324e+08	80.2575	-0.064921	-0.064921	1	2.21065e+10	0.363161	0	0	76.68	-0.987202	-2.07025	795.374	15373	0.137973	1.53696e+09	9.8115	4.81259
2011	Zhuji	2015	2.11626e+08	7.29315	0.247027	0.247027	0	8.31505e+09	0.629649	0	0	49.62	-0.418713	1.44902	443.11	4789.03	0.05924	8.25215e+07	8.68599	2.96999
2011	Zhuji	2016	2.18745e+08	0.0821918	-0.15576	-0.15576	0	9.21833e+09	0.583359	0	0	51.72	0.416031	-1.23898	445	5078.37	0.0604172	5.19443e+07	8.67389	2.96999
2011	Zhuji	2017	2.65785e+08	4.04384	-0.319498	-0.319498	1	9.9877e+09	0.624609	0	0	50.53	-0.46407	1.34758	446.48	5416.9	0.0666612	6.6607e+07	8.96105	2.96999
2011	Zhuji	2018	3.48311e+08	46.2247	-0.286804	-0.286804	1	8.52571e+09	0.699003	0	0	50.26	0.554832	1.36238	447.21	5780.74	0.0671676	160000	9.08271	2.96999
2011	Zhuji	2019	3.79806e+08	62.3836	0.102817	0.102817	1	7.96455e+09	0.734807	0	0	47.86	1.56388	-1.00711	447.866	6094.67	0.0708781	1.10107e+08	9.11727	2.96999
2012	Suichang	2015	6.80189e+07	65.4247	-0.132169	-0.132169	0	1.29714e+09	0.146099	0	0	27.8	-0.395485	0.631267	266.38	1103.29	0.0490044	7.05092e+06	7.37311	4.01312
2012	Suichang	2016	7.2309e+07	59.411	0.418409	0.41841	0	1.3827e+09	0.189904	0	0	29.09	-0.412878	-0.200391	268	1210.24	0.0969364	9.04631e+06	7.44349	4.01312
2012	Suichang	2017	7.0604e+07	61.4959	-0.126565	-0.126378	1	1.45087e+09	0.229139	0	0	29.09	-0.400169	0.320362	269.272	1250.92	0.033612	9.36045e+06	7.55544	4.01312
2012	Suichang	2018	7.88656e+07	57.0438	-0.169621	-0.169621	1	1.48482e+09	0.232069	0	0	27.05	0.764929	0.147563	270.188	1394.67	0.114915	1.14073e+07	7.64864	4.01312
2012	Suichang	2019	8.01488e+07	53.5863	0.118736	0.118736	1	1.39477e+09	0.174534	0	0	25.25	0.982777	-0.0463948	270.765	1476.61	0.0587522	1.47636e+07	7.69444	4.01312
2013	Xiangyang	2015	2.31393e+08	108.414	-0.145702	-0.145702	0	5.06434e+09	0.16234	0	0	73.71	-0.28358	0.36522	591.58	3382.12	0.080805	5.21837e+07	8.64093	4.01312
2013	Xiangyang	2016	3.07969e+08	101.611	0.320801	0.320801	0	7.31198e+09	0.172135	0	0	67.22	0.207351	-0.219244	594	3694.51	0.0923651	7.25525e+07	8.73399	4.01312
2013	Xiangyang	2017	3.48559e+08	100.244	0.052766	0.052749	0	7.83091e+09	0.147087	0	0	66.47	-0.398932	0.33504	591.966	4064.9	0.100254	7.97987e+07	8.784	4.01312
2013	Xiangyang	2018	1.12291e+09	99.3068	-0.11674	-0.116739	1	9.5044e+09	0.274645	0	0	66.5	-0.318686	0.504931	592.355	4309.79	0.0602444	5100000	8.88749	4.01312
2013	Xiangyang	2019	1.13465e+09	99.0301	0.014702	0.014702	1	9.35568e+09	0.270456	0	0	63.23	0.0894029	-0.592271	589.78	4812.84	0.116723	1.443e+08	8.92247	4.01312
2014	Huangshan	2015	9.1667e+07	51.5452	0.002602	0.002602	0	1.81583e+09	0.153087	0	0	62.72	0	0	147.69	530.9	0.0467897	1.22223e+07	7.97259	4.81259
2014	Huangshan	2016	98702300	49.9425	0.009318	0.009318	0	1.95915e+09	0.15575	0	0	66.6	0	0	148	576.817	0.0864897	1.65866e+07	7.99891	4.81259
2014	Huangshan	2017	1.02828e+08	54.5342	-0.044689	-0.044689	0	2.03648e+09	0.180117	0	0	70.25	0	0	148.46	611.32	0.0598155	1.08407e+07	8.0573	4.81259
2014	Huangshan	2018	9.95846e+07	44.9918	0.002334	0.002334	1	2.1758e+09	0.199699	0	0	67.82	0	0	148.58	677.91	0.108928	4.67334e+06	8.16352	4.81259
2014	Huangshan	2019	1.05496e+08	55.7589	0.209067	0.209067	1	2.12149e+09	0.200645	0	0	70.69	0	0	148.92	818.04	0.206709	2.35085e+07	8.23689	4.81259
2015	Jiangyin	2015	269571	97.4849	0	0	0	3.57172e+08	0.0776526	1	0	46.88	-1.21021	1.75944	480.9	8518.26	0.0381399	10000	7.59987	4.81259
2015	Jiangyin	2016	697345	92.9151	-0.080128	-0.080128	0	3.25929e+08	0.0186232	1	0	42.91	1.67472	-1.58387	486	9210.02	0.0812091	13417.6	7.27725	4.81259
2015	Jiangyin	2017	818111	91.0466	0.112434	0.112434	0	3.21586e+08	0.0240838	1	0	42.93	-0.572555	1.72342	493.05	10511.8	0.141344	75400	7.32293	4.81259
2015	Jiangyin	2018	258171	88.2603	-0.067135	-0.067135	0	5.55952e+08	0.0117356	1	0	42.65	0.0921846	1.36861	497.21	11438.6	0.0881695	446180	7.44156	4.81259
2015	Jiangyin	2019	3.08049e+06	83.6438	-0.070761	-0.070761	1	4.58541e+09	0.00479382	1	0	80.84	-0.185815	-1.46766	502.83	11852.3	0.036167	1.84721e+08	8.97652	4.81259
2017	Zhuhai	2015	1.14946e+08	57.337	-0.002364	-0.002364	0	1.51057e+09	0.4677	0	0	48.69	-2.77644	1.89639	112.45	2025.41	0.0847242	2.42938e+07	7.95873	2.96999
2017	Zhuhai	2016	1.26864e+08	57.7808	0.095381	0.095381	0	1.51445e+09	0.427154	0	0	50.91	1.71542	-2.10525	115	2226.37	0.0992192	2.84739e+07	7.99117	2.96999
2017	Zhuhai	2017	1.18985e+08	60.6849	-0.221969	-0.221969	0	1.51045e+09	0.394973	0	0	47.56	-2.1314	1.84508	118.87	2675.18	0.201588	3.18002e+07	7.78784	2.96999
2017	Zhuhai	2018	1.09577e+08	61.3726	0.553049	0.553049	0	1.61804e+09	0.410091	0	0	47.5	-1.51331	1.65112	127.4	2914.74	0.0895474	2.18514e+07	7.75607	2.96999
2017	Zhuhai	2019	1.02658e+08	59.9507	0.21159	0.21159	0	2.06351e+09	0.333628	0	0	47.26	-2.46758	-2.49246	133.29	3435.89	0.178799	2.50082e+07	7.78745	2.96999
2018	Ma'anshan	2015	0	89.7863	0	0	0	3.5698e+09	0.202861	0	0	70.16	0.553513	-0.142115	228.5	1365.3	0.0241422	2.30012e+07	2.35485	6.28967
2018	Ma'anshan	2016	0	81.9123	0.079235	0.079235	0	5.20831e+09	0.452433	0	0	62.96	-0.705861	-0.285028	229	1493.76	0.0940869	1.35591e+07	3.14812	6.28967
2018	Ma'anshan	2017	0	91.5671	0.053857	0.053857	0	5.70683e+09	0.454483	0	0	64.16	0.492295	0.15905	229.35	1710.09	0.144821	1.76162e+07	3.31545	6.28967
2018	Ma'anshan	2018	0	87.811	-0.152344	-0.152344	0	5.29577e+09	0.445641	0	0	63.52	0.208364	0.328736	229.11	1918.1	0.121637	7.36946e+06	3.17911	6.28967
2019	Lin'an	2015	4.12439e+07	80.3342	0.266172	0.26627	0	3.22012e+09	0.166119	0	0	70.15	-1.96823	2.24752	723.55	10050.2	0.0916826	6.23219e+07	8.25083	4.56521
2019	Lin'an	2016	2.70564e+08	77.6575	0.00158	0.00158	1	3.98462e+09	0.262353	0	0	57.04	1.599	-1.90889	736	11313.7	0.12572	1.01855e+07	8.5259	4.56521
2019	Lin'an	2017	445204009	68.0356	0.31712	0.31712	1	5.6808e+09	0.133264	0	0	54.64	-2.21132	2.20769	753.877	12603.4	0.113989	3.6644e+07	8.72044	4.56521
2019	Lin'an	2018	6.20475e+08	66.7151	-0.402333	-0.402819	1	6.17306e+09	0.204396	0	0	53.06	-2.34061	2.07365	774.102	13509.1	0.0718689	1.66026e+07	8.72571	4.56521
2019	Lin'an	2019	4.97617e+08	58.9233	0.307884	0.307884	1	7.90288e+09	0.233532	0	0	51.94	-0.987202	-2.07025	795.374	15373	0.137973	1.00106e+08	8.80303	4.56521
2020	Xinchang	2015	7.44246e+07	85.6986	0.236495	0.23715	0	2.93989e+09	0.231094	0	0	42.0678	-0.418713	1.44902	443.11	4789.03	0.05924	1.19721e+07	7.80324	4.01312
2020	Xinchang	2016	1.10313e+08	77.8767	-0.084528	-0.084528	0	2.73991e+09	0.207714	0	0	47.84	0.416031	-1.23898	445	5078.37	0.0604172	1.35961e+07	8.01174	4.01312
2020	Xinchang	2017	1.64301e+08	82.0164	-0.024214	-0.024214	1	4.38322e+09	0.160469	0	0	46.49	-0.46407	1.34758	446.48	5416.9	0.0666612	1.63774e+07	8.13526	4.01312
2020	Xinchang	2018	2.42019e+08	76.2822	-0.296539	-0.296538	1	4.252e+09	0.24184	0	0	47.22	0.554832	1.36238	447.21	5780.74	0.0671676	2.29465e+07	8.36024	4.01312
2020	Xinchang	2019	2.54104e+08	72.589	-0.032811	-0.032812	1	4.86269e+09	0.323755	0	0	44.9	1.56388	-1.00711	447.866	6094.67	0.0708781	4.68465e+07	8.47381	4.01312
2021	Yuhuan	2015	2.57066e+07	71.989	0.077602	0.077602	0	1.64607e+09	0.374299	0	0	45.09	-0.633799	1.26195	597.49	3553.85	0.0491457	5.27026e+06	7.23882	2.96999
2021	Yuhuan	2016	1.87927e+07	66.1616	0.020884	0.020884	0	1.49876e+09	0.265003	0	0	45.83	0.688213	-1.11785	600	3898.66	0.0970232	0	7.23007	2.96999
2021	Yuhuan	2017	3.11703e+07	64.3589	-0.416758	-0.416758	0	1.37315e+09	0.254708	0	0	48.11	-0.851034	1.0928	603.531	4388.22	0.125572	163000	7.66066	2.96999
2021	Yuhuan	2018	4.08473e+07	59.8027	0.175093	0.175093	0	8.6373e+08	0.0531898	0	0	47.49	0.456177	0.897819	605.397	4874.67	0.110854	1.08222e+06	7.70941	2.96999
2021	Yuhuan	2019	2.6861e+07	59.7863	0.431591	0.431591	0	9.27906e+08	0.00939774	0	0	47.11	1.6104	-0.965601	606.638	5134.05	0.0532098	5.5912e+06	7.66661	2.96999
2022	Shanghai	2015	6.17737e+07	89.5671	-0.249994	-0.249856	0	1.50431e+09	0.0807153	0	0	36.52	-2.2583	2.58968	1442.97	25123.5	0.066012	1.05559e+07	7.70938	4.48121
2022	Shanghai	2016	7.02543e+07	81.0411	-0.038621	-0.038621	0	1.62673e+09	0.0800088	0	0	39.79	4.21266	-3.25364	1450	28178.7	0.121608	1.36959e+07	7.86715	4.48121
2022	Shanghai	2017	6.85309e+07	83.0438	-0.230712	-0.230711	0	1.75197e+09	0.0831334	0	0	36.51	-3.5394	2.92416	1455.13	30633	0.0870993	1.12981e+07	7.9478	4.48121
2022	Shanghai	2018	9.00911e+07	74.7507	-0.220484	-0.220484	0	2.42623e+09	0.286901	0	0	40.42	-4.40592	3.60163	1462.38	32679.9	0.0668195	4.13162e+07	8.09583	4.48121
2022	Shanghai	2019	1.24052e+08	72.4493	0.165576	0.165576	0	2.51897e+09	0.256951	0	0	36.47	-3.4862	-3.46459	0	38155.3	0.167548	2.40344e+07	8.25067	4.48121
2023	Chengdu	2015	4.17024e+07	101.732	-0.153416	-0.153416	0	3.74839e+09	0.23161	0	0	39.42	-2.71878	2.1123	1228.05	10801.2	0.0740381	1.38737e+07	6.61083	5.34417
2023	Chengdu	2016	9.35452e+07	101.055	-0.210613	-0.210613	0	4.69606e+09	0.313357	0	0	39.03	4.16585	-2.49079	1399	12170.2	0.126752	1.66486e+07	6.67219	5.34417
2023	Chengdu	2017	2.48186e+08	98.474	0.021304	0.021304	0	4.77917e+09	0.357917	0	0	35.68	-2.80161	2.2852	1435.3	13889.4	0.141259	2.52572e+07	6.33666	5.34417
2023	Chengdu	2018	1.93892e+08	86.2548	-0.142729	-0.142729	0	4.84604e+09	0.345225	0	0	34.88	-3.50148	2.87261	1478.1	15342.8	0.10464	6.92481e+07	6.49975	5.34417
2023	Chengdu	2019	2.11824e+08	76.7233	-0.006333	-0.006333	0	5.27929e+09	0.335847	0	0	31.35	-3.3819	-2.71858	0	17012.7	0.108838	5.9251e+07	6.84702	5.34417
2024	Nanjing	2015	1007014000	96.3945	-0.047056	-0.047056	0	89191816000	0.777945	0	0	53.09	-1.01663	2.03542	653.4	9720.77	0.102034	158850000	10.9008	6.28967
2024	Nanjing	2016	1257983000	90.4137	0.056411	0.056411	0	123846409000	0.592288	0	0	70.28	3.69971	-2.68164	663	10503	0.080472	381148000	10.8973	6.28967
2024	Nanjing	2017	1819177000	85.8356	0.117349	0.117349	0	139194153000	0.643479	0	0	70.56	-2.17475	2.40084	680.67	11715.1	0.115403	318238000	11.0556	6.28967
2024	Nanjing	2018	2898734000	86.2795	-0.323307	-0.323663	0	199467202000	0.557768	0	0	70.55	-3.09618	2.90232	696.94	12820.4	0.0943483	29750000	11.0472	6.28967
2024	Nanjing	2019	4148183000	84.8219	-0.121396	-0.121396	0	254020149000	0.787465	0	0	71.96	-3.07745	-2.71744	709.82	14030.1	0.0943613	338040000	11.0659	6.28967
2025	Guiyang	2015	1.64686e+08	60.9589	0.148295	0.148295	0	2.29318e+09	0.25148	0	0	55.44	-0.235811	0.590423	391.79	2891.16	0.157729	5.44288e+06	7.96587	5.34417
2025	Guiyang	2016	2.13703e+08	61.7562	0.024239	0.024239	0	2.62244e+09	0.302193	0	0	56.83	0.267424	-0.500074	401	3157.7	0.0921914	1.57839e+07	8.08316	5.34417
2025	Guiyang	2017	2.37063e+08	55.1699	-0.071535	-0.070646	1	2.98569e+09	0.345534	0	0	58.06	0.699334	0.364381	408.31	3798.45	0.202918	1.54077e+07	8.21466	5.34417
2025	Guiyang	2018	3.01632e+08	53.4932	-0.052792	-0.052792	1	3.38039e+09	0.356911	0	0	58.59	-0.0681529	0.626408	418.452	3798.45	0	12670000	8.23104	5.34417
2025	Guiyang	2019	3.77983e+08	50.0274	0.100752	0.100752	1	4.03229e+09	0.402974	0	0	57.81	-0.60864	-0.705969	427.826	4039.6	0.0634853	3.6507e+07	8.40102	5.34417
2026	Weihai	2015	4.41542e+07	72.9808	0.477586	0.477586	0	1.77495e+09	0.120926	0	0	47.56	-1.2543	0.896861	254.75	3001.57	0.0757005	1.13214e+07	7.30755	4.01312
2026	Weihai	2016	4.59533e+07	66.3644	-0.067778	-0.067778	0	2.38308e+09	0.090318	0	0	55.37	0.405983	-0.642531	256	3212.2	0.0701733	1.5766e+07	7.52689	4.01312
2026	Weihai	2017	6.27722e+07	67.7945	-0.100263	-0.100263	0	2.49348e+09	0.0954684	0	0	49.87	-0.725837	0.899976	255.72	3512.91	0.093615	6.04487e+06	7.70986	4.01312
2026	Weihai	2018	7.08193e+07	67.389	-0.078359	-0.07826	0	2.6008e+09	0.0849016	0	0	49.2	0.0922671	0.535754	256.54	3641.48	0.0365993	1.39656e+07	7.82374	4.01312
2026	Weihai	2019	7.71339e+07	74.326	-0.09523	-0.09523	0	2.70489e+09	0.0683799	0	0	50.46	0.573784	-0.731301	257.01	2963.73	-0.186119	1.86065e+07	7.75975	4.01312
2027	Guangzhou	2015	114649800	71.4685	1.49169	1.49169	0	4.68383e+10	0.107145	0	0	69.84	-2.53396	2.29224	854.19	18100.4	0.0834113	4.70428e+08	9.37695	5.34417
2027	Guangzhou	2016	1.65167e+08	70.0822	-0.119766	-0.119766	0	5.07952e+10	0.0163337	0	0	65.31	3.52341	-2.66987	870	19547.4	0.0799445	1.03665e+09	9.59377	5.34417
2027	Guangzhou	2017	2.24301e+08	75.6986	0.425521	0.426708	0	5.17893e+10	0.0153654	0	0	49.62	-2.92706	2.35685	897.87	21503.2	0.100049	7.35608e+08	9.68816	5.34417
2027	Guangzhou	2018	2.28938e+08	74.3151	-0.516618	-0.516618	0	5.16496e+10	0.00103286	0	0	46.86	-2.64427	2.00271	927.69	22859.3	0.0630696	8.72486e+08	9.50419	5.34417
2027	Guangzhou	2019	1.47971e+08	74.3644	0.208929	0.208391	0	5.55725e+10	0.00063963	0	0	47.04	-1.57064	-2.43251	953.72	23628.6	0.0336514	7.22901e+08	9.28386	5.34417
2028	Shanghai	2015	2.75394e+08	89.5671	-0.082269	-0.082269	0	3.35968e+09	0.238739	0	0	49.91	-2.2583	2.58968	1442.97	25123.5	0.066012	4.13289e+07	8.55708	4.48121
2028	Shanghai	2016	3.38864e+08	81.0411	0.194363	0.194363	0	3.69775e+09	0.241919	0	0	61.93	4.21266	-3.25364	1450	28178.7	0.121608	4.53613e+07	8.66378	4.48121
2028	Shanghai	2017	3.60044e+08	83.0438	0.024325	0.024325	0	4.13928e+09	0.284047	0	0	62	-3.5394	2.92416	1455.13	30633	0.0870993	1.84221e+07	8.67563	4.48121
2028	Shanghai	2018	3.53455e+08	74.7507	-0.501442	-0.501442	1	4.61048e+09	0.296782	0	0	60.57	-4.40592	3.60163	1462.38	32679.9	0.0668195	3.82156e+07	8.73684	4.48121
2028	Shanghai	2019	3.8706e+08	72.4493	0.345191	0.345191	1	4.78872e+09	0.321713	0	0	60.15	-3.4862	-3.46459	0	38155.3	0.167548	7.56407e+07	9.00246	4.48121
2029	Jinjiang	2015	8.12129e+07	53.9808	-0.291218	-0.291218	0	6.0339e+09	0.187128	0	1	49.17	-0.715162	1.21637	722.45	6137.71	0.070527	3.08843e+07	8.29231	4.81259
2029	Jinjiang	2016	7.3804e+07	51.9233	0.013638	0.013638	0	6.3581e+09	0.218494	0	1	54.08	0.334089	-1.13215	730	6646.63	0.0829161	4.74083e+07	8.38576	4.81259
2029	Jinjiang	2017	7.20469e+07	61.074	-0.142283	-0.142283	0	6.76636e+09	0.23608	0	1	57.69	-0.588349	1.57165	742.33	7547.83	0.135588	2.94934e+07	8.54384	4.81259
2029	Jinjiang	2018	5.27833e+07	60.8521	-0.228066	-0.228066	0	7.16703e+09	0.258046	0	1	57.36	0.376723	1.30218	755.12	8467.98	0.121909	4.02026e+07	8.65975	4.81259
2029	Jinjiang	2019	61152139	58.0712	-0.093473	-0.093473	0	7.57206e+09	0.259467	0	1	52.17	1.39363	-1.07273	760.7	9946.66	0.17462	2.43654e+07	8.66839	4.81259
2030	Guangzhou	2015	1.13653e+08	71.4685	-0.069061	-0.069061	0	3.04174e+09	0.362302	0	0	44.94	-2.53396	2.29224	854.19	18100.4	0.0834113	5.06102e+07	7.89903	5.34417
2030	Guangzhou	2016	1.51278e+08	70.0822	-0.170775	-0.170775	0	2.1145e+09	0.571949	0	0	44.22	3.52341	-2.66987	870	19547.4	0.0799445	4.69745e+07	7.92157	5.34417
2030	Guangzhou	2017	1.65101e+08	75.6986	-0.153478	-0.153478	0	2.13041e+09	0.55256	0	0	46.24	-2.92706	2.35685	897.87	21503.2	0.100049	4.51289e+07	7.80079	5.34417
2030	Guangzhou	2018	1.23281e+08	74.3151	-0.306595	-0.306595	0	2.43171e+09	0.432146	0	0	45.52	-2.64427	2.00271	927.69	22859.3	0.0630696	3.59694e+07	7.85105	5.34417
2030	Guangzhou	2019	1.43512e+08	74.3644	0.075917	0.075917	0	2399309412	0.377119	0	0	43.69	-1.57064	-2.43251	953.72	23628.6	0.0336514	4.01575e+07	7.66506	5.34417
2031	Jiedong	2015	3.61709e+07	62.3726	0.167906	0.167906	0	4.14864e+09	0.27606	0	0	53.61	-0.271953	-0.00273205	701.68	1890.01	0.0615409	1.09659e+07	7.32317	4.81259
2031	Jiedong	2016	3.95061e+07	61.5699	-0.264874	-0.264874	0	4.54268e+09	0.348325	0	0	35.3	0.895317	0.145279	697	2006.9	0.0618433	3.74974e+07	7.14451	4.81259
2031	Jiedong	2017	5.12086e+07	63.0575	-0.140504	-0.140504	0	5.33041e+09	0.448952	0	0	35.66	0.122544	-0.123086	703.23	1987.89	-0.00947098	4.36849e+07	7.37382	4.81259
2031	Jiedong	2018	7.70852e+07	66.2055	-0.13736	-0.13736	0	5.79042e+09	0.488955	0	0	35.97	0.646796	-0.40367	705.43	2152.47	0.0827893	7.37298e+07	7.52775	4.81259
2031	Jiedong	2019	7.98586e+07	61.0219	-0.051315	-0.051292	0	4.66705e+09	0.364033	0	0	32.3	0.968612	0.304406	707.07	2101.77	-0.0235537	2.66352e+07	7.55129	4.81259
2032	Yuhuan	2015	3.13983e+08	71.989	0.176792	0.176792	0	3.50849e+09	0.49179	0	0	91.21	-0.633799	1.26195	597.49	3553.85	0.0491457	3.69769e+07	9.36402	2.96999
2032	Yuhuan	2016	3.51894e+08	66.1616	0.041712	0.041712	0	4.22997e+09	0.408028	0	0	90.22	0.688213	-1.11785	600	3898.66	0.0970232	6.54194e+07	9.44532	2.96999
2032	Yuhuan	2017	3.83877e+08	64.3589	-0.005224	-0.005224	1	5.44634e+09	0.47799	0	0	91.72	-0.851034	1.0928	603.531	4388.22	0.125572	164300	9.58883	2.96999
2032	Yuhuan	2018	4.02633e+08	59.8027	0.045921	0.045757	1	6.2084e+09	0.538122	0	0	91.33	0.456177	0.897819	605.397	4874.67	0.110854	1.11289e+08	9.80974	2.96999
2032	Yuhuan	2019	4.52561e+08	59.7863	0.025543	0.025606	1	7.1023e+09	0.582409	0	0	92.66	1.6104	-0.965601	606.638	5134.05	0.0532098	1.66639e+08	9.89789	2.96999
2034	Huzhou	2015	2.93205e+07	94.4	0.288382	0.288382	1	7.45352e+08	0.357649	0	0	52.3	-0.480128	1.11767	263.71	2084.27	0.0655768	3.64311e+06	7.76946	4.81259
2034	Huzhou	2016	3.51919e+07	89.2219	0.032156	0.031713	1	1.05156e+09	0.198023	0	0	62.99	0.795502	-1.35307	265	2284.37	0.0960087	5.47241e+06	7.66397	4.81259
2034	Huzhou	2017	4.2594e+07	86.7808	0.294397	0.294397	1	3.61747e+09	0.00659342	0	0	73.45	-0.917889	1.12488	266.141	2476.13	0.0839423	8.64425e+07	7.67019	4.81259
2034	Huzhou	2018	3.21562e+07	80.3562	-0.524861	-0.524861	1	3.71951e+09	0.000767364	0	0	72.18	0.647752	0.847186	267.061	2719.07	0.0981128	8.63319e+07	2.4664	4.81259
2034	Huzhou	2019	3.8367e+07	79.9918	-0.130918	-0.130918	1	3.85428e+09	0.0101569	0	0	72.14	1.66491	-0.468326	267.57	3122.43	0.148345	9.67834e+07	2.52838	4.81259
2035	Zhongshan	2015	1.21103e+08	57.8356	0.174023	0.174023	0	2.40948e+09	0.389118	0	0	51.1	-1.32813	1.28135	158.68	3010.03	0.0662505	18295877	8.5622	2.96999
2035	Zhongshan	2016	1.37095e+08	61.6219	0.094426	0.094426	0	3.03339e+09	0.476155	0	0	43.46	0.792708	-1.30788	161	3202.78	0.0640343	1.27407e+07	8.74333	2.96999
2035	Zhongshan	2017	1.83925e+08	70.9781	0.240148	0.240148	0	3.35032e+09	0.440107	0	0	44.34	-1.7087	1.75464	170.47	3430.31	0.071043	1.32608e+07	9.00376	2.96999
2035	Zhongshan	2018	2.23619e+08	64.4164	-0.546038	-0.545775	0	4.27912e+09	0.492874	0	0	43.62	-0.313923	1.17877	176.92	3632.7	0.059	1.91449e+07	9.03406	2.96999
2035	Zhongshan	2019	2.37166e+08	69.8658	0.128851	0.128852	0	4.67378e+09	0.479995	0	0	40.42	1.44011	-0.9994	182.89	3101.1	-0.146338	3.08953e+07	8.95832	2.96999
2036	Nanchang	2015	8.98678e+07	71.0904	0.695174	0.695174	0	3.35796e+09	0.00891881	0	0	55.51	-0.0335829	0.520375	520.38	4000.01	0.0905272	3.37001e+07	7.72113	6.28967
2036	Nanchang	2016	1.29232e+08	73.8164	-0.133029	-0.13282	0	3.46311e+09	0.0457847	0	0	46.56	0.668883	-0.717002	523	4354.99	0.0887444	5.34564e+07	8.34431	6.28967
2036	Nanchang	2017	1.57435e+08	75.137	0.017941	0.017941	0	3.67884e+09	0.117312	0	0	42.43	-0.509994	0.526969	546.354	5003.19	0.14884	6.58904e+06	8.75105	6.28967
2036	Nanchang	2018	1.96085e+08	66.2274	-0.397966	-0.398131	0	4.27048e+09	0.260855	0	0	42.44	-0.954011	0.837306	554.554	5274.67	0.0542614	3.07048e+07	8.54656	6.28967
2036	Nanchang	2019	2.88104e+08	70.6904	0.694317	0.694317	0	4.85012e+09	0.36635	0	0	36.39	-1.54702	-0.676185	560.056	5596.18	0.0609539	3.09604e+07	8.69004	6.28967
2037	Guiyang	2015	71130000	60.9589	-0.142601	-0.141354	0	2.95009e+09	0.443288	1	0	48.1	-0.235811	0.590423	391.79	2891.16	0.157729	1.81722e+07	8.2291	5.34417
2037	Guiyang	2016	77990000	61.7562	0.074974	0.075106	0	3.15094e+09	0.472497	1	0	45.09	0.267424	-0.500074	401	3157.7	0.0921914	1.51146e+07	8.29561	5.34417
2037	Guiyang	2017	86060000	55.1699	-0.179282	-0.179282	0	3.08026e+09	0.479855	1	0	45.89	0.699334	0.364381	408.31	3798.45	0.202918	1.57626e+07	8.57929	5.34417
2037	Guiyang	2018	84230000	53.4932	0.01893	0.01893	1	3.94107e+09	0.303445	1	0	31	-0.0681529	0.626408	418.452	3798.45	0	503918	8.69019	5.34417
2037	Guiyang	2019	78141600	50.0274	-0.092177	-0.092311	0	4.50225e+09	0.390757	1	0	59.62	-0.60864	-0.705969	427.826	4039.6	0.0634853	1.1632e+07	8.49687	5.34417
2038	Beijing	2015	1.05488e+08	123.041	-0.066044	-0.066203	0	3.4091e+09	0.0355171	0	0	51.27	-3.31731	2.78251	1345.2	23014.6	0.0789355	1.43619e+07	7.85403	5.4897
2038	Beijing	2016	1.02041e+08	113.37	-0.103436	-0.103423	0	3.73363e+09	0.0325217	0	0	50.24	3.72133	-3.77657	1363	25669.1	0.115342	2.01321e+07	7.73375	5.65475
2038	Beijing	2017	1.07126e+08	101.986	0.122926	0.123339	0	4.2053e+09	0.0496727	0	0	51.09	-4.57021	3.46685	1363	28014.9	0.0913849	9.0261e+06	7.85725	5.60908
2038	Beijing	2018	1.48105e+08	94.6932	-0.386771	-0.386771	1	4.92289e+09	0.0829874	0	0	51.62	-5.88025	4.38709	1359	30320	0.0822812	2.14119e+07	8.36699	5.52057
2038	Beijing	2019	170936180	86.2932	-0.154218	-0.153024	0	5.12018e+09	0.055906	0	0	49.64	-5.8787	-4.26625	1367.9	35371.3	0.1666	3.06337e+07	8.26627	5.34417
2041	Laizhou	2015	3.73845e+07	89.3781	-0.018815	-0.018815	0	1.80867e+09	0.215661	0	0	68.75	-0.510615	0.880458	653.28	6446.08	0.0739746	1.0417e+07	7.94796	4.81259
2041	Laizhou	2016	4.77565e+07	83.2274	0.205855	0.205855	0	2.19847e+09	0.167061	0	0	68.44	-0.0853448	-0.883932	655	6925.66	0.0743985	1.00355e+07	7.96245	4.81259
2041	Laizhou	2017	5.10051e+07	80.6767	-0.013734	-0.013734	0	2345293512	0.156194	0	0	69.55	-0.619555	0.754679	654.23	7343.53	0.0603367	1.11441e+07	7.23138	4.81259
2041	Laizhou	2018	5.5065e+07	76.6384	-0.204082	-0.204082	0	2.72119e+09	0.0966392	0	0	67.94	0.319406	0.633593	653.87	7832.58	0.066596	1.26986e+06	7.18267	4.81259
2041	Laizhou	2019	8.1523e+07	89.6712	-0.041749	-0.041749	0	2.97749e+09	0.102022	0	0	67.72	-0.034372	-0.716109	653.45	7653.45	-0.0228699	1.1504e+07	7.29102	4.81259
2042	Huaibei	2015	1.04236e+08	94.6438	-0.009836	-0.009836	0	3.72718e+09	0.329122	0	0	66.09	0.0892389	0.180187	216.5	760.39	0.000991789	2.92372e+08	8.69425	4.81259
2042	Huaibei	2016	1.39972e+08	93.1068	0.11581	0.117	0	3.40492e+09	0.247688	0	0	67.74	-0.147995	-0.398907	217	799.034	0.0508203	4.22576e+08	8.9331	4.81259
2042	Huaibei	2017	2.05468e+08	108.622	0.237741	0.237618	0	5.72651e+09	0.135058	0	0	64.61	0.0987871	0.000249625	216.95	924.01	0.156409	316758	9.20103	4.81259
2042	Huaibei	2018	1.92522e+08	101.784	-0.23906	-0.23906	1	6.42138e+09	0.249567	0	0	64.61	0.580282	-0.14155	217.86	985.19	0.0662114	445410	9.27105	4.81259
2042	Huaibei	2019	1.62548e+08	100.86	0.030676	0.030676	1	5.66548e+09	0.273419	0	0	64.52	0.611247	0.0774699	218.72	1077.94	0.0941443	3.82591e+08	9.40136	4.81259
2043	Deqing	2015	2.49103e+07	94.4	0.207004	0.207004	0	9.52387e+08	0.0757256	0	0	36.43	-0.480128	1.11767	263.71	2084.27	0.0655768	7.5297e+06	8.22561	5.34417
2043	Deqing	2016	3.41831e+07	89.2219	0.179089	0.179089	0	1.65129e+09	0.0939437	0	0	51.86	0.795502	-1.35307	265	2284.37	0.0960087	9.93063e+06	8.69088	5.34417
2043	Deqing	2017	4.68448e+07	86.7808	-0.105658	-0.105658	1	2.02477e+09	0.164182	0	0	46.21	-0.917889	1.12488	266.141	2476.13	0.0839423	1.0206e+07	9.00158	5.34417
2043	Deqing	2018	5.38982e+07	80.3562	-0.377489	-0.377489	1	2.11118e+09	0.392144	0	0	46.21	0.647752	0.847186	267.061	2719.07	0.0981128	1.71418e+07	9.00714	5.34417
2043	Deqing	2019	5.16996e+07	79.9918	0.236507	0.236507	0	2.37332e+09	0.459845	0	0	49.6	1.66491	-0.468326	267.57	3122.43	0.148345	1.59031e+07	9.03574	5.34417
2044	Nantong	2015	2.53773e+06	91.5918	-0.456427	-0.456427	0	5.96828e+09	0.0146928	0	0	55.15	-0.302539	1.1207	766.77	6148.4	0.0876937	1.32808e+06	7.86926	6.28967
2044	Nantong	2016	2.2477e+06	81.9781	-0.078981	-0.078981	0	6.04071e+09	0.0347765	0	0	49.52	0.659049	-1.18765	767	6768.2	0.100808	2.79045e+06	8.44847	6.28967
2044	Nantong	2017	3.97534e+06	82.4356	0.271101	0.271101	0	9.75892e+09	0.0964451	0	0	51.85	-0.917011	1.21124	764.47	7734.64	0.142791	5.13488e+06	8.54322	6.28967
2044	Nantong	2018	3.77976e+07	76.3205	-0.36766	-0.36766	0	9.89526e+09	0.143551	0	0	49.11	0.0230428	1.04181	762.52	8427	0.0895142	4.12268e+06	8.69398	6.28967
2044	Nantong	2019	4.66458e+07	72.2795	0.400154	0.399286	0	1.22437e+10	0.174306	0	0	45.03	1.20106	-0.886136	759.82	9383.39	0.113491	1.16895e+07	8.68561	6.28967
2045	Guangzhou	2015	128658888	71.4685	0.65079	0.65079	0	2380210257	0.475522	0	0	42.36	-2.53396	2.29224	854.19	18100.4	0.0834113	12567931	8.08139	5.34417
2045	Guangzhou	2016	152457347	70.0822	-0.119538	-0.119538	0	2756110163	0.532752	0	0	36.46	3.52341	-2.66987	870	19547.4	0.0799445	31043073	8.19095	5.34417
2045	Guangzhou	2017	182469808	75.6986	0.068607	0.068607	0	3501630923	0.618231	0	0	34.83	-2.92706	2.35685	897.87	21503.2	0.100049	30879155	8.57149	5.34417
2045	Guangzhou	2018	206941395	74.3151	-0.377967	-0.377967	0	3871532057	0.604965	0	0	37.41	-2.64427	2.00271	927.69	22859.3	0.0630696	25311322	8.51683	5.34417
2045	Guangzhou	2019	189707024	74.3644	0.928116	0.928115	0	3849813709	0.561715	0	0	38.14	-1.57064	-2.43251	953.72	23628.6	0.0336514	26252540	8.66149	5.34417
2046	Luoyang	2015	6.8995e+07	105.173	0.036587	0.036591	0	1.98313e+09	0.374988	0	0	51.89	0.0375664	0.645988	728.45	3469.03	0.0561576	1.11197e+07	6.54277	4.56521
2046	Luoyang	2016	6.78065e+07	120.907	0.140074	0.140075	0	2.12901e+09	0.330555	0	0	54.92	-0.169436	-0.527995	737	3820.11	0.101204	2.85538e+07	6.57027	4.56521
2046	Luoyang	2017	1.20332e+08	119.592	-0.179442	-0.179442	0	2.5628e+09	0.185939	0	0	64.11	0.128113	0.542978	710.14	4290.19	0.123054	3.55309e+07	7.60046	4.56521
2046	Luoyang	2018	1.62498e+08	106.567	-0.043104	-0.043104	0	3.64095e+09	0.284793	0	0	68.35	-0.10981	0.496594	713.67	4640.78	0.0817203	9.26948e+06	7.90504	4.56521
2046	Luoyang	2019	2.21658e+08	112.362	-0.154803	-0.154803	0	3.71626e+09	0.301472	0	0	65.37	-0.132877	-0.405588	0	5034.9	0.0849249	5.57751e+07	7.87364	4.56521
2047	Shenzhen	2015	0	54.7479	-0.043142	-0.043142	0	3.4987e+09	0.000272066	0	0	59.13	-6.60352	4.29049	354.99	17502.9	0.0938045	1.67668e+06	9.61023	4.60227
2047	Shenzhen	2016	2.02429e+08	54.9671	-0.01799	-0.01799	0	4.46493e+09	0.229047	0	0	55.94	6.79173	-4.76045	385	19492.6	0.113681	6.34756e+06	9.57331	4.60227
2047	Shenzhen	2017	2.01267e+08	56.4712	-0.100592	-0.100592	0	5.35989e+09	0.227148	0	0	57.91	-6.53951	4.56086	445.74	22490.1	0.153774	1.54631e+07	9.77928	4.60227
2047	Shenzhen	2018	2.06891e+08	53.2	0.177821	0.177727	0	5.10827e+09	0.208265	0	0	55.39	-5.7208	4.50079	445.74	24222	0.0770082	7.70245e+06	9.7449	4.60227
2047	Shenzhen	2019	2.09912e+08	57.5671	0.079714	0.079739	0	4.6617e+09	0.141736	0	0	50.53	-4.12869	-4.80715	445.74	26927.1	0.11168	9.19631e+06	9.72177	4.60227
2048	Xiangshan	2015	2.77692e+08	80.2521	-0.082329	-0.082329	0	5.39651e+09	0.293881	0	0	42.1	-0.712217	1.59165	586.57	8003.61	0.0516839	3.1112e+07	9.07754	4.01312
2048	Xiangshan	2016	2.73826e+08	72.4274	-0.02375	-0.02375	0	7.6707e+09	0.425001	0	0	46.16	0.982299	-1.56082	591	8686.49	0.0853216	6.01381e+07	9.21748	4.01312
2048	Xiangshan	2017	3.81725e+08	73.6685	0.156858	0.156858	0	1.02171e+10	0.299723	0	0	43.08	-0.729108	1.65061	596.931	9842.06	0.133031	3.59914e+07	9.31402	4.01312
2048	Xiangshan	2018	5.17509e+08	67.0164	-0.133436	-0.133475	0	9.12933e+09	0.225673	0	0	46.04	-0.224243	1.34668	602.957	10745.5	0.0917897	777928	9.2917	4.01312
2048	Xiangshan	2019	5.69205e+08	68.5671	0.418967	0.420057	1	9.79711e+09	0.195675	0	0	45.45	1.16999	-1.33227	608.471	11985.1	0.115366	6.92537e+07	9.39129	4.01312
2049	Yutian	2015	3.60353e+08	121.926	0.5055	0.5055	0	2.44105e+09	0.0218086	0	0	64.97	-0.118965	0.522502	754.96	6103.06	-0.0196363	9.97106e+07	7.77347	2.96999
2049	Yutian	2016	4.43868e+08	113.255	-0.275215	-0.275215	0	2.5404e+09	0.0224503	0	0	57.19	-0.268174	-0.461949	760	6354.87	0.0412592	1.27654e+08	7.8543	2.96999
2049	Yutian	2017	5.02803e+08	113.877	0.609854	0.610042	0	2.63145e+09	0.00298288	0	0	51.57	0.274942	0.268284	789.7	6530.15	0.0275818	7.04019e+07	8.09965	2.96999
2049	Yutian	2018	4.91904e+08	104.066	-0.388845	-0.388845	0	2.98001e+09	0.118288	0	0	47.92	0.158483	0.375536	755	6300.03	-0.035239	5.05221e+07	8.41557	2.96999
2049	Yutian	2019	5.75472e+08	97.6082	0.168693	0.168693	0	3.13803e+09	0.156288	0	0	46.23	1.18584	-0.489902	0	6513.57	-0.01163	4.72755e+07	8.75443	2.96999
2050	Xinchang	2015	2.25609e+08	85.6986	0.012214	0.012214	0	4.4363e+09	0.278093	0	0	61.67	-0.418713	1.44902	443.11	4789.03	0.05924	3.27933e+07	8.62523	4.01312
2050	Xinchang	2016	2.45832e+08	77.8767	0.155547	0.155547	0	5.37244e+09	0.33422	0	0	63.58	0.416031	-1.23898	445	5078.37	0.0604172	6.69708e+07	8.70032	4.01312
2050	Xinchang	2017	3.27171e+08	82.0164	0.136499	0.136499	0	7.79231e+09	0.28266	0	0	66.42	-0.46407	1.34758	446.48	5416.9	0.0666612	5.24335e+07	9.00712	4.01312
2050	Xinchang	2018	4.37167e+08	76.2822	-0.317189	-0.317962	1	9.18274e+09	0.38538	0	0	70.24	0.554832	1.36238	447.21	5780.74	0.0671676	6.12269e+07	9.07395	4.01312
2050	Xinchang	2019	5.32012e+08	72.589	0.523402	0.523402	1	9.7623e+09	0.385692	0	0	68.1	1.56388	-1.00711	447.866	6094.67	0.0708781	1.01972e+08	9.06637	4.01312
2051	Beijing	2015	3.00795e+08	123.041	-0.029333	-0.029333	0	1.92977e+10	0.652586	0	0	67.53	-3.31731	2.78251	1345.2	23014.6	0.0789355	1.44935e+06	9.18662	5.4897
2051	Beijing	2016	3.01398e+08	113.37	0.170715	0.170715	0	1.79734e+10	0.558964	0	0	69.18	3.72133	-3.77657	1363	25669.1	0.115342	2.21217e+06	9.10551	5.65475
2051	Beijing	2017	3.74259e+08	101.986	-0.10401	-0.10401	0	1.78236e+10	0.485408	0	0	67.27	-4.57021	3.46685	1363	28014.9	0.0913849	2435925	9.41077	5.60908
2051	Beijing	2018	3.10412e+08	94.6932	-0.294393	-0.29338	1	18034605327	0.440366	0	0	66.83	-5.88025	4.38709	1359	30320	0.0822812	7.596e+06	9.44029	5.52057
2051	Beijing	2019	6.06463e+08	86.2932	-0.152188	-0.152188	1	17678682206	0.350641	0	0	67.38	-5.8787	-4.26625	1367.9	35371.3	0.1666	1.26665e+07	9.18151	5.34417
2052	Shenzhen	2015	6.26691e+07	54.7479	0.093739	0.093739	0	3.12097e+09	0.499023	0	0	33.48	-6.60352	4.29049	354.99	17502.9	0.0938045	3.01774e+07	7.51743	4.60227
2052	Shenzhen	2016	5.29136e+07	54.9671	0.129031	0.129031	0	2.121e+09	0.526864	0	0	32.5	6.79173	-4.76045	385	19492.6	0.113681	1.34531e+07	7.04711	4.60227
2052	Shenzhen	2017	3.49745e+07	56.4712	-0.06994	-0.069941	0	2.19385e+09	0.541226	0	0	30.8	-6.53951	4.56086	445.74	22490.1	0.153774	6.52289e+06	7.25039	4.60227
2052	Shenzhen	2018	6.4063e+07	53.2	0.01707	0.01707	0	1.82716e+09	0.579828	0	0	31.24	-5.7208	4.50079	445.74	24222	0.0770082	5.76627e+06	7.43606	4.60227
2052	Shenzhen	2019	7.45128e+07	57.5671	-0.258572	-0.258572	0	1.28263e+09	0.54179	0	0	30.93	-4.12869	-4.80715	445.74	26927.1	0.11168	5.64199e+06	7.40959	4.60227
2053	Kunming	2015	578002	54.789	0.036813	0.036813	0	3.05996e+09	0.373829	0	0	69.77	0.48103	0.250918	555.57	3968.01	0.0686806	6.62176e+06	7.6152	4.81259
2053	Kunming	2016	812072	55.4603	0.324288	0.324289	0	2.43008e+09	0.0938039	0	0	68.2	-0.206521	-0.53106	560	4300.08	0.0836876	9.46874e+06	7.58302	4.81259
2053	Kunming	2017	2.15134e+06	56.1315	-0.065104	-0.065104	1	2.31065e+09	0.0735952	0	0	70.7	0.815268	0.435607	678.3	4857.64	0.129663	1.33255e+07	7.61971	4.81259
2053	Kunming	2018	2.30824e+06	54.2548	-0.341833	-0.341833	1	2.28525e+09	0.0966908	0	0	76.37	-0.465547	0.525782	685	5206.9	0.0718991	1.9492e+07	7.55833	4.81259
2053	Kunming	2019	9.06843e+06	54.8	-0.077913	-0.077913	1	3.77975e+09	0.0607922	0	0	82.47	-0.719487	-0.23722	695	6475.88	0.243711	2.91343e+07	7.55049	4.81259
2054	Foshan	2015	4.9641e+07	67.7589	0.286939	0.286939	0	2.16367e+09	0.265823	1	0	54.32	-1.21963	1.5454	388.97	8003.92	0.0755643	1.23115e+07	8.27255	5.34417
2054	Foshan	2016	7.22779e+07	70.4521	0.045073	0.045073	0	2.42582e+09	0.331416	1	0	55.26	1.0322	-1.64857	400	8630	0.0782219	3.46123e+07	8.20457	5.34417
2054	Foshan	2017	7.40873e+07	76.9945	-0.034185	-0.034185	0	2.61931e+09	0.375063	1	0	59.51	-1.11152	1.77238	419.59	9398.52	0.0890517	1.65716e+07	8.24442	5.34417
2054	Foshan	2018	8.95162e+07	72.4795	0.285919	0.28592	1	2.62738e+09	0.355505	1	0	52.75	0.561028	1.21355	436.98	9935.88	0.0571759	1.97142e+07	7.8355	5.34417
2054	Foshan	2019	8.89402e+07	73.4192	0.003455	0.003454	1	2.59808e+09	0.331949	1	0	53.88	1.11134	-1.09865	461.28	10751	0.0820399	1.92724e+07	7.80272	5.34417
2055	Shenzhen	2015	1.43653e+08	54.7479	-0.149424	-0.149424	0	3.05533e+09	0.565037	0	0	55.02	-6.60352	4.29049	354.99	17502.9	0.0938045	8.52934e+06	8.2007	4.60227
2055	Shenzhen	2016	2.15129e+08	54.9671	-0.234019	-0.234019	0	3.54178e+09	0.617835	0	0	47.63	6.79173	-4.76045	385	19492.6	0.113681	4.95107e+07	8.5479	4.60227
2055	Shenzhen	2017	3.33607e+08	56.4712	-0.096348	-0.096348	0	5.34078e+09	0.651106	0	0	49.46	-6.53951	4.56086	445.74	22490.1	0.153774	6.18722e+07	8.72755	4.60227
2055	Shenzhen	2018	4.04336e+08	53.2	-0.429559	-0.429559	0	6.20024e+09	0.663064	0	0	48.89	-5.7208	4.50079	445.74	24222	0.0770082	5.17775e+07	8.88782	4.60227
2055	Shenzhen	2019	4.30533e+08	57.5671	0.009989	0.009989	0	5.99642e+09	0.646578	0	0	46.6	-4.12869	-4.80715	445.74	26927.1	0.11168	6000	8.88333	4.60227
2056	Dongyang	2015	1.5632e+08	85.0795	-0.014727	-0.014727	0	5.07086e+09	0.304142	0	0	61.91	-0.84139	1.17757	478.09	3402.34	0.0605127	4.91433e+07	8.28872	5.34417
2056	Dongyang	2016	2.06491e+08	75.7041	-0.182515	-0.182515	0	5.75148e+09	0.312032	0	0	59.73	0.309016	-0.947107	481	3684.94	0.0830594	5.33846e+07	8.45483	5.34417
2056	Dongyang	2017	2.44639e+08	79.0685	0.409157	0.409157	1	6.47514e+09	0.29684	0	0	63.38	-0.812746	1.27664	485.52	3848.62	0.0444197	5.27089e+07	8.59971	5.34417
2056	Dongyang	2018	3.11495e+08	69.6384	-0.209377	-0.209377	1	6.56128e+09	0.284307	0	0	61.33	0.35477	0.794582	488.966	4100.23	0.0653767	9.57868e+07	8.64223	5.34417
2056	Dongyang	2019	2.95599e+08	69.2877	0.102575	0.102575	1	7.61373e+09	0.319354	0	0	62.12	0.738667	-1.20902	491.933	4559.91	0.112111	1.62167e+08	8.63243	5.34417
2057	Ma'anshan	2015	1.29378e+07	89.7863	0.197457	0.197426	0	5.9578e+08	0.110076	1	0	38.67	0.553513	-0.142115	228.5	1365.3	0.0241422	2.1521e+07	6.7074	6.28967
2057	Ma'anshan	2016	1.71183e+07	81.9123	0.129051	0.129049	0	6.47713e+08	0.167858	1	0	37.86	-0.705861	-0.285028	229	1493.76	0.0940869	4.52931e+06	6.7987	6.28967
2057	Ma'anshan	2017	4.91622e+07	91.5671	0.049859	0.049859	0	1.34483e+09	0.107294	1	0	49.31	0.492295	0.15905	229.35	1710.09	0.144821	1.39796e+07	7.66501	6.28967
2057	Ma'anshan	2018	6.35028e+07	87.811	-0.150917	-0.150916	1	1.39278e+09	0.156085	1	0	51.13	0.208364	0.328736	229.11	1918.1	0.121637	1.76168e+07	7.71086	6.28967
2057	Ma'anshan	2019	7.13572e+07	86.0849	-0.297425	-0.297426	0	1.54018e+09	0.237528	1	0	44.74	0.790206	-0.214124	229.14	2110.97	0.100553	2.13774e+07	7.71436	6.28967
2058	Shanghai	2015	5.84738e+06	89.5671	0.343971	0.343971	0	2.06297e+08	0.111581	0	0	56.39	-2.2583	2.58968	1442.97	25123.5	0.066012	3.44624e+06	5.97335	4.48121
2058	Shanghai	2016	5.25138e+06	81.0411	0.282043	0.282043	0	2.1311e+08	0.166714	0	0	50.86	4.21266	-3.25364	1450	28178.7	0.121608	4.91089e+06	6.08984	4.48121
2058	Shanghai	2017	6.53747e+06	83.0438	-0.010681	-0.010681	0	1.99052e+08	0.142795	0	0	51.56	-3.5394	2.92416	1455.13	30633	0.0870993	1.11578e+06	6.2294	4.48121
2058	Shanghai	2018	4.05316e+06	74.7507	0.256681	0.256682	0	1.97642e+08	0.156198	0	0	54.89	-4.40592	3.60163	1462.38	32679.9	0.0668195	2.80289e+06	6.30564	4.48121
2058	Shanghai	2019	3.57033e+06	72.4493	0.53894	0.538947	0	1.70385e+08	0.0619629	0	0	56.06	-3.4862	-3.46459	0	38155.3	0.167548	3.54966e+06	6.37025	4.48121
2059	Kunming	2015	1.85575e+07	54.789	0.171084	0.171084	0	4.05927e+09	0.497801	0	0	76.18	0.48103	0.250918	555.57	3968.01	0.0686806	6.70426e+06	7.7484	4.81259
2059	Kunming	2016	1.77145e+07	55.4603	0.371168	0.371168	0	2.06953e+09	0.409885	0	0	73.89	-0.206521	-0.53106	560	4300.08	0.0836876	1.7093e+07	7.79773	4.81259
2059	Kunming	2017	0	56.1315	-0.277431	-0.277252	0	4.7787e+09	0.610377	0	0	73.97	0.815268	0.435607	678.3	4857.64	0.129663	5.34529e+06	7.89752	4.81259
2059	Kunming	2018	0	54.2548	-0.315668	-0.315607	0	2.8173e+09	0.299038	0	0	74.13	-0.465547	0.525782	685	5206.9	0.0718991	1873100	8.17764	4.81259
2059	Kunming	2019	3.66558e+07	54.8	-0.240265	-0.240265	0	4.04134e+09	0.291874	0	0	74.24	-0.719487	-0.23722	695	6475.88	0.243711	1.18017e+07	8.17477	4.81259
2060	Guangzhou	2015	2.13945e+08	71.4685	-0.234743	-0.234742	0	1.45944e+10	0.820096	0	1	39.6	-2.53396	2.29224	854.19	18100.4	0.0834113	7.68958e+06	8.66778	5.34417
2060	Guangzhou	2016	2.21836e+08	70.0822	0.124112	0.124113	0	1.00158e+10	0.742185	0	1	40.52	3.52341	-2.66987	870	19547.4	0.0799445	2.55576e+07	4.00337	5.34417
2060	Guangzhou	2017	228543400	75.6986	-0.086969	-0.086969	0	1.08357e+10	0.754759	0	1	38.29	-2.92706	2.35685	897.87	21503.2	0.100049	9.52136e+06	4.06534	5.34417
2060	Guangzhou	2018	2.51744e+08	74.3151	-0.068553	-0.068553	0	1.3765e+10	0.786538	0	1	39.49	-2.64427	2.00271	927.69	22859.3	0.0630696	7.53986e+06	4.28225	5.34417
2060	Guangzhou	2019	3.51824e+08	74.3644	-0.055099	-0.055098	0	1.8093e+10	0.830327	0	1	39.74	-1.57064	-2.43251	953.72	23628.6	0.0336514	1.31525e+07	4.54255	5.34417
2061	Jiangshan	2015	7.57174e+07	71.4082	-0.367278	-0.367279	0	1.83302e+09	0.236753	0	0	34.191	-0.714341	0.575483	256.38	1146.13	0.0278312	4.68892e+06	8.22111	4.81259
2061	Jiangshan	2016	1.27866e+08	68.4493	0.274145	0.274145	1	2.63601e+09	0.182722	0	0	47.27	-0.00638045	-0.432571	257	1251.59	0.0920104	1.82448e+07	7.74196	4.81259
2061	Jiangshan	2017	2.51828e+08	70.7233	0.510213	0.510213	1	5.52456e+09	0.0333008	0	0	75.84	-0.31908	0.386373	257.808	1331.27	0.0636645	1.41702e+07	9.73141	4.81259
2061	Jiangshan	2018	3.0039e+08	64.8795	0.028657	0.028657	1	6.28306e+09	0.0409807	0	0	81.42	0.587986	0.522783	257.875	1470.58	0.104644	369600	9.91592	4.81259
2061	Jiangshan	2019	3.81977e+08	62.8822	-0.001876	-0.001876	1	6.33099e+09	0.0351237	0	0	75.9	1.03508	-0.272773	257.632	1573.52	0.0699996	2.72349e+07	9.97333	4.81259
2062	Xiangshan	2015	2.12907e+08	80.2521	-0.049855	-0.049855	0	9.96949e+09	0.807471	0	0	67.78	-0.712217	1.59165	586.57	8003.61	0.0516839	3.24965e+06	9.01479	4.01312
2062	Xiangshan	2016	2.08747e+08	72.4274	0.154457	0.154457	0	9.85703e+09	0.796517	0	0	68.09	0.982299	-1.56082	591	8686.49	0.0853216	2.85463e+06	9.07604	4.01312
2062	Xiangshan	2017	2.17755e+08	73.6685	-0.114835	-0.114835	0	9.6031e+09	0.768381	0	0	65.9	-0.729108	1.65061	596.931	9842.06	0.133031	1707500	8.99385	4.01312
2062	Xiangshan	2018	2.80953e+08	67.0164	0.08532	0.08532	0	1.07315e+10	0.756282	0	0	66.63	-0.224243	1.34668	602.957	10745.5	0.0917897	791000	9.15478	4.01312
2062	Xiangshan	2019	3.31897e+08	68.5671	-0.091515	-0.091515	0	1.18062e+10	0.772741	0	0	65.4	1.16999	-1.33227	608.471	11985.1	0.115366	3134500	9.32104	4.01312
2063	Zhuhai	2015	2.2837e+08	57.337	0.044705	0.044686	0	2.02071e+09	0.152837	0	0	35.48	-2.77644	1.89639	112.45	2025.41	0.0847242	4.19549e+07	7.33941	2.96999
2063	Zhuhai	2016	2.42646e+08	57.7808	-0.138744	-0.138744	0	2.32898e+09	0.224629	0	0	33.78	1.71542	-2.10525	115	2226.37	0.0992192	2.94084e+07	7.52584	2.96999
2063	Zhuhai	2017	2.92323e+08	60.6849	0.03277	0.032719	0	2.4701e+09	0.183886	0	0	33.79	-2.1314	1.84508	118.87	2675.18	0.201588	3.05594e+07	7.57262	2.96999
2063	Zhuhai	2018	2.97945e+08	61.3726	-0.084149	-0.083903	0	2.62047e+09	0.126797	0	0	35.46	-1.51331	1.65112	127.4	2914.74	0.0895474	2.72307e+07	7.65571	2.96999
2063	Zhuhai	2019	3.52689e+08	59.9507	0.340927	0.340927	0	2.74769e+09	0.107741	0	0	35.41	-2.46758	-2.49246	133.29	3435.89	0.178799	1.62015e+07	7.83025	2.96999
2064	Wenzhou	2015	7.1573e+07	73.9397	-0.27588	-0.275879	0	4.24434e+09	0.207718	0	0	46.97	-0.891357	1.60887	811.21	4618.08	0.0732111	1.09993e+07	8.11382	4.01312
2064	Wenzhou	2016	6.35016e+07	69.9726	0.145649	0.145866	1	3.95725e+09	0.245514	0	0	46.97	0.539532	-1.47861	818	5101.56	0.104693	1.54868e+07	8.12902	4.01312
2064	Wenzhou	2017	1.28207e+08	70.1452	0.027955	0.027955	1	4.18304e+09	0.269832	0	0	46.97	-1.41154	1.78121	824.547	5411.59	0.0607719	1.90688e+07	8.51087	4.01312
2064	Wenzhou	2018	1.70398e+08	62.2959	0.029168	0.028825	1	5.93846e+09	0.359895	0	0	47.11	-0.0274723	1.42774	828.745	6006.16	0.10987	1872071	9.46283	4.01312
2064	Wenzhou	2019	5.30096e+08	59.3151	0.248511	0.248644	1	9.16052e+09	0.274656	0	0	79.55	1.70089	-1.17782	832.365	6606.11	0.0998891	1.53743e+08	9.27403	4.01312
2065	Beijing	2015	8.84213e+08	123.041	-0.043812	-0.043812	0	9.55342e+09	0.238065	0	0	52.33	-3.31731	2.78251	1345.2	23014.6	0.0789355	2.58612e+07	8.93588	5.4897
2065	Beijing	2016	8.10131e+08	113.37	-0.039458	-0.039052	0	1.04434e+10	0.275012	0	0	52.39	3.72133	-3.77657	1363	25669.1	0.115342	5.5038e+07	9.06479	5.65475
2065	Beijing	2017	1.11498e+09	101.986	-0.250141	-0.250377	0	1.15141e+10	0.317288	0	0	51.7	-4.57021	3.46685	1363	28014.9	0.0913849	6.45284e+07	9.21192	5.60908
2065	Beijing	2018	1.01328e+09	94.6932	-0.171666	-0.172313	0	1.30321e+10	0.390988	0	0	49.34	-5.88025	4.38709	1359	30320	0.0822812	8.29815e+07	9.35981	5.52057
2065	Beijing	2019	1.22507e+09	86.2932	0.448235	0.447798	0	1.40215e+10	0.412776	0	0	50.39	-5.8787	-4.26625	1367.9	35371.3	0.1666	6.4983e+07	9.39945	5.34417
2066	Beijing	2015	5.34001e+07	123.041	-0.109631	-0.109632	0	1.8076e+09	0.845909	1	0	48.15	-3.31731	2.78251	1345.2	23014.6	0.0789355	2.56213e+07	7.92012	5.4897
2066	Beijing	2016	5.29424e+07	113.37	0.120754	0.120754	0	1.7876e+09	0.82937	1	0	47.86	3.72133	-3.77657	1363	25669.1	0.115342	2.32849e+07	7.87308	5.65475
2066	Beijing	2017	6.00869e+07	101.986	-0.294429	-0.294429	0	1.93688e+09	0.837879	1	0	47.53	-4.57021	3.46685	1363	28014.9	0.0913849	7.48277e+06	8.10874	5.60908
2066	Beijing	2018	1.19572e+08	94.6932	0.059777	0.059777	0	1.91985e+09	0.835914	1	0	45.54	-5.88025	4.38709	1359	30320	0.0822812	8.76334e+06	8.59658	5.52057
2066	Beijing	2019	1.37138e+08	86.2932	-0.083739	-0.083739	0	1.9694e+09	0.839291	1	0	45.27	-5.8787	-4.26625	1367.9	35371.3	0.1666	2.32956e+07	8.58365	5.34417
2067	Pinghu	2015	7.76356e+07	91.5945	0.225076	0.225076	0	5.03606e+09	0.403418	0	0	19.94	-1.10665	1.3005	349.48	3517.81	0.0492758	3.48188e+07	8.20589	4.48121
2067	Pinghu	2016	9.46501e+07	81.9945	-0.196796	-0.196796	0	5.00507e+09	0.374626	0	0	22.96	0.610603	-1.4429	352	3862.11	0.0978745	1.24738e+08	8.38236	4.48121
2067	Pinghu	2017	1.42282e+08	83.2301	0.025693	0.025693	0	5.3344e+09	0.338979	0	0	19.99	-1.05679	1.36121	356.371	4380.52	0.13423	2.32721e+08	8.7623	4.48121
2067	Pinghu	2018	2.06025e+08	79.3836	-0.082918	-0.082917	1	5.39807e+09	0.29451	0	0	19.36	0.235039	1.45578	360.437	4871.98	0.112192	3.06102e+08	8.86658	4.48121
2067	Pinghu	2019	1.75844e+08	74.811	-0.0223	-0.022302	1	4.37934e+09	0.103735	0	0	20.79	1.72748	-1.1056	363.699	5370.32	0.102287	2.32984e+08	8.7369	4.48121
2068	Jingdezhen	2015	3.13794e+08	65.1973	0.019005	0.019005	0	4.22735e+09	0.599803	1	0	48.76	-1.03632	0.0340066	166.73	772.056	0.0458431	2.8649e+07	8.55449	4.81259
2068	Jingdezhen	2016	2.77341e+08	65.6247	0.105897	0.105897	0	4.66089e+09	0.621333	1	0	54.46	-0.181953	0.272071	169	840.148	0.0881966	3.93232e+07	8.46243	4.81259
2068	Jingdezhen	2017	2.89933e+08	65.3315	0.229489	0.229489	0	5.74616e+09	0.551666	1	0	61.72	0.347274	-0.624586	166.49	878.25	0.045351	3.42549e+07	8.91098	4.81259
2068	Jingdezhen	2018	3.58864e+08	56.0137	-0.256265	-0.256265	1	5.8292e+09	0.568743	1	0	59.19	-0.392068	-0.127635	167.321	819.86	-0.0664845	897921	9.00707	4.81259
2068	Jingdezhen	2019	3.40772e+08	53.9534	-0.009992	-0.009992	1	6.76977e+09	0.599633	1	0	57.43	-0.444255	-0.0491624	168.052	926.106	0.12959	1.40962e+07	8.81416	4.81259
2069	Dalian	2015	11822037	87.9315	-0.214763	-0.214763	0	4.35625e+09	0.694238	0	0	69.21	-0.301614	1.05817	593.56	7731.64	0.00993527	6.54286e+07	8.12006	5.34417
2069	Dalian	2016	1.32326e+07	78.4384	0.283509	0.283508	0	4.19558e+09	0.806208	0	0	61.2	0.878611	-1.66743	596	6810.2	-0.119177	3.02004e+07	2.66472	5.34417
2069	Dalian	2017	1.71279e+07	74.4329	-0.135303	-0.135303	0	3.76729e+09	0.790831	0	0	60.52	-0.295347	1.30566	594.9	6989.8	0.0263722	5.50231e+06	8.30881	5.34417
2069	Dalian	2018	2.07005e+07	67.7562	-0.150369	-0.150369	0	3.57616e+09	0.780347	0	0	59.69	-0.994426	1.45648	595.2	7668.48	0.0970961	2.50948e+07	8.18963	5.34417
2069	Dalian	2019	2.3779e+07	72.2904	-0.247352	-0.247353	0	3.34403e+09	0.886162	0	0	59.54	-2.13384	-1.74467	0	7001.7	-0.086951	1.48748e+07	8.19621	5.34417
2070	Putian	2015	2.83377e+07	55.0192	0.74132	0.74132	0	2.42466e+09	0.585078	0	0	32.83	-0.657727	0.438571	344.26	1655.16	0.101919	2.32507e+07	7.73696	4.48121
2070	Putian	2016	2.44055e+07	55.0822	-0.532905	-0.532905	1	2.24515e+09	0.587	0	0	29.97	0.35123	-0.0628868	350	1823.43	0.101662	9.2073e+06	7.73155	4.48121
2070	Putian	2017	1.89788e+07	64.0712	-0.305474	-0.305474	1	1.71207e+09	0.988588	0	0	27.81	-0.0382602	0.160489	354.67	2024.66	0.110359	2.76343e+06	7.71532	4.48121
2070	Putian	2018	1.44947e+07	62.8192	0	0	1	1.41769e+09	1.34106	0	0	31.42	0.300549	0.0855114	360.26	2242.41	0.107549	1.83512e+06	7.7013	4.48121
2072	Jingmen	2015	0	101.827	0.174907	0.174907	0	7.92681e+08	0.741401	0	0	34.57	0.627443	-0.677391	299.09	1388.46	0.059416	0	5.41019	4.81259
2072	Jingmen	2016	0	88.2466	0.264417	0.264417	0	8.42795e+08	0.807122	0	0	35.22	0.170242	0.214942	300	1521	0.0954583	0	6.42698	4.81259
2072	Jingmen	2017	0	83.9315	-0.118219	-0.118219	0	8.14052e+08	0.831279	0	0	33.77	0.736684	-0.457317	294.425	1664.17	0.0941289	0	6.49442	4.81259
2072	Jingmen	2018	1.42937e+06	91.4795	-0.55721	-0.55721	0	8.03551e+08	0.91942	0	0	22.99	0.647996	-0.119104	292.85	1847.89	0.110397	3.41595e+06	6.65844	4.81259
2072	Jingmen	2019	238265	95.0712	0.138644	0.138643	0	7.56225e+08	0.91427	0	0	30.39	0.726974	-0.103973	290.95	2033.77	0.10059	0	7.64455	4.81259
2073	Qingdao	2015	1.58016e+08	86.5863	-0.185869	-0.185869	0	6.32028e+09	0.292715	0	0	37.62	-0.385625	1.75049	783.09	9300.07	0.0699451	6.65513e+07	7.92225	4.48121
2073	Qingdao	2016	196836941	79.5068	-0.041074	-0.040906	0	7.12334e+09	0.257027	0	0	34.92	1.89723	-2.14813	791	10011.3	0.0764747	62860729	7.66347	4.48121
2073	Qingdao	2017	1.76766e+08	82.6849	-0.048524	-0.048524	1	7.22188e+09	0.266094	0	0	32.97	-1.27117	1.49136	803.28	11024.1	0.101168	3.84481e+07	8.06318	4.48121
2073	Qingdao	2018	1.56598e+08	73.9205	-0.219915	-0.219915	1	7.72563e+09	0.309454	0	0	31.85	-0.6232	2.0755	817.79	12001.5	0.0886608	5.746e+07	8.11257	4.48121
2073	Qingdao	2019	1.55247e+08	79.8548	-0.181064	-0.181064	1	7.51172e+09	0.30121	0	0	30.73	-0.990842	-2.03333	829.94	11741.3	-0.0216814	2.98008e+07	8.21189	4.48121
2074	Hefei	2015	1.35275e+08	91.8384	0.431517	0.431517	0	4.91685e+09	0.0669319	0	0	65.61	-1.3602	1.92246	717.72	5660.27	0.0925981	4.60284e+07	8.23824	4.81259
2074	Hefei	2016	3.2996e+08	89.5425	-0.22882	-0.22882	0	5.07446e+09	0.0938287	0	0	52.73	0.692293	-1.90137	730	6274.38	0.108494	9.56536e+07	8.51162	4.81259
2074	Hefei	2017	3.34216e+08	94.0521	-0.183928	-0.182553	0	8.5713e+09	0.0618639	0	0	50.02	-2.46281	1.88499	742.76	7003.05	0.116135	3.77957e+08	8.43571	4.81259
2074	Hefei	2018	4.93337e+08	85.8712	-0.176143	-0.176412	1	9.22211e+09	0.145306	0	0	48.84	-2.04136	2.11965	757.96	7822.91	0.117072	4.23108e+08	8.38517	4.81259
2074	Hefei	2019	5.88145e+08	85.5507	0.132231	0.132273	0	1.10008e+10	0.246302	0	0	48.42	-0.581567	-1.9538	770.44	9409.4	0.2028	5.09507e+08	8.26349	4.81259
2075	Zhangjiagang	2015	1.75379e+08	96.9014	0	0	0	2.63748e+09	0.0411591	1	0	75	-1.78537	2.06253	667.01	14504.1	0.0540067	4.0965e+06	8.90533	2.96999
2075	Zhangjiagang	2016	1.23088e+08	88.2575	0.124962	0.124962	1	2.5984e+09	0.0234672	1	0	67.03	1.44714	-1.98324	678	15475.1	0.0669481	6.95064e+06	8.94857	2.96999
2075	Zhangjiagang	2017	1.63495e+08	88.2877	0	0	1	2.60922e+09	0.0303064	1	0	67.03	-2.15898	2.08621	691.07	17319.5	0.119186	1.54472e+07	9.42627	2.96999
2075	Zhangjiagang	2018	5.10047e+08	83.0658	-0.516575	-0.515781	1	3.3342e+09	0.0204727	1	0	57.57	-0.852858	2.059	703.55	18597.5	0.0737873	1.89139e+07	9.56876	2.96999
2075	Zhangjiagang	2019	5.35583e+08	75.5178	-0.211559	-0.21156	1	4.30721e+09	0.0191203	1	0	51.41	0.272962	-2.05372	722.6	19235.8	0.0343235	2.32525e+07	9.45767	2.96999
2076	Foshan	2015	2.8437e+07	67.7589	0.030935	0.030935	0	1.12179e+09	0.195129	0	0	55.92	-1.21963	1.5454	388.97	8003.92	0.0755643	8504321	7.44161	5.34417
2076	Foshan	2016	4.75289e+07	70.4521	-0.201116	-0.201116	0	1.2335e+09	0.269709	0	0	56.7	1.0322	-1.64857	400	8630	0.0782219	5.82268e+06	7.43482	5.34417
2076	Foshan	2017	4.46554e+07	76.9945	-0.221492	-0.221092	0	2.21172e+09	0.525038	0	0	55.34	-1.11152	1.77238	419.59	9398.52	0.0890517	170724	7.64685	5.34417
2076	Foshan	2018	4.12395e+07	72.4795	-0.317861	-0.317861	0	9.20548e+08	0.806135	0	0	52.48	0.561028	1.21355	436.98	9935.88	0.0571759	1.96044e+07	7.07347	5.34417
2076	Foshan	2019	2.75031e+07	73.4192	-0.215545	-0.215545	0	5.62061e+08	1.30195	0	0	47.09	1.11134	-1.09865	461.28	10751	0.0820399	1.00509e+07	6.88126	5.34417
2077	Zhenjiang	2015	6.34724e+06	97.1945	0.330063	0.329887	0	4.45247e+09	0.612808	0	0	75.6	-0.354565	1.00875	271.67	3502.48	0.0768777	6.17823e+06	7.7663	2.96999
2077	Zhenjiang	2016	1.27471e+07	84.6219	-0.187869	-0.187869	0	5.94962e+09	0.365375	0	0	72.87	0.36676	-1.23959	272	3833.84	0.0946072	9.68623e+06	7.8282	2.96999
2077	Zhenjiang	2017	24051012	93.6137	0.348105	0.348105	1	5.87792e+09	0.38215	0	0	70.04	-0.42858	1.23515	270.9	4010.36	0.0460426	1.07376e+07	7.66216	2.96999
2077	Zhenjiang	2018	3.97105e+07	92.1041	-0.640429	-0.640429	1	5.723e+09	0.38074	0	0	64.77	-0.145465	1.06715	270.78	4050	0.0098844	2.42494e+07	7.89925	2.96999
2077	Zhenjiang	2019	3.41937e+07	86.1808	-0.138419	-0.138419	1	5.14313e+09	0.424259	0	0	61.49	-0.470404	-0.948158	270.16	4127.32	0.0190914	2.76382e+07	7.3997	2.96999
2078	Jining	2015	4.41665e+08	118.041	-0.255647	-0.256653	0	1.47287e+10	0.561848	0	0	65.94	0.327416	0.467544	867.44	4013.12	0.0560685	8.49684e+07	9.04392	4.81259
2078	Jining	2016	4.46776e+08	108.378	0.352853	0.352172	1	1.50234e+10	0.518178	0	0	62.42	-0.0470852	-0.488652	876	4301.82	0.0719379	1.98264e+07	9.2475	4.81259
2078	Jining	2017	4.75439e+08	106.2	0.261598	0.261598	0	1.89912e+10	0.550667	0	0	60.17	0.12714	0.363753	883.21	4636.77	0.0778612	2.57565e+07	9.49092	4.81259
2078	Jining	2018	4.96436e+08	100.603	-0.49313	-0.49313	1	2.00227e+10	0.52052	0	0	57.29	-0.0590102	0.551964	890.73	4930.58	0.0633664	29168090	9.51546	4.81259
2078	Jining	2019	5.28587e+08	104.189	0.382043	0.382043	1	2.18666e+10	0.543965	0	0	60.87	0.726801	-0.305541	893.66	4370.17	-0.11366	2.75587e+07	9.52024	4.81259
2079	Suzhou	2015	5.13591e+07	93.6767	0.160625	0.160625	0	1.57977e+09	0.115302	0	0	43.06	-1.78537	2.06253	667.01	14504.1	0.0540067	5.81469e+06	7.25086	4.01312
2079	Suzhou	2016	4.53997e+07	86.863	-0.18285	-0.18285	0	1.67966e+09	0.126052	0	0	42.61	1.44714	-1.98324	678	15475.1	0.0669481	6.27167e+06	7.63064	4.01312
2079	Suzhou	2017	5.69025e+07	84.5863	0.266185	0.266184	0	1.7347e+09	0.135646	0	0	42.01	-2.15898	2.08621	691.07	17319.5	0.119186	6.91911e+06	8.02283	4.01312
2079	Suzhou	2018	8.28659e+07	82.2658	-0.258854	-0.258854	0	1.73523e+09	0.112496	0	0	42.19	-0.852858	2.059	703.55	18597.5	0.0737873	2.77755e+06	8.04984	4.01312
2079	Suzhou	2019	8.11001e+07	79.1452	0.603127	0.603127	1	1.84521e+09	0.118374	0	0	41.89	0.272962	-2.05372	722.6	19235.8	0.0343235	1.05431e+07	8.10336	4.01312
2080	Nanjing	2015	3.20693e+08	96.3945	0.258713	0.25987	0	4.58174e+09	0.518723	1	0	67.49	-1.01663	2.03542	653.4	9720.77	0.102034	1.59189e+08	8.62764	6.28967
2080	Nanjing	2016	4.56308e+08	90.4137	-0.121478	-0.121401	0	1.03525e+10	0.26113	1	0	80.97	3.69971	-2.68164	663	10503	0.080472	2.11747e+08	8.65885	6.28967
2080	Nanjing	2017	4.94699e+08	85.8356	0.342227	0.342228	1	1.05585e+10	0.281486	1	0	80.38	-2.17475	2.40084	680.67	11715.1	0.115403	1.2872e+08	8.72832	6.28967
2080	Nanjing	2018	5.09811e+08	86.2795	-0.033555	-0.033555	1	1.11068e+10	0.195811	1	0	80.02	-3.09618	2.90232	696.94	12820.4	0.0943483	1.00409e+08	8.80356	6.28967
2080	Nanjing	2019	6.73378e+08	84.8219	0.388605	0.388605	0	1.38119e+10	0.354605	1	0	71.63	-3.07745	-2.71744	709.82	14030.1	0.0943613	2.52425e+08	8.91891	6.28967
2081	Suzhou	2015	5.81573e+08	93.6767	-0.289722	-0.289722	0	1.83818e+10	0.587633	0	0	56.28	-1.78537	2.06253	667.01	14504.1	0.0540067	8.89371e+06	9.74904	4.01312
2081	Suzhou	2016	6.06635e+08	86.863	0.004746	0.004746	0	1.97109e+10	0.558577	0	0	58.09	1.44714	-1.98324	678	15475.1	0.0669481	4.5242e+06	9.82119	4.01312
2081	Suzhou	2017	6.14539e+08	84.5863	0.362686	0.362686	0	2.09e+10	0.525183	0	0	57.51	-2.15898	2.08621	691.07	17319.5	0.119186	6.33715e+06	9.86422	4.01312
2081	Suzhou	2018	7.18422e+08	82.2658	-0.198464	-0.198464	0	2.24136e+10	0.498799	0	0	58.86	-0.852858	2.059	703.55	18597.5	0.0737873	2.09108e+07	10.0245	4.01312
2081	Suzhou	2019	8.79866e+08	79.1452	-0.131295	-0.131295	0	2.70624e+10	0.528582	0	0	59.53	0.272962	-2.05372	722.6	19235.8	0.0343235	1.96601e+07	10.1978	4.01312
2082	Huzhou	2015	4.95541e+07	94.4	-0.31448	-0.314481	0	1.61727e+09	0.167122	1	0	45.03	-0.480128	1.11767	263.71	2084.27	0.0655768	4.94699e+06	10.0321	4.81259
2082	Huzhou	2016	4.33566e+07	89.2219	0.23131	0.23131	0	1.25323e+09	0.0911735	1	0	37.09	0.795502	-1.35307	265	2284.37	0.0960087	7.01399e+06	9.82244	4.81259
2082	Huzhou	2017	5.0616e+07	86.7808	-0.147983	-0.147983	1	1382508644	0.153999	1	0	36.7	-0.917889	1.12488	266.141	2476.13	0.0839423	6.5263e+06	10.2458	4.81259
2082	Huzhou	2018	9.96045e+07	80.3562	-0.583209	-0.583209	1	1.70276e+09	0.319151	1	0	36.45	0.647752	0.847186	267.061	2719.07	0.0981128	8.56075e+06	10.0269	4.81259
[truncated: 11,739 more rows]

## Sheet: Sheet2
year	Securities code	Net fixed assets	Total operating income	Operating income	Operating costs	Sales expenses	Management expenses	Financial expenses	Cash paid to and on behalf of employees	Number of employees	Industry code	Depreciation and amortization	Listing date	AB cross code	Is it ST at the end of the year	Is it PT at the end of the year	Is it ST or PT at the end of the year	Delisting date
2015	000001	4788000000	92705000000			0	0	0	12871000000	37937	J66	1771000000	1991-04-03		0	0	0
2016	000001	8316000000	104416000000						13762000000	36885	J66	1931000000	1991-04-03		0	0	0
2017	000001	8036000000	104869000000						14345000000	32502	J66	2165000000	1991-04-03		0	0	0
2018	000001	10899000000	106212000000						16194000000	34626	J66	2456000000	1991-04-03		0	0	0
2019	000001	11092000000	135974000000						18090000000	34253	J66	3330000000	1991-04-03		0	0	0
2015	000002	4.91748e+09	1.95549e+11	1.95549e+11	1.38151e+11	4.13827e+09	4.74525e+09	4.77736e+08	5.0463e+09	42295	K70	7.15806e+08	1991-01-29		0	0	0
2016	000002	6.81079e+09	2.40477e+11	2.40477e+11	1.69742e+11	5.16072e+09	6.80056e+09	1.59207e+09	6.68901e+09	58280	K70	1.14863e+09	1991-01-29		0	0	0
2017	000002	7.09881e+09	2.42897e+11	2.42897e+11	1.6008e+11	6.26198e+09	8.86571e+09	2.07526e+09	9.2436e+09	77708	K70	1.92904e+09	1991-01-29		0	0	0
2018	000002	1.15338e+10	2.97679e+11	2.97679e+11	1.86104e+11	7.86808e+09	1.12869e+10	5.99857e+09	1.41184e+10	104300	K70	2921936171	1991-01-29		0	0	0
2019	000002	1.23998e+10	3.67894e+11	3.67894e+11	2.3455e+11	9.0445e+09	1.20851e+10	5.73594e+09	1.64144e+10	131505	K70	4.11952e+09	1991-01-29		0	0	0
2015	000004	3.77827e+07	1.20454e+08	1.20454e+08	7.79571e+07	8.52196e+06	1.83258e+07	-242173	1.4834e+07	208	C27	5.16695e+06	1991-01-14		0	0	0
2016	000004	3.34653e+07	2.8767e+08	2.8767e+08	1.88073e+08	1.20213e+07	2.73283e+07	2.60689e+06	1.71902e+07	179	C27	4.53498e+06	1991-01-14		0	0	0
2017	000004	3.12209e+07	1.38606e+08	1.38606e+08	5.27517e+07	7.43827e+07	1.48773e+07	-1.2917e+06	1.27314e+07	172	C27	4.56211e+06	1991-01-14		0	0	0
2018	000004	990258	3.66869e+08	3.66869e+08	6.64796e+07	2.70886e+08	3.61848e+07	-1.50742e+06	2.08235e+07	210	C27	5.71773e+06	1991-01-14		0	0	0
2019	000004	2.22982e+06	1.08247e+08	1.08247e+08	2.92156e+07	8.3101e+07	2.08254e+07	-1.67142e+06	1.00075e+07	251	C27	4.21671e+06	1991-01-14		0	0	0
2015	000005	3.72513e+07	8.4126e+07	8.4126e+07	5.76082e+07	5.82702e+06	5.67414e+07	1.12861e+07	3.36196e+07	535	K70	4.84589e+06	1990-12-10		0	0	0
2016	000005	3.75871e+07	4.81863e+08	4.81863e+08	3.36523e+08	1.44352e+07	9.257e+07	2.20652e+07	6.40792e+07	618	N77	1.06342e+07	1990-12-10		0	0	0
2017	000005	3.2887e+07	5.30922e+08	5.30922e+08	3.4644e+08	1.6378e+07	1.05341e+08	4.50265e+07	7.39555e+07	705	N77	1.47657e+07	1990-12-10		0	0	0
2018	000005	2.81283e+07	4.86181e+08	4.86181e+08	3.41745e+08	1.37587e+07	1.00492e+08	3.43899e+07	8.05574e+07	745	N77	1.13183e+07	1990-12-10		0	0	0
2019	000005	3.08086e+07	5.52609e+08	5.52609e+08	4.16518e+08	1.05058e+07	1.2108e+08	2.68518e+07	8.5097e+07	680	N77	1.90869e+07	1990-12-10		0	0	0
2015	000006	3.37446e+06	3.65431e+09	3.65431e+09	2.38834e+09	8.81248e+07	6.4633e+07	2.29776e+08	8.39174e+07	352	K70	3.40714e+07	1992-04-27		0	0	0
2016	000006	2.84129e+06	3.35883e+09	3.35883e+09	2.38053e+09	7.08167e+07	6.88072e+07	1.52817e+08	8.77682e+07	370	K70	4.01494e+07	1992-04-27		0	0	0
2017	000006	2.92869e+06	2.95945e+09	2.95945e+09	2.08007e+09	4.89662e+07	1.0727e+08	1.12875e+08	1.12099e+08	370	K70	3.81375e+07	1992-04-27		0	0	0
2018	000006	6.67773e+06	2.51184e+09	2.51184e+09	1.53759e+09	4.31177e+07	1.33313e+08	8.89127e+07	1.50049e+08	377	K70	4.08236e+07	1992-04-27		0	0	0
2019	000006	1.31444e+07	3.73133e+09	3.73133e+09	2.04432e+09	5.17362e+07	1.38561e+08	1.27621e+08	1.45541e+08	385	K70	4.4393e+07	1992-04-27		0	0	0
2015	000007	7.20128e+07	9.89615e+07	9.89615e+07	2.16386e+07	3.59657e+07	3.9161e+07	3.36554e+06	2.76784e+07	121	H61	4.48188e+06	1992-04-13		0	0	0
2016	000007	6.90531e+07	3.88604e+07	3.88604e+07	1.31381e+07		4.94346e+07	1.42745e+06	2.24656e+07	155	H61	4.99756e+06	1992-04-13		0	0	0
2017	000007	6.98282e+07	3.9644e+07	3.9644e+07	1.23081e+07		3.61486e+07	-1.65876e+06	2.34837e+07	102	K70	4.82198e+06	1992-04-13		0	0	0
2018	000007	6.64565e+07	4.24438e+07	4.24438e+07	1.29989e+07		2.91106e+07	-1.12166e+06	1.72157e+07	84	K70	5.25634e+06	1992-04-13		0	0	0
2019	000007	6.00783e+07	4.20208e+07	4.20208e+07	1.31689e+07		2.59332e+07	-23992.6	1.55152e+07	84	K70	5.02276e+06	1992-04-13		0	0	0
2015	000008	4.28072e+08	1.29508e+09	1.29508e+09	6.80138e+08	6.80901e+07	3.06046e+08	6.02331e+06	2.18197e+08	2617	C37	6.01437e+07	1992-05-07		0	0	0
2016	000008	1.82831e+08	1.87601e+09	1.87601e+09	8.86008e+08	1.2864e+08	3.88729e+08	1.3133e+06	3.48834e+08	1903	C37	6.19939e+07	1992-05-07		0	0	0
2017	000008	2.45093e+08	2.33093e+09	2.33093e+09	1.19119e+09	1.53152e+08	4.66177e+08	2.03595e+07	3.78121e+08	2417	C37	5.69033e+07	1992-05-07		0	0	0
2018	000008	3.07839e+08	2.5649e+09	2.5649e+09	1.31019e+09	2.37581e+08	5.75331e+08	5.77071e+07	5.50109e+08	2631	C37	68623043	1992-05-07		0	0	0
2019	000008	4.43827e+08	3.22014e+09	3.22014e+09	1.65397e+09	2.96038e+08	6.89215e+08	9.46785e+07	6.41947e+08	2618	C37	9.4065e+07	1992-05-07		0	0	0
2015	000009	2.25246e+09	4.89488e+09	4.86535e+09	3.23803e+09	5.29655e+08	5.22268e+08	2.46973e+08	6.87342e+08	8202	S90	2.20859e+08	1991-06-25		0	0	0
2016	000009	2.98846e+09	6.4492e+09	6.41175e+09	4.44569e+09	6.12809e+08	7.44843e+08	366663054	8.54364e+08	8887	S90	2.94427e+08	1991-06-25		0	0	0
2017	000009	3.71489e+09	7.0708e+09	7.02351e+09	4.65553e+09	7.60924e+08	9.2115e+08	4.53325e+08	1.09799e+09	10944	S90	4.33336e+08	1991-06-25		0	0	0
2018	000009	4.18411e+09	1.17681e+10	1.17155e+10	7.38117e+09	1.08722e+09	1.1047e+09	4.44585e+08	1.32867e+09	13620	S90	5.00563e+08	1991-06-25		0	0	0
2019	000009	4.6633e+09	1.20044e+10	1.19487e+10	7.75366e+09	1.16346e+09	1.12592e+09	4.86824e+08	1.46727e+09	13239	S90	5.51362e+08	1991-06-25		0	0	0
2015	000010	5.72207e+07	9.57379e+08	9.57379e+08	7.57158e+08	1.5152e+07	8.18991e+07	3.30593e+07	4.63322e+07	496	E48	9.1632e+06	1995-10-27		0	0	0
2016	000010	6.97605e+07	1.05353e+09	1.05353e+09	7.63266e+08	3.08056e+07	1.17418e+08	9.23543e+07	7.54791e+07	513	E48	1.67248e+07	1995-10-27		0	0	0
2017	000010	6.27944e+07	7.57886e+08	7.57886e+08	7.19481e+08	4.1527e+07	1.25722e+08	5.5457e+07	7.66572e+07	489	E48	1.95551e+07	1995-10-27		0	0	0
2018	000010	7.10302e+07	3.4541e+08	3.4541e+08	2.99814e+08	3.26741e+07	1.43668e+08	6.49619e+07	7.69142e+07	545	E48	8.99946e+06	1995-10-27		0	0	0
2019	000010	4.4092e+07	1.89307e+09	1.89307e+09	1.44355e+09	5.0323e+06	1.05772e+08	9.12213e+07	7.9657e+07	339	E48	1.59904e+07	1995-10-27		1	0	1
2015	000011	8.59295e+07	1.07742e+09	1.07742e+09	6.48573e+08	4.19412e+07	1.02968e+08	-7.51469e+06	3.08224e+08	2819	K70	3.94748e+07	1992-03-30	200011	0	0	0
2016	000011	7.3932e+07	2.0592e+09	2.0592e+09	8.72534e+08	4.73067e+07	9.95286e+07	-2.24074e+07	3.14805e+08	2780	K70	4.19167e+07	1992-03-30	200011	0	0	0
2017	000011	2.93469e+07	2.90469e+09	2.90469e+09	1.62787e+09	3.11792e+07	1.37029e+08	-2.44075e+07	3.31181e+08	5196	K70	4.56538e+07	1992-03-30	200011	0	0	0
2018	000011	3.26126e+07	2.78724e+09	2.78724e+09	1.31519e+09	4.65012e+07	1.02852e+08	-5.75795e+07	3.62509e+08	5504	K70	2.83567e+07	1992-03-30	200011	0	0	0
2019	000011	9.35578e+07	3.96167e+09	3.96167e+09	1.43362e+09	1.11554e+08	2.04655e+08	1.34719e+08	6.3512e+08	7769	K70	5.15559e+07	1992-03-30	200011	0	0	0
2015	000012	10199674929	7430889111	7430889111	5824792630	283369323	672697939	278687176	882291864	10548	C30	818246498	1992-02-28	200012	0	0	0
2016	000012	11457972991	8974083407	8974083407	6562214373	301815090	766589059	265820569	1198976110	11515	C30	917152746	1992-02-28	200012	0	0	0
2017	000012	11540769697	10879400746	10879400746	8216358372	336131723	919329772	315961080	1204981471	12105	C30	1002432274	1992-02-28	200012	0	0	0
2018	000012	9930843775	10609963011	10609963011	8120481894	354983459	1070007142	349403487	1316396954	10800	C30	1018151059	1992-02-28	200012	0	0	0
2019	000012	9783037301	10472028099	10472028099	7743129614	389269235	969461933	290417403	1316636342	10454	C30	972774759	1992-02-28	200012	0	0	0
2015	000014	2.05611e+07	4.13214e+08	4.13214e+08	2.37188e+08	1.71039e+07	6.38292e+07	5.89713e+06	4.46059e+07	186	K70	9.49926e+06	1992-06-02		0	0	0
2016	000014	1.99268e+07	6.20757e+08	6.20757e+08	4.90985e+08	2.43627e+07	5.43024e+07	3933690	4.02258e+07	162	K70	9.88759e+06	1992-06-02		0	0	0
2017	000014	1.79248e+07	5.13141e+08	5.13141e+08	4.14004e+08	2.43419e+07	5.74118e+07	3.05407e+06	3.95161e+07	156	K70	9.98297e+06	1992-06-02		0	0	0
2018	000014	1.54456e+07	3.57929e+08	3.57929e+08	2.52312e+08	1.5151e+07	5.91382e+07	3.15065e+06	4.22394e+07	148	K70	9.55469e+06	1992-06-02		0	0	0
2019	000014	1.41521e+07	4.3814e+08	4.3814e+08	3.07726e+08	9.52155e+06	6.2863e+07	2.13276e+06	4.21188e+07	154	K70	2.3356e+06	1992-06-02		0	0	0
2015	000016	1.7635e+09	1.83952e+10	1.83952e+10	1.60555e+10	2.44834e+09	6.95731e+08	3.50616e+08	1.73832e+09	18541	C39	2.04304e+08	1992-03-27	200016	0	0	0
2016	000016	1.57398e+09	2.02993e+10	2.02993e+10	1.75183e+10	2.286e+09	6.07579e+08	1.54765e+08	1.64974e+09	17390	C39	1.83396e+08	1992-03-27	200016	0	0	0
2017	000016	1.58717e+09	3.12278e+10	3.12278e+10	2.7789e+10	2.14199e+09	7.77714e+08	3.40919e+08	1.52122e+09	17822	C39	1.8796e+08	1992-03-27	200016	0	0	0
2018	000016	2.41023e+09	4.61268e+10	4.61268e+10	4.32276e+10	2.28217e+09	1.03835e+09	3.99166e+08	1.65961e+09	18965	C39	2.77888e+08	1992-03-27	200016	0	0	0
2019	000016	2.56125e+09	5.51191e+10	5.51191e+10	5.21382e+10	2.30313e+09	1.35713e+09	7.75889e+08	1.80897e+09	19286	C39	4.09476e+08	1992-03-27	200016	0	0	0
2015	000017	1.00791e+06	1.7099e+08	1.7099e+08	1.59399e+08	6.51561e+06	5.39157e+06	-675198	6.97065e+06	54	C37	901833	1992-03-31	200017	0	0	0
2016	000017	3.72896e+06	1.41971e+08	1.41971e+08	1.26243e+08	5.54795e+06	5.70534e+06	-577246	6.81593e+06	53	C37	980325	1992-03-31	200017	0	0	0
2017	000017	3.94112e+06	1.37491e+08	1.37491e+08	1.24027e+08	5.46258e+06	5.74327e+06	-209570	7.03293e+06	51	C37	1.05559e+06	1992-03-31	200017	0	0	0
2018	000017	3.50281e+06	1.19907e+08	1.19907e+08	1.08071e+08	5.93323e+06	6.62729e+06	-348684	7.03417e+06	53	C37	1.12287e+06	1992-03-31	200017	0	0	0
2019	000017	4.1915e+06	7.60227e+07	7.60227e+07	6.86815e+07	3.17848e+06	9.16274e+06	-95401.2	6.0681e+06	59	C37	1.12961e+06	1992-03-31	200017	0	0	0
2015	000018	4.38462e+07	4.01036e+09	4.01036e+09	3.16503e+09	1.36862e+07	1.54562e+08	5.48664e+07	1.94603e+08	1681	C17	1.64636e+07	1992-06-16		0	0	0	2020-01-07
2016	000018	1.28484e+08	4.665e+09	4.665e+09	3.45938e+09	3.03187e+07	3.13931e+08	1.27437e+08	3.45234e+08	2440	E50	2.85631e+07	1992-06-16		0	0	0	2020-01-07
2017	000018	1.74537e+08	6.49712e+09	6.49712e+09	4.88635e+09	3.22132e+07	3.12957e+08	4.32591e+08	3.80714e+08	2875	E50	3.7799e+07	1992-06-16		0	0	0	2020-01-07
2018	000018	1.58747e+08	2.42699e+09	2.42699e+09	2.4495e+09	2.83008e+07	3.11699e+08	6.06016e+08	2.62093e+08	821	E50	4.66689e+07	1992-06-16		0	0	0	2020-01-07
2015	000019	3.58418e+08	3.38225e+08	3.38225e+08	2.47444e+08	4.60502e+07	8.05153e+07	-1.95162e+06	6.87617e+07	844	C15	3.64382e+07	1992-10-12	200019	0	0	0
2016	000019	3.33014e+08	2.73384e+08	2.73384e+08	2.04649e+08	4.43384e+07	8.61207e+07	-1.18224e+06	7.46021e+07	769	C15	3.93482e+07	1992-10-12	200019	0	0	0
2017	000019	3.13742e+08	3.15763e+08	3.15763e+08	2.45897e+08	4.4061e+07	76128683	-1.69263e+06	8.08868e+07	688	C15	3.40471e+07	1992-10-12	200019	0	0	0
2018	000019	9.93137e+08	1.07588e+10	1.07588e+10	9.69363e+09	2.55021e+08	2.57523e+08	1.01313e+07	2.66945e+08	1096	C15	1.0437e+08	1992-10-12	200019	0	0	0
2019	000019	9.45042e+08	1.106e+10	1.106e+10	9.95531e+09	2.50658e+08	2.74293e+08	-636615	2.48608e+08	1189	F51	1.02954e+08	1992-10-12	200019	0	0	0
2015	000020	1.10607e+08	4.99456e+08	4.99456e+08	4.18001e+08	1.14277e+07	4.26914e+07	4.83937e+07	6.29637e+07	821	C39	1.68931e+07	1992-04-28	200020	0	0	0
2016	000020	8.15447e+07	6.19168e+08	6.19168e+08	5.34737e+08	1.14153e+07	5.02615e+07	5.0129e+06	6.1584e+07	941	C39	1.2617e+07	1992-04-28	200020	0	0	0
2017	000020	8.36198e+07	8.5804e+08	8.5804e+08	7.77907e+08	1.59165e+07	4.27831e+07	8.97909e+06	7.40598e+07	993	C39	1.25323e+07	1992-04-28	200020	0	0	0
2018	000020	1.88084e+08	6.37047e+08	6.37047e+08	5.66691e+08	1.41002e+07	3.85152e+07	1.03168e+07	5.93753e+07	1016	C39	1.34286e+07	1992-04-28	200020	0	0	0
2019	000020	1.9823e+08	7.21557e+08	7.21557e+08	6.34502e+08	2.08793e+07	4.46832e+07	9.94678e+06	6.44178e+07	998	C39	1.37346e+07	1992-04-28	200020	0	0	0
2015	000021	2.11497e+09	1.53618e+10	1.53618e+10	1.46967e+10	4.06858e+07	4.0272e+08	-1.19297e+08	1.58246e+09	20476	C39	3.31339e+08	1994-02-02		0	0	0
2016	000021	2.53877e+09	1.50692e+10	1.50692e+10	1.42145e+10	3.93525e+07	4.97842e+08	4.72121e+07	1.94594e+09	36787	C39	4.78321e+08	1994-02-02		0	0	0
2017	000021	2.43824e+09	1.42098e+10	1.42098e+10	1.33007e+10	4.44917e+07	5.09666e+08	2.39566e+07	2.13415e+09	24626	C39	5.08665e+08	1994-02-02		0	0	0
2018	000021	2.56734e+09	1.6061e+10	1.6061e+10	1.53025e+10	5.88691e+07	6.13345e+08	-1.69662e+08	1.98014e+09	21974	C39	5.2955e+08	1994-02-02		0	0	0
2019	000021	2.71941e+09	1.32238e+10	1.32238e+10	1.19636e+10	6.12961e+07	6.472e+08	-1.74147e+08	2.1496e+09	29676	C39	5.29209e+08	1994-02-02		0	0	0
2015	000022	3.21318e+09	1.87261e+09	1.87261e+09	1.00272e+09	0	1.75645e+08	5.95008e+07	3.40668e+08	1447	G55	2.39389e+08	1993-05-05	201872	0	0	0
2016	000022	3.03681e+09	1.90511e+09	1.90511e+09	1.05047e+09		1.74521e+08	1.70226e+07	3.51638e+08	1415	G55	2.32251e+08	1993-05-05	201872	0	0	0
2017	000022	3.92936e+09	2.45622e+09	2.45622e+09	1.44523e+09		1.77346e+08	2.72242e+07	4.38886e+08	1719	G55	3.2812e+08	1993-05-05	201872	0	0	0
2015	000023	1.18384e+08	1.0378e+09	1.0378e+09	8.50842e+08	1.24761e+07	8.73746e+07	2.01367e+07	1.17182e+08	1233	C30	2.99601e+07	1993-04-29		0	0	0
2016	000023	9.00561e+07	1.00996e+09	1.00996e+09	8.78892e+08	1.28143e+07	6.31758e+07	1.90292e+07	1.32105e+08	1169	C30	2.85278e+07	1993-04-29		0	0	0
2017	000023	1.38184e+08	1.22919e+09	1.22919e+09	1.09277e+09	1.53768e+07	7.43228e+07	1.74953e+07	1.22503e+08	1123	C30	2.4482e+07	1993-04-29		0	0	0
2018	000023	1.42162e+08	1.61133e+09	1.61133e+09	1.40178e+09	1.8545e+07	8.76564e+07	2.27607e+07	1.31539e+08	1088	C30	2.92441e+07	1993-04-29		0	0	0
2019	000023	1.75399e+08	1.83053e+09	1.83053e+09	1.58393e+09	1.15213e+07	9.67351e+07	2.21842e+07	1.41756e+08	1080	C30	5.56899e+07	1993-04-29		0	0	0
2015	000025	136583565	3.03727e+08	3.03727e+08	2.17992e+08	1.47189e+07	3.28819e+07	4.34369e+06	5.83456e+07	517	F51	1.38787e+07	1993-06-21	200025	0	0	0
2016	000025	1.29226e+08	3.24241e+08	3.24241e+08	2.29043e+08	1.66567e+07	4.24468e+07	-505961	6.09845e+07	494	F51	1.3957e+07	1993-06-21	200025	0	0	0
2017	000025	1.20297e+08	3.47237e+08	3.47237e+08	2.54255e+08	1.64904e+07	3.67353e+07	1.52017e+06	5.50476e+07	320	F51	1.38533e+07	1993-06-21	200025	0	0	0
2018	000025	1.12674e+08	4.14239e+08	4.14239e+08	3.32347e+08	1.99874e+07	4.42314e+07	6.50811e+06	5.27325e+07	337	F51	1.98004e+07	1993-06-21	200025	0	0	0
2019	000025	1.0712e+08	5.71073e+08	5.71073e+08	4.31021e+08	2.39561e+07	4.36683e+07	4.98277e+06	6.28126e+07	325	F51	2.95575e+07	1993-06-21	200025	0	0	0
2015	000026	3.6198e+08	3.1622e+09	3.1622e+09	1.92951e+09	7.79537e+08	1.98078e+08	9.43475e+07	4.98412e+08	5562	F52	1.39661e+08	1993-06-03	200026	0	0	0
2016	000026	6.11204e+08	2.99386e+09	2.99386e+09	1.77281e+09	7.6053e+08	2.01274e+08	6.88876e+07	4.93983e+08	5291	F52	1.44882e+08	1993-06-03	200026	0	0	0
2017	000026	5.237e+08	3.34581e+09	3.34581e+09	1.98665e+09	8.11438e+08	2.40043e+08	4.91867e+07	5.16929e+08	5362	F52	1.38998e+08	1993-06-03	200026	0	0	0
2018	000026	4.2565e+08	3.40045e+09	3.40045e+09	1.99381e+09	8.5697e+08	2.66513e+08	3.59162e+07	5.83417e+08	5162	F52	1.38403e+08	1993-06-03	200026	0	0	0
2019	000026	3.63997e+08	3.70421e+09	3.70421e+09	2.21721e+09	8.65792e+08	2.85678e+08	3.28153e+07	5.84436e+08	4994	F52	1.53985e+08	1993-06-03	200026	0	0	0
2015	000027	1.83158e+10	1.113e+10	1.113e+10	7.79676e+09	9.33252e+07	6.40863e+08	7.06992e+08	1.1804e+09	4805	D44	1.50307e+09	1993-09-03		0	0	0
2016	000027	2.03762e+10	1.13181e+10	1.13181e+10	8.04357e+09	1.08358e+08	6.16853e+08	8.21e+08	1.15535e+09	5333	D44	1.56497e+09	1993-09-03		0	0	0
2017	000027	3.0428e+10	1.55459e+10	1.55459e+10	1.12742e+10	1.4335e+08	7.90586e+08	1.52293e+09	1.30495e+09	5845	D44	1.86678e+09	1993-09-03		0	0	0
2018	000027	3.46414e+10	18527395542	18527395542	1.35939e+10	2.10571e+08	9.36533e+08	1.80973e+09	1.78292e+09	6649	D44	2.49558e+09	1993-09-03		0	0	0
2019	000027	3.5744e+10	2.0817e+10	2.0817e+10	1.43475e+10	7.84555e+07	1.17791e+09	1.90409e+09	1.86411e+09	6935	D44	2.6441e+09	1993-09-03		0	0	0
2015	000028	1.07941e+09	2.59931e+10	2.59931e+10	2.3972e+10	5.33791e+08	4.59218e+08	9.12821e+07	6.15094e+08	4310	F51	1.15408e+08	1993-08-09	200028	0	0	0
2016	000028	4.8701e+08	4.12484e+10	4.12484e+10	3.66482e+10	2.1982e+09	8.59721e+08	1.01855e+08	1.7947e+09	21192	F51	2.19624e+08	1993-08-09	200028	0	0	0
2017	000028	5.5171e+08	4.12636e+10	4.12636e+10	3.68196e+10	2.30591e+09	7.35954e+08	1.10361e+08	1.68405e+09	22480	F51	1.79809e+08	1993-08-09	200028	0	0	0
2018	000028	6.07934e+08	4.31224e+10	4.31224e+10	3.80241e+10	2.76279e+09	7.83338e+08	1.12863e+08	1.89394e+09	24821	F51	2.0611e+08	1993-08-09	200028	0	0	0
2019	000028	6.126e+08	5.20458e+10	5.20458e+10	4.62924e+10	3.0554e+09	8.42015e+08	1.19973e+08	2.17559e+09	27247	F51	2.44444e+08	1993-08-09	200028	0	0	0
2015	000029	5.2214e+07	2.16337e+09	2.16337e+09	1.38963e+09	4.69771e+07	5.88836e+07	3.23675e+07	1.40618e+08	1785	K70	2.94717e+07	1993-09-15	200029	0	0	0
2016	000029	4.55318e+07	2.35202e+09	2.35202e+09	1.66865e+09	2.06885e+07	7.19555e+07	-1.2642e+07	1.57458e+08	1969	K70	2.87505e+07	1993-09-15	200029	0	0	0
2017	000029	3.79379e+07	1.34591e+09	1.34591e+09	9.63917e+08	3.44906e+07	4.9512e+07	-8.6281e+06	1.48025e+08	1912	K70	2.74348e+07	1993-09-15	200029	0	0	0
2018	000029	3.39262e+07	2.17519e+09	2.17519e+09	9.38386e+08	5.2563e+07	7.40298e+07	-1.72357e+07	1.55037e+08	1954	K70	2.91436e+07	1993-09-15	200029	0	0	0
2019	000029	3.0522e+07	2.54874e+09	2.54874e+09	9.57753e+08	7.94803e+07	6.88546e+07	-2.09061e+07	1.78714e+08	1925	K70	2.91328e+07	1993-09-15	200029	0	0	0
2015	000030	1.77074e+09	4.33151e+09	4.33151e+09	3.53452e+09	1.69624e+08	4.9719e+08	5.9214e+06	6.9185e+08	7080	C36	1.6343e+08	1993-09-29	200030	0	0	0
2016	000030	1.73184e+09	5.85694e+09	5.85694e+09	4.76702e+09	2.41744e+08	5.71121e+08	-9.78704e+06	8.37899e+08	6975	C36	2.57989e+08	1993-09-29	200030	0	0	0
2017	000030	1.77344e+09	7.19326e+09	7.19326e+09	5.86146e+09	2.82895e+08	6.3232e+08	-1.06399e+07	9.70908e+08	6968	C36	2.24956e+08	1993-09-29	200030	0	0	0
2018	000030	2.22752e+09	7.85254e+09	7.85254e+09	6.63287e+09	2.44923e+08	7.5361e+08	-1.62403e+07	1.06292e+09	7560	C36	2.60921e+08	1993-09-29	200030	0	0	0
2019	000030	2.34573e+09	1.00638e+10	1.00638e+10	8.65697e+09	3.10865e+08	7.19733e+08	-8.61873e+06	1.10464e+09	7445	C36	2.96907e+08	1993-09-29	200030	0	0	0
2015	000031	5.66877e+08	1.34995e+10	1.34995e+10	9.9293e+09	4.96414e+08	3.59839e+08	4.77601e+08	4.1781e+08	2859	K70	1.80592e+08	1993-10-08		0	0	0
2016	000031	6.28512e+08	1.80252e+10	1.80252e+10	1.1849e+10	5.41012e+08	4.34292e+08	5.04077e+08	5.78338e+08	3122	K70	1.90597e+08	1993-10-08		0	0	0
2017	000031	5.68454e+08	1.40424e+10	1.40424e+10	8.94126e+09	5.32158e+08	4.62413e+08	9.50441e+08	6.07458e+08	3307	K70	2.25778e+08	1993-10-08		0	0	0
2018	000031	5.48564e+08	1.41196e+10	1.41196e+10	8.11779e+09	5.14704e+08	6.13364e+08	1.01663e+09	8.23352e+08	4238	K70	1.94125e+08	1993-10-08		0	0	0
2019	000031	4.22393e+09	3.37866e+10	3.37866e+10	1.9866e+10	1.34423e+09	1.59277e+09	1.65858e+09	1.91716e+09	9462	K70	1.33893e+09	1993-10-08		0	0	0
2015	000032	8.90062e+07	1.97006e+09	1.97006e+09	1.68607e+09	5.54652e+07	1.67646e+08	-1.14957e+07	1.83878e+08	1524	F51	4.41426e+07	1993-10-28		0	0	0
2016	000032	1.03807e+08	1.9873e+09	1.9873e+09	1.70975e+09	4.91568e+07	1.64037e+08	-1.20608e+07	1.78322e+08	1460	F51	4.7133e+07	1993-10-28		0	0	0
2017	000032	8.43954e+07	1.72106e+09	1.72106e+09	1.40927e+09	6.30048e+07	1.42366e+08	-1.7906e+07	1.60956e+08	1261	F51	4.28763e+07	1993-10-28		0	0	0
2018	000032	7.69589e+07	1.60067e+09	1.60067e+09	1.24605e+09	7.2759e+07	1.57618e+08	-1.96707e+07	1.38796e+08	457	F51	3.59905e+07	1993-10-28		0	0	0
2019	000032	8.66266e+07	1.50113e+09	1.50113e+09	1.1328e+09	4.17327e+07	1.31878e+08	-2.37277e+07	1.24224e+08	433	F51	3.14771e+07	1993-10-28		0	0	0
2015	000033	0	1.17171e+08	1.17171e+08	4.82608e+07	4.51882e+06	2.83972e+07	1.18756e+07	2.58649e+07	289	H61	2.12181e+07	1994-01-03		0	0	0	2017-07-07
2016	000033	203479	1.1475e+08	1.1475e+08	7.05704e+07	3.59454e+06	3.02414e+07	148098	3.16441e+07	242	H61	150340	1994-01-03		0	0	0	2017-07-07
2015	000034	5.57913e+07	4.58063e+08	4.58063e+08	4.09063e+08	2.14534e+07	4.55796e+07	-211126	6.01404e+07	936	S90	7.82808e+06	1994-05-09		0	0	0
2016	000034	2.1414e+08	4.05311e+10	4.05311e+10	3.85542e+10	1.17776e+09	2.92592e+08	4.16764e+08	6.41968e+08	4217	F51	5.46188e+07	1994-05-09		0	0	0
2017	000034	1.89472e+08	6.2216e+10	6.2216e+10	5.92908e+10	1.61297e+09	3.67664e+08	2.43584e+08	9.01392e+08	4486	F51	9.35918e+07	1994-05-09		0	0	0
2018	000034	1.70345e+08	8.18581e+10	8.18581e+10	7.85616e+10	1.63392e+09	3.56198e+08	6.74283e+08	9.53843e+08	4228	F51	6.27982e+07	1994-05-09		0	0	0
2019	000034	1.52024e+08	8.68034e+10	8.68034e+10	8.33167e+10	1.69822e+09	409959131	4.90287e+08	9.81995e+08	4070	F51	4.95224e+07	1994-05-09		0	0	0
2015	000035	7.15727e+08	8.25399e+08	8.25399e+08	4.17015e+08	1.21202e+06	8.30853e+07	8.56428e+07	8.0444e+07	1258	N77	1.0652e+08	1994-04-08		0	0	0
2016	000035	1.03507e+09	9.805e+08	9.805e+08	5.40809e+08	1.31471e+06	1.1099e+08	1.16759e+08	1.10019e+08	1491	N77	1.30316e+08	1994-04-08		0	0	0
2017	000035	1.07481e+09	1.61181e+09	1.61181e+09	9.92658e+08	4.42325e+06	1.74766e+08	1.5522e+08	1.81581e+08	5737	N77	1.53993e+08	1994-04-08		0	0	0
2018	000035	1.32476e+09	1.84688e+09	1.84688e+09	1.17494e+09	5.96153e+07	2.09048e+08	1.24866e+08	3.55475e+08	8631	N77	2.23177e+08	1994-04-08		0	0	0
2019	000035	7.50322e+09	1.85871e+10	1.85871e+10	1.57536e+10	2.52524e+07	1.05549e+09	5.55676e+08	7.85996e+09	44798	N77	1.98609e+09	1994-04-08		0	0	0
2015	000036	2.83637e+08	4.09028e+08	4.09028e+08	1.48105e+08	2.34541e+07	8.50043e+07	1.37231e+07	6.92344e+07	733	K70	4.1799e+07	1994-06-17		0	0	0
2016	000036	9.6258e+08	2.17174e+09	2.17174e+09	6.13857e+08	4.99875e+07	1.01907e+08	5.64187e+06	9.80642e+07	811	K70	4.34766e+07	1994-06-17		0	0	0
2017	000036	9.27643e+08	3.97175e+09	3.97175e+09	1.26204e+09	8.11847e+07	8.13616e+07	3.76722e+06	1.14746e+08	810	K70	6.25405e+07	1994-06-17		0	0	0
2018	000036	8.35262e+08	3.33457e+09	3.33457e+09	9.29824e+08	1.06071e+08	8.90327e+07	-9.59794e+06	1.50276e+08	835	K70	7.1369e+07	1994-06-17		0	0	0
2019	000036	8.16409e+08	3.16862e+09	3.16862e+09	8.62624e+08	1.0941e+08	8.03836e+07	5.48134e+06	1.48238e+08	793	K70	6.30687e+07	1994-06-17		0	0	0
2015	000037	1.66749e+09	1.34502e+09	1.34502e+09	1.49281e+09	4.04093e+06	1.52448e+08	2.30685e+08	1.2885e+08	597	D44	1.27115e+08	1994-07-01	200037	0	0	0
2016	000037	1.54456e+09	1.57409e+09	1.57409e+09	1.4429e+09	5.56319e+06	1.05626e+08	1.74062e+08	1.32334e+08	562	D44	1.28055e+08	1994-07-01	200037	1	0	1
2017	000037	1.42062e+09	2.04577e+09	2.04577e+09	1.87456e+09	3.04621e+06	9.90211e+07	5.35181e+07	1.48184e+08	519	D44	1.33405e+08	1994-07-01	200037	0	0	0
2018	000037	1.40565e+09	1884937109	1884937109	1.75215e+09	3.71581e+06	9.35297e+07	3.96062e+07	1.36763e+08	520	D44	1.18825e+08	1994-07-01	200037	0	0	0
2019	000037	1.38168e+09	1.22258e+09	1.22258e+09	1.06192e+09	5.59931e+06	1.09542e+08	2.23107e+07	1.44365e+08	516	D44	108075772	1994-07-01	200037	0	0	0
2015	000038	64665.3	3.05431e+08	3.05431e+08	2.31982e+08	4.23106e+06	2.03397e+07	-80745.5	5.1486e+06	81	K70	32653.8	1994-08-08		0	0	0
2016	000038	1.46179e+08	1.0292e+09	1.0292e+09	6.16716e+08	2.04114e+07	7.02471e+07	-7.27922e+06	4.20113e+07	290	L72	2.22153e+07	1994-08-08		0	0	0
2017	000038	1.0811e+08	1.51037e+09	1.51037e+09	1.00005e+09	1.97912e+07	6.5718e+07	-3.78505e+07	4.97305e+07	244	L72	3.84369e+07	1994-08-08		0	0	0
2018	000038	5.79773e+07	2.59146e+09	2.56933e+09	2.3775e+09	2.5697e+07	7.11772e+07	-5.05316e+07	5.66194e+07	246	L72	3.82172e+07	1994-08-08		0	0	0
2019	000038	1.47419e+06	1.83485e+09	1.83485e+09	1.68472e+09	1.77497e+07	5.65665e+07	-2.64826e+07	4.21996e+07	104	L72	2.20271e+07	1994-08-08		0	0	0
2015	000039	21848053000	58685804000	58685804000	48081243000	2574916000	4146983000	627801000	6275514000	57477	C33	1911254000	1994-04-08		0	0	0
2016	000039	22037261000	51111652000	51111652000	41482017000	2156980000	4208598000	719109000	6052008000	51299	C33	2191830000	1994-04-08		0	0	0
2017	000039	22941021000	76299930000	76299930000	62292715000	2926718000	5482054000	1446321000	6210535000	50689	C33	2343346000	1994-04-08		0	0	0
2018	000039	23188737000	93497622000	93497622000	79586408000	1744260000	6152406000	1158896000	8454783000	51253	C33	2256534000	1994-04-08		0	0	0
2019	000039	37849258000	85815341000	85815341000	73355605000	2297273000	6641317000	1276165000	7817017000	49715	C33	2632557000	1994-04-08		0	0	0
2015	000040	6.69597e+07	1.66573e+09	1.66573e+09	1.11331e+09	6.96708e+07	9.7419e+07	5.68362e+07	1.17878e+08	1600	K70	1.0619e+07	1994-08-08		0	0	0
2016	000040	201380641	3.7735e+09	3.7735e+09	3.14711e+09	5.02024e+07	1.5652e+08	1.38449e+08	1.74391e+08	1735	K70	1.14482e+07	1994-08-08		0	0	0
2017	000040	2.73654e+09	8.13103e+09	8.13103e+09	6.80105e+09	1.13849e+08	3.28249e+08	2.06509e+08	3.58055e+08	2881	E48	8.27007e+07	1994-08-08		0	0	0
2018	000040	5.63703e+09	8.67629e+09	8.67629e+09	7.4517e+09	1.91244e+07	3.66551e+08	5.1427e+08	3.58068e+08	2265	D44	3.20937e+08	1994-08-08		0	0	0
2019	000040	5.821e+09	6.80576e+09	6.80576e+09	5.93032e+09	1.4606e+07	3.04606e+08	6.0974e+08	3.0233e+08	842	D44	4.00502e+08	1994-08-08		0	0	0
2015	000042	1.45783e+09	5.04782e+09	5.04782e+09	3.03508e+09	2.41533e+08	2.3897e+08	2.24257e+08	2.46742e+08	1668	K70	6.21507e+07	1994-09-21		0	0	0
2016	000042	1.45119e+09	8.11576e+09	8.11576e+09	5.74486e+09	2.92726e+08	3.09675e+08	3.35854e+08	3.22622e+08	2078	K70	2.32448e+08	1994-09-21		0	0	0
2017	000042	1.39211e+09	8.65423e+09	8.65423e+09	5.51453e+09	2.09841e+08	3.54598e+08	4.44209e+08	4.0146e+08	2314	K70	2.35522e+08	1994-09-21		0	0	0
2018	000042	1.25408e+09	7.94211e+09	7.94211e+09	4.20287e+09	2.39704e+08	4.57943e+08	5.89019e+08	5.113e+08	2543	K70	2.20743e+08	1994-09-21		0	0	0
2019	000042	1.1244e+09	7.21317e+09	7.21317e+09	4.33046e+09	4.0936e+08	5.19535e+08	4.55786e+08	5.2879e+08	2639	K70	1.99929e+08	1994-09-21		0	0	0
2015	000043	1.41764e+08	5.51876e+09	5.51876e+09	4.18385e+09	2.03613e+08	3.38226e+08	3.73335e+08	1.36059e+09	18789	K70	5.99422e+07	1994-09-28		0	0	0
2016	000043	6.37033e+08	6.32269e+09	6.32269e+09	5.04664e+09	3.21264e+08	3.39955e+08	4.43769e+08	1.57206e+09	21239	K70	5.33029e+07	1994-09-28		0	0	0
2017	000043	6.29658e+08	5.89349e+09	5.89349e+09	4642370157	1.39771e+08	4.33835e+08	3.74743e+08	1.5634e+09	19513	K70	4.73154e+07	1994-09-28		0	0	0
2018	000043	6.00987e+08	6.65565e+09	6.65565e+09	5.34844e+09	1.11028e+08	3.98227e+08	2.79734e+08	1.65843e+09	19886	K70	4.71137e+07	1994-09-28		0	0	0
2015	000045	7.90019e+08	1.22675e+09	1.22675e+09	1.14251e+09	1.17439e+07	1.03045e+08	-2.44483e+07	1.28029e+08	1279	C39	8.1798e+07	1994-08-15	200045	0	0	0
2016	000045	7.23685e+08	1.1982e+09	1.1982e+09	1.12813e+09	1.01617e+07	1.06902e+08	-1.67814e+06	1.29329e+08	1256	C39	8.33542e+07	1994-08-15	200045	0	0	0
2017	000045	6.56133e+08	1.47555e+09	1.47555e+09	1.2996e+09	9.9407e+06	1.14357e+08	-3.11712e+07	1.33552e+08	1335	C39	8.22201e+07	1994-08-15	200045	0	0	0
2018	000045	9.87876e+08	1.27236e+09	1.27236e+09	1.14225e+09	9.63656e+06	1.30542e+08	-971661	1.4691e+08	1337	C39	1.0125e+08	1994-08-15	200045	0	0	0
2019	000045	9.03229e+08	2.15818e+09	2.15818e+09	1.9735e+09	2.07851e+07	1.5005e+08	1.58628e+07	1.63769e+08	1338	C39	1.22141e+08	1994-08-15	200045	0	0	0
2015	000046	6.90702e+08	1.37511e+10	9.44738e+09	4.89278e+09	3.95985e+08	2.42061e+09	1.18898e+09	1.36875e+09	10179	K70	7.15384e+07	1994-09-12		0	0	0
2016	000046	8.85235e+08	2.46705e+10	1.86216e+10	1.08945e+10	3.41778e+08	3.7231e+09	2.17164e+09	2.80498e+09	9929	K70	1.27494e+08	1994-09-12		0	0	0
2017	000046	1.0256e+09	1.49998e+10	8.3848e+09	5.18736e+09	1.66848e+08	4.15406e+09	2.28832e+09	3.02558e+09	10523	K70	1.52099e+08	1994-09-12		0	0	0
2018	000046	9.4316e+08	1.24041e+10	5.0073e+09	2.48211e+09	1.75681e+08	3.961e+09	2.32011e+09	3.25709e+09	10170	K70	1.87689e+08	1994-09-12		0	0	0
2019	000046	9.75999e+08	9.99933e+09	3.02544e+09	1.56478e+09	1.00745e+08	4.89495e+09	2.8618e+09	3.21533e+09	10201	K70	1.89047e+08	1994-09-12		0	0	0
2015	000048	3.39217e+08	2.30202e+09	2.30202e+09	1.57869e+09	8.65908e+07	2.06948e+08	-2.41382e+06	1.67494e+08	1615	C13	6.42837e+07	1994-11-01		0	0	0
2016	000048	3.52558e+08	1.56123e+09	1.56123e+09	1.28503e+09	6.94521e+07	1.8363e+08	2.003e+06	2.07218e+08	1695	C13	6.65699e+07	1994-11-01		0	0	0
2017	000048	6.23476e+08	1.54961e+09	1.54961e+09	1.31325e+09	1.56824e+08	1.93466e+08	8.005e+06	1.92591e+08	1562	C13	7.29325e+07	1994-11-01		0	0	0
2018	000048	6.53005e+08	3.43694e+09	3.43694e+09	1.96399e+09	2.12076e+08	1.98235e+08	773597	2.24166e+08	1556	C13	7.59709e+07	1994-11-01		1	0	1
2019	000048	5.05784e+08	4.91872e+09	4.91872e+09	2.33993e+09	1.07056e+08	2.73251e+08	-3.66219e+07	1.89815e+08	746	C13	6.98242e+07	1994-11-01		0	0	0
2015	000049	1.77875e+08	8.43419e+09	8.43419e+09	7.68194e+09	8.19167e+07	2.59328e+08	-1.79267e+07	5.67623e+08	6309	C38	5.24114e+07	1995-03-20		0	0	0
2016	000049	2.26928e+08	8.72441e+09	8.72441e+09	7.87742e+09	7.51226e+07	3.2961e+08	-1.66079e+07	5.95457e+08	8691	C38	6.26144e+07	1995-03-20		0	0	0
2017	000049	6.60446e+08	1.2486e+10	1.2486e+10	1.13871e+10	9.89133e+07	5.012e+08	-1.73356e+07	8.86096e+08	10586	C38	8.85348e+07	1995-03-20		0	0	0
2018	000049	6.86493e+08	1.72492e+10	1.72492e+10	1.58351e+10	1.03755e+08	4.93645e+08	1.01191e+08	1.02929e+09	10565	C38	1.2727e+08	1995-03-20		0	0	0
2019	000049	8.59926e+08	1.84427e+10	1.84427e+10	1.69007e+10	1.31995e+08	5.12485e+08	2.34285e+07	1.06691e+09	9744	C38	1.73926e+08	1995-03-20		0	0	0
2015	000050	6845571380	10530002724	10530002724	8809723501	332022916	1270483375	-1951194	1574130293	13264	C39	1370286957	1995-03-15		0	0	0
2016	000050	6.26813e+09	1.07368e+10	1.07368e+10	8.56974e+09	3.43407e+08	1.45743e+09	-1.37444e+08	1.52563e+09	13398	C39	1.14465e+09	1995-03-15		0	0	0
2017	000050	6.62212e+09	1.40125e+10	1.40125e+10	1.1091e+10	3.98025e+08	1562874219	2.27154e+08	1.73266e+09	16541	C39	1.06374e+09	1995-03-15		0	0	0
2018	000050	2.92498e+10	2.89115e+10	2.89115e+10	2.45197e+10	4.80666e+08	2.56965e+09	7.33684e+08	3.52154e+09	40513	C39	3.25649e+09	1995-03-15		0	0	0
2019	000050	2.82459e+10	3.0282e+10	3.0282e+10	2.51804e+10	4.72167e+08	2.94827e+09	7.25574e+08	3.90307e+09	39842	C39	3.41504e+09	1995-03-15		0	0	0
2015	000055	4.62649e+08	2.55047e+09	2.55047e+09	2.17152e+09	7.5265e+07	1.67406e+08	5.06725e+07	2.74035e+08	2327	C33	3.60112e+07	1996-04-15	200055	0	0	0
2016	000055	5.06819e+08	4.20387e+09	4.20387e+09	2.59517e+09	5.9273e+07	1.71922e+08	2.82554e+07	2.42199e+08	2349	C33	3.68976e+07	1996-04-15	200055	0	0	0
2017	000055	4.68118e+08	2.94747e+09	2.94747e+09	1.99824e+09	6.10639e+07	1.52817e+08	6.70588e+07	2.53752e+08	2150	C33	3.46237e+07	1996-04-15	200055	0	0	0
2018	000055	4.55274e+08	3.04868e+09	3.04868e+09	2.33795e+09	4.98339e+07	1.59857e+08	8.23284e+07	2.74922e+08	2206	C33	2.83858e+07	1996-04-15	200055	0	0	0
2019	000055	4.77333e+08	3.00575e+09	3.00575e+09	2.16918e+09	5.75842e+07	2.30199e+08	8.26088e+07	3.30738e+08	2395	C33	2.75389e+07	1996-04-15	200055	0	0	0
2015	000056	5.73182e+07	2.68288e+08	2.68288e+08	7.38309e+07	1.71315e+07	5.2302e+07	1.7185e+08	6.03756e+07	487	K70	1.33486e+07	1996-07-08	200056	0	0	0
2016	000056	5.44289e+07	3.2584e+08	3.2584e+08	9.7997e+07	9.60053e+06	6.20869e+07	1.10729e+08	7.32304e+07	513	K70	2.4915e+07	1996-07-08	200056	0	0	0
2017	000056	5.43976e+07	7.02272e+08	7.02272e+08	2.31198e+08	2.06914e+07	9.02862e+07	2.4546e+08	1.18739e+08	736	K70	2.12375e+07	1996-07-08	200056	0	0	0
2018	000056	5.11871e+07	9.49111e+08	9.49111e+08	3.49099e+08	4.34228e+07	1.27121e+08	3.09625e+08	1.52329e+08	722	K70	3.79495e+07	1996-07-08	200056	0	0	0
2019	000056	4.64189e+07	9.48964e+08	9.48964e+08	2.84154e+08	2.31578e+07	1.01792e+08	3.11155e+08	1.19808e+08	618	L72	3.33927e+07	1996-07-08	200056	0	0	0
2015	000058	3.75244e+07	8.41077e+08	7.41534e+08	6.18063e+08	4.58543e+06	4.42228e+07	3.56478e+06	1.01724e+08	882	L72	3.76296e+07	1996-12-26	200058	0	0	0
2016	000058	3.91818e+07	7.57911e+08	6.72384e+08	5.78495e+08	1.78461e+07	6.0042e+07	4.62718e+06		733	L72	3.83049e+07	1996-12-26	200058	0	0	0
2017	000058	6.2405e+07	2.02985e+09	1.98131e+09	1.3985e+09	4.31734e+07	1.44029e+08	2.15986e+07	2.96228e+08	2763	L72	8.58075e+07	1996-12-26	200058	0	0	0
2018	000058	5.93514e+07	1.61166e+09	1.60579e+09	1.06239e+09	3.96508e+07	1.21978e+08	8.43789e+07	2.85898e+08	2411	L72	8.13294e+07	1996-12-26	200058	0	0	0
2019	000058	6.17825e+07	1.49323e+09	1.49323e+09	9.85448e+08	2.28296e+07	1.36723e+08	1.17032e+08	2.8137e+08	2793	L72	1.25757e+08	1996-12-26	200058	0	0	0
2015	000059	1.49625e+10	3.09093e+10	3.09093e+10	2.5999e+10	2.91886e+08	1.51443e+09	8.41406e+08	9.95857e+08	11779	C25	1.4405e+09	1997-01-30		1	0	1
2016	000059	1.43454e+10	2.91039e+10	2.91039e+10	2.09009e+10	3.27656e+08	1.59646e+09	7.5003e+08	1.07264e+09	10835	C25	1.35684e+09	1997-01-30		0	0	0
2017	000059	1.39848e+10	3.37138e+10	3.37138e+10	2.56833e+10	3.05089e+08	1.62267e+09	5.89277e+08	1.24753e+09	10233	C25	1.45304e+09	1997-01-30		0	0	0
2018	000059	1.3513e+10	3.66833e+10	3.66833e+10	3.03688e+10	2.52594e+08	1.73159e+09	4.65364e+08	1.24481e+09	8298	C25	1.43347e+09	1997-01-30		0	0	0
2019	000059	1.39808e+10	3.96083e+10	3.96083e+10	3.38423e+10	3.00065e+08	1.63035e+09	4.46062e+08	1.28804e+09	8649	C25	1.53574e+09	1997-01-30		0	0	0
2015	000060	4.94977e+09	1.69609e+10	1.69379e+10	1.59206e+10	2.64172e+08	5.11529e+08	2.61292e+08	1.38827e+09	7848	C32	7.04125e+08	1997-01-23		0	0	0
2016	000060	5.08428e+09	1.50817e+10	1.50591e+10	1.33827e+10	2.6882e+08	5.27122e+08	2.16655e+08	1.32724e+09	10120	C32	7.3003e+08	1997-01-23		0	0	0
2017	000060	5.42062e+09	1.90133e+10	1.89666e+10	1.62718e+10	2.73747e+08	7.4185e+08	1.93363e+08	1.50792e+09	9685	C32	6.74138e+08	1997-01-23		0	0	0
2018	000060	5.97606e+09	2.00082e+10	1.99634e+10	1.72691e+10	2.89735e+08	6.60585e+08	2.82807e+08	1.6238e+09	9855	C32	7.45873e+08	1997-01-23		0	0	0
2019	000060	7.23536e+09	2.28293e+10	2.28005e+10	2.07266e+10	2.83589e+08	8.29702e+08	1.77861e+08	1.69929e+09	9611	C32	7.9554e+08	1997-01-23		0	0	0
2015	000061	2840403688	1.73665e+09	1.73665e+09	8.93409e+08	1.4441e+08	4.23159e+08	2.00581e+08	5.16275e+08	5368	L72	3.18687e+08	1997-01-10		0	0	0
2016	000061	1.93763e+09	2.02008e+09	2.02008e+09	1.31466e+09	1.75835e+08	4.00615e+08	2.41375e+08	5.42828e+08	5244	L72	4.42133e+08	1997-01-10		0	0	0
2017	000061	1.63301e+09	2.44628e+09	2.44628e+09	1.52287e+09	1.79486e+08	3.86521e+08	2.55719e+08	5.39032e+08	5036	L72	4.39712e+08	1997-01-10		0	0	0
2018	000061	1.92538e+09	2.30206e+09	2.30206e+09	1.44878e+09	1.39041e+08	3.90629e+08	2.72966e+08	5.44177e+08	4824	L72	4.62271e+08	1997-01-10		0	0	0
2019	000061	2.02547e+09	2.85296e+09	2.85296e+09	1.82159e+09	1.11614e+08	4.07399e+08	2.30535e+08	5.88361e+08	4644	L72	4.76344e+08	1997-01-10		0	0	0
2015	000062	3.79356e+08	2.03365e+09	2.03365e+09	1.34467e+09	1.5929e+08	1.51808e+08	2.6829e+07	1.69279e+08	1709	L72	1.51941e+08	1997-01-30		0	0	0
2016	000062	3.28693e+08	5.5446e+09	5.5446e+09	4.48232e+09	2.92543e+08	1.92806e+08	2.57866e+07	2.45515e+08	1640	L72	1.50727e+08	1997-01-30		0	0	0
2017	000062	3.09309e+08	8.29788e+09	8.29788e+09	6.95337e+09	3.081e+08	2.60368e+08	6.1285e+07	2.96455e+08	1832	F51	1.52523e+08	1997-01-30		0	0	0
2018	000062	2.9062e+08	1.17997e+10	1.17997e+10	9.94214e+09	3.9046e+08	3.6418e+08	1.68929e+08	4.95533e+08	1905	F51	1.62819e+08	1997-01-30		0	0	0
2019	000062	2.60885e+08	1.43553e+10	1.43553e+10	1.27539e+10	2.74745e+08	3.29946e+08	1.48739e+08	4.08315e+08	1887	F51	1.43477e+08	1997-01-30		0	0	0
2015	000063	7692175000	100186389000	100186389000	69100447000	11771666000	14583897000	1430794000	15519405000	84622	C39	2071997000	1997-11-18		0	0	0
2016	000063	7516241000	101233182000	101233182000	70100658000	12458152000	15249973000	207773000	17651948000	81468	C39	2430367000	1997-11-18		0	0	0
2017	000063	8694456000	108815273000	108815273000	75005818000	12104355000	16019453000	1043482000	19683442000	74773	C39	2603139000	1997-11-18		0	0	0
2018	000063	8898068000	85513150000	85513150000	57367578000	9084489000	14557082000	280648000	20792247000	68240	C39	2472396000	1997-11-18		0	0	0
2019	000063	9383488000	90736582000	90736582000	57008377000	7868722000	17320721000	965955000	15605420000	70066	C39	3061966000	1997-11-18		0	0	0
2015	000065	1.23806e+08	4.28557e+09	4.28557e+09	3.95401e+09	5.69418e+07	6.09767e+07	-7.63333e+07	9.13523e+07	347	E48	8.16825e+06	1998-06-05		0	0	0
2016	000065	3.82426e+08	8.76192e+09	8.76192e+09	7.72194e+09	3.10996e+08	1.82616e+08	-1.6585e+08	3.35046e+08	2030	E48	4.75283e+07	1998-06-05		0	0	0
2017	000065	4.54637e+08	9.73003e+09	9.73003e+09	8.38845e+09	3.60935e+08	1.74876e+08	1.10641e+08	3.70104e+08	2001	E48	8.95823e+07	1998-06-05		0	0	0
2018	000065	4.20586e+08	9.98141e+09	9.98141e+09	8.50341e+09	4.14961e+08	2.01573e+08	-1.48066e+08	4.06683e+08	1921	E48	1.10517e+08	1998-06-05		0	0	0
2019	000065	5.61984e+08	1.10602e+10	1.10602e+10	9.45442e+09	4.09908e+08	2.18379e+08	2.12207e+07	4.54218e+08	1710	E48	1.19049e+08	1998-06-05		0	0	0
2015	000066	3.65648e+09	7.29359e+10	7.29359e+10	6.62658e+10	2.83545e+09	2.83613e+09	1.65041e+09	4.02113e+09	38711	C39	1.15959e+09	1997-06-26		0	0	0
2016	000066	5.63037e+08	6.91282e+10	6.91282e+10	6.23548e+10	2.61154e+09	2.92671e+09	3.91662e+08	4.56624e+09	36288	C39	1.08184e+09	1997-06-26		0	0	0
2017	000066	1.85973e+09	9.50684e+09	9.50684e+09	7.4468e+09	3.94568e+08	1.1062e+09	4.68273e+07	1.44845e+09	13829	C39	2.19249e+08	1997-06-26		0	0	0
2018	000066	1.91959e+09	1.00095e+10	1.00095e+10	7.81469e+09	3.77185e+08	1.25103e+09	4.26641e+07	1.6598e+09	13846	C39	2.28751e+08	1997-06-26		0	0	0
2019	000066	2.78157e+09	1.08438e+10	1.08438e+10	8.16912e+09	4.90628e+08	1.43656e+09	1.07573e+08	1.7779e+09	13571	C39	2.35251e+08	1997-06-26		0	0	0
2015	000068	1.95536e+08	1.70619e+08	1.70619e+08	1.05964e+08	7.97372e+06	6.31104e+07	-8.18061e+06	5.44298e+07	372	C39	1.25491e+07	1997-06-11		1	0	1
2016	000068	1.89122e+08	2.97563e+08	2.97563e+08	1.71354e+08	1.26699e+07	8.70926e+07	-8.79612e+06	7.52435e+07	418	C39	1.55918e+07	1997-06-11		0	0	0
2017	000068	1.78623e+08	4.1293e+08	4.1293e+08	2.36138e+08	1.07895e+07	7.76259e+07	2.84979e+07	1.15192e+08	555	C39	1.6259e+07	1997-06-11		0	0	0
2018	000068	1.67004e+08	2.05898e+08	2.05898e+08	1.49726e+08	1.00234e+07	1.0369e+08	3.82471e+07	1.23323e+08	541	C39	1.57977e+07	1997-06-11		0	0	0
2019	000068	1.83689e+08	2.25086e+08	2.25086e+08	1.51516e+08	7.22381e+06	8.92838e+07	5.4358e+07	1.02206e+08	554	C39	1.51831e+07	1997-06-11		0	0	0
2015	000069	1.50146e+10	3.22363e+10	3.22363e+10	1.50902e+10	1.21229e+09	2.16393e+09	7.95239e+08	2.05596e+09	24290	N78	1.78769e+09	1997-09-10		0	0	0
2016	000069	1.46041e+10	3.54811e+10	3.54811e+10	1.65845e+10	1.24947e+09	1.98744e+09	9.28539e+08	2.24163e+09	24427	N78	1.95719e+09	1997-09-10		0	0	0
2017	000069	1.40573e+10	4.23412e+10	4.23412e+10	2.10638e+10	1.44493e+09	2.2298e+09	1.59789e+09	2.41735e+09	25130	N78	2.09799e+09	1997-09-10		0	0	0
2018	000069	1.45532e+10	4.81423e+10	4.81423e+10	1.90888e+10	1.71849e+09	2.40214e+09	2.06529e+09	2.70544e+09	24934	K70	1.9789e+09	1997-09-10		0	0	0
2019	000069	1.58981e+10	6.0025e+10	6.0025e+10	2.60612e+10	1.90572e+09	2774939753	1.79379e+09	3.64896e+09	25003	K70	2.02902e+09	1997-09-10		0	0	0
2015	000070	5.31716e+08	2.4498e+09	2.4498e+09	2.00273e+09	104738524	1.84272e+08	1.28342e+07	2.40515e+08	3380	C38	6.98078e+07	2000-05-11		0	0	0
2016	000070	5.85285e+08	4.61242e+09	4.61242e+09	3.81423e+09	1.3808e+08	3.16642e+08	4.82136e+07	3.98543e+08	4442	C38	1.05015e+08	2000-05-11		0	0	0
2017	000070	575190313	5.47307e+09	5.47307e+09	4.56234e+09	1.31404e+08	3.48424e+08	6.6802e+07	4.65393e+08	4916	C38	1.07944e+08	2000-05-11		0	0	0
2018	000070	6.96872e+08	5.706e+09	5.706e+09	4.77615e+09	1.14332e+08	3.35982e+08	7.79222e+07	5.57928e+08	4179	C38	1.18451e+08	2000-05-11		0	0	0
2019	000070	5.82749e+08	4.65591e+09	4.65591e+09	3.82138e+09	1.55673e+08	3.79567e+08	8.04442e+07	5.31104e+08	3615	C38	1.29059e+08	2000-05-11		0	0	0
2015	000078	4.55884e+08	1.11177e+10	1.11177e+10	9.48949e+09	6.38702e+08	4.67326e+08	2.17914e+08	3.41089e+08	4502	F52	9.40794e+07	1998-12-18		0	0	0
2016	000078	4.86912e+08	1.36059e+10	1.36059e+10	1.15823e+10	7.05014e+08	4.57926e+08	1.61413e+08	3.39254e+08	5616	F52	9.17463e+07	1998-12-18		0	0	0
2017	000078	7.4631e+08	2.49396e+10	2.49396e+10	2.13441e+10	1.24803e+09	6.64001e+08	3.17735e+08	5.26987e+08	9262	F52	1.26002e+08	1998-12-18		0	0	0
2018	000078	9.05901e+08	3.83809e+10	3.83809e+10	3.33401e+10	1.77091e+09	1.21938e+09	9.03556e+08	8.84192e+08	11615	F52	1.64423e+08	1998-12-18		0	0	0
2019	000078	9.92118e+08	4.14927e+10	4.14927e+10	3.59719e+10	1.89334e+09	1.24549e+09	1.11417e+09	9.90712e+08	11332	F52	1.89995e+08	1998-12-18		0	0	0
2015	000088	1.59376e+08	2.48912e+08	2.48912e+08	1.24468e+08	0	6.7972e+07	-1.09093e+07	7.69827e+07	546	G54	3.53277e+07	1997-07-28		0	0	0
2016	000088	3.17849e+08	2.83737e+08	2.83737e+08	1.41618e+08	1.40989e+06	6.44659e+07	-2.74804e+07	7.60931e+07	604	G54	4.1223e+07	1997-07-28		0	0	0
2017	000088	5.1644e+08	3.43779e+08	3.43779e+08	1.8783e+08	996440	9.4403e+07	-2.09695e+07	8.60962e+07	714	G54	4.4741e+07	1997-07-28		0	0	0
2018	000088	1.8659e+09	4.03514e+08	4.03514e+08	1.75883e+08	3.67289e+06	1.02406e+08	4.56214e+06	1.03675e+08	775	G54	6.78337e+07	1997-07-28		0	0	0
2019	000088	2.12916e+09	5.93358e+08	5.93358e+08	3.40043e+08	2.87414e+06	1.03444e+08	3.86599e+07	1.34556e+08	823	G54	1.05059e+08	1997-07-28		0	0	0
2015	000089	7.88721e+09	2.95255e+09	2.95255e+09	2.05907e+09	2931818	5.80267e+07	3.00337e+07	8.68793e+08	5069	G56	5.17406e+08	1998-04-20		0	0	0
2016	000089	7.6506e+09	3.03631e+09	3.03631e+09	2.20848e+09	1.7167e+07	8.44337e+07	-3.39752e+07	8.64566e+08	5226	G56	4.67389e+08	1998-04-20		0	0	0
2017	000089	7.3963e+09	3.32081e+09	3.32081e+09	2.36183e+09	2.34121e+07	9.13915e+07	-4.83201e+07	8.78727e+08	5444	G56	4.64804e+08	1998-04-20		0	0	0
2018	000089	7.57774e+09	3.59924e+09	3.59924e+09	2.66758e+09	8.45561e+06	1.03709e+08	-4.92395e+07	1.15583e+09	5720	G56	4.76493e+08	1998-04-20		0	0	0
2019	000089	7.38655e+09	3.80656e+09	3.80656e+09	2.90381e+09	1.1174e+06	1.155e+08	-5.13373e+07	1.33941e+09	5602	G56	4.5196e+08	1998-04-20		0	0	0
2015	000090	1.74055e+08	6.31778e+09	6.31778e+09	4.9825e+09	5.77738e+07	1.53932e+08	1.19362e+08	2.89803e+08	2722	E48	8.25755e+07	1999-07-21		0	0	0
2016	000090	2.48099e+08	6.20902e+09	6.20902e+09	4.8318e+09	5.51719e+07	1.64112e+08	1.683e+08	3.25723e+08	4240	E48	8.99067e+07	1999-07-21		0	0	0
2017	000090	3.1336e+08	6.74959e+09	6.74959e+09	4.98947e+09	7.9672e+07	2.23699e+08	1.91473e+08	5.93604e+08	5978	E48	1.33147e+08	1999-07-21		0	0	0
2018	000090	3.12117e+08	1.02095e+10	1.02095e+10	7.99925e+09	1.18884e+08	2.97795e+08	2.19742e+08	6.95586e+08	7485	E48	1.84607e+08	1999-07-21		0	0	0
2019	000090	4.07262e+08	1.46653e+10	1.46653e+10	1.12354e+10	1.14618e+08	4.69342e+08	1.4824e+08	1.09894e+09	9530	E48	1.89044e+08	1999-07-21		0	0	0
2015	000096	7.68921e+07	9.97837e+08	9.97837e+08	8.5938e+08	5.0648e+07	4.98067e+07	-2.36315e+07	5.8725e+07	384	F51	1.39011e+07	2000-07-24		0	0	0
2016	000096	7.33043e+07	9.05096e+08	9.05096e+08	7.34986e+08	5.39062e+07	4.71568e+07	-2.53922e+07	6.29309e+07	390	F51	1.26701e+07	2000-07-24		0	0	0
2017	000096	6.93694e+07	1.24317e+09	1.24317e+09	1.07124e+09	5.60276e+07	4.73795e+07	-2.92316e+07	7.02796e+07	398	F51	1.17586e+07	2000-07-24		0	0	0
2018	000096	7.27245e+07	1.6542e+09	1.6542e+09	1.5025e+09	5.25234e+07	4.70308e+07	-2.60634e+07	6.98382e+07	403	F51	1.12954e+07	2000-07-24		0	0	0
2019	000096	5.5228e+07	1.62309e+09	1.62309e+09	1.45165e+09	6.2123e+07	4.64869e+07	-2.54846e+07	7.42711e+07	400	F51	1.26268e+07	2000-07-24		0	0	0
2015	000099	3.30165e+09	1.2894e+09	1.2894e+09	8.59529e+08	0	1.21696e+08	1.16045e+08	3.35001e+08	1045	G56	2.67273e+08	2000-07-31		0	0	0
2016	000099	3.13934e+09	1.17193e+09	1.17193e+09	9.47463e+08		1.01017e+08	1.18853e+08	3.76553e+08	1071	G56	3.00358e+08	2000-07-31		0	0	0
2017	000099	2.94508e+09	1.26976e+09	1.26976e+09	1.01834e+09	1.3773e+06	1.26741e+08	5.70336e+07	3.82945e+08	1095	G56	3.04369e+08	2000-07-31		0	0	0
2018	000099	2.76032e+09	1.42588e+09	1.42588e+09	1.08567e+09	3.7353e+06	141623518	9.19339e+07	4.02115e+08	1090	G56	3.12181e+08	2000-07-31		0	0	0
2019	000099	2.32169e+09	1.56725e+09	1.56725e+09	1.16557e+09	5.01661e+06	1.24495e+08	8.29107e+07	4.27583e+08	1035	G56	2.95916e+08	2000-07-31		0	0	0
2015	000100	26042144000	104830659000	104579482000	87282839000	9032297000	6792993000	967064000	7706110000	29810	C39	4006255000	2004-01-30		0	0	0
2016	000100	37720508000	106545867000	106473500000	88470113000	9628123000	8492341000	816305000	8810418000	79561	C39	5496560000	2004-01-30		0	0	0
2017	000100	32597979000	111648021000	111577362000	88663843000	9511064000	9456040000	1665275000	9335172000	75059	C39	7202868000	2004-01-30		0	0	0
2018	000100	35983131000	113375190000	113360076000	92605589000	8887021000	8977186000	973261000	10174024000	89750	C39	7970649000	2004-01-30		0	0	0
2019	000100	45459070000	75060576000	74933086000	66337117000	2857489000	5291893000	1248801000	4257331000	35379	C39	8272008000	2004-01-30		0	0	0
2015	000150	5.69142e+07	1.03123e+09	1.03123e+09	7.86824e+08	5.41707e+07	4.33382e+07	6.76999e+07	4.78917e+08	11726	K70	2.05166e+07	2000-08-07		0	0	0
2016	000150	8.06716e+08	1.29646e+09	1.29646e+09	9.60471e+08	5.86508e+07	1.38054e+08	1.25514e+08	5.12916e+08	12100	Q83	9.69847e+07	2000-08-07		0	0	0
2017	000150	8.43256e+08	2.11617e+09	2.11617e+09	1.44911e+09	9.69608e+07	1.65015e+08	1.37252e+08	6.02998e+08	18022	Q83	1.10785e+08	2000-08-07		0	0	0
2018	000150	7.18788e+08	2204000845	2204000845	1.51838e+09	7.60629e+07	2.62585e+08	1.40734e+08	7.69648e+08	13668	Q83	1.51429e+08	2000-08-07		0	0	0
2019	000150	6.53198e+08	1.79224e+09	1.79224e+09	1.46583e+09	6.61472e+07	2.04544e+08	1.39949e+08	8.08738e+08	11760	Q83	2.51932e+08	2000-08-07		0	0	0
2015	000151	3.93182e+07	1.21243e+09	1.21243e+09	9.76349e+08	4.48649e+07	6.57986e+07	-5.49019e+07	1.28928e+08	383	F51	8.64467e+06	2000-09-06		0	0	0
2016	000151	3.31631e+07	1.76736e+09	1.76736e+09	1.56202e+09	5.3364e+07	7.67752e+07	-6.4385e+07	1.45456e+08	405	F51	1.05358e+07	2000-09-06		0	0	0
2017	000151	6.36577e+07	2.2286e+09	2.2286e+09	1.92127e+09	7.73334e+07	9.61832e+07	2.74396e+07	1.90248e+08	393	F51	1.44447e+07	2000-09-06		0	0	0
2018	000151	6.0021e+07	1.27073e+09	1.27073e+09	1.0621e+09	8.10126e+07	8.88501e+07	-5.29941e+07	2.16259e+08	384	F51	12163911	2000-09-06		0	0	0
2019	000151	5.78438e+07	1.1836e+09	1.1836e+09	8.59256e+08	8.22199e+07	6.89483e+07	-1.67149e+06	1.67849e+08	352	F51	1.33126e+07	2000-09-06		0	0	0
2015	000153	5.99687e+08	1.55429e+09	1.55429e+09	1.13669e+09	2.04519e+08	1.44023e+08	3.03779e+07	2.35065e+08	4547	C27	6.60527e+07	2000-09-20		0	0	0
2016	000153	8.43882e+08	2.03368e+09	2.03368e+09	1.49246e+09	2.65453e+08	1.61143e+08	2.74519e+07	2.40699e+08	4593	C27	7.12726e+07	2000-09-20		0	0	0
2017	000153	8.00117e+08	2.57811e+09	2.57811e+09	1.78922e+09	4.63182e+08	1.78298e+08	3.1321e+07	2.69028e+08	4571	C27	7.87109e+07	2000-09-20		0	0	0
2018	000153	7.58809e+08	3.0134e+09	3.0134e+09	1.83968e+09	8.07765e+08	2.12256e+08	3.12479e+07	2.9386e+08	4758	C27	8.09272e+07	2000-09-20		0	0	0
2019	000153	7.17351e+08	3.23806e+09	3.23806e+09	2.00258e+09	8.59208e+08	2.24464e+08	3.8256e+07	3.02549e+08	4668	C27	8.10947e+07	2000-09-20		0	0	0
2015	000155	1.42329e+08	3.19629e+08	3.19629e+08	2.95773e+08	1.2639e+07	2.04987e+08	9.32479e+07	1.25976e+08	1416	C26	7.11708e+07	2000-09-26		1	0	1
2016	000155	111039	1.8124e+09	1.8124e+09	1.75501e+09	3.48566e+06	3.8781e+07	1.30679e+07	3.38452e+08	18	C26	5.80186e+06	2000-09-26		1	0	1
2017	000155	2.5968e+09	6.50912e+09	6.50912e+09	6.13061e+09	2.67347e+06	6.73987e+07	2.65921e+07	3.41437e+07	188	C26	9.21726e+07	2000-09-26		0	0	0
2018	000155	3.07035e+09	4.27204e+09	4.27204e+09	3.76296e+09	2.91997e+06	5.60571e+07	9.65824e+07	4.61795e+07	212	C26	1.46943e+08	2000-09-26		0	0	0
2019	000155	2.89196e+09	2.05111e+09	2.05111e+09	1.49656e+09	5.59788e+06	7.09446e+07	1.09384e+08	5.6668e+07	229	C26	1.73287e+08	2000-09-26		0	0	0
2015	000156	2.31702e+09	2.85857e+09	2.85857e+09	1.59376e+09	3.91573e+08	3.35825e+08	-2.83758e+07	6.0833e+08	4759	R86	5.78868e+08	2000-09-06		0	0	0
2016	000156	2.46425e+09	3.08118e+09	3.08118e+09	1.69801e+09	4.74676e+08	3.62078e+08	-1.13858e+08	7.20992e+08	4952	R86	6.3591e+08	2000-09-06		0	0	0
2017	000156	2.65846e+09	3.20931e+09	3.20931e+09	1.77616e+09	5.11394e+08	4.14336e+08	-1.02211e+08	7.6577e+08	4937	R86	6.69338e+08	2000-09-06		0	0	0
2018	000156	2.83991e+09	3.43599e+09	3.43599e+09	2.03773e+09	4.9222e+08	4.01621e+08	-1.08727e+08	8.06674e+08	4919	R86	6.8763e+08	2000-09-06		0	0	0
2019	000156	3.04824e+09	3.71066e+09	3.71066e+09	2.33669e+09	5.37826e+08	4.18755e+08	-1.28875e+08	8.59063e+08	4998	R86	7.50857e+08	2000-09-06		0	0	0
2015	000157	7.80003e+09	2.07533e+10	2.07533e+10	1.5146e+10	2.50155e+09	1.70089e+09	1.2633e+09	2.646e+09	19141	C35	8.3439e+08	2000-10-12		0	0	0
2016	000157	7450928916	2.00225e+10	2.00225e+10	1.52447e+10	2.44596e+09	1.73399e+09	1.03546e+09	2.37644e+09	15154	C35	9.9038e+08	2000-10-12		0	0	0
2017	000157	5.87107e+09	2.32729e+10	2.32729e+10	1.83041e+10	2.45132e+09	1.76877e+09	1.50402e+09	2.24277e+09	13461	C35	9.72885e+08	2000-10-12		0	0	0
2018	000157	5.43873e+09	2.86965e+10	2.86965e+10	2.09231e+10	2.37941e+09	2.04012e+09	1243979574	2.48813e+09	15121	C35	8.44615e+08	2000-10-12		0	0	0
2019	000157	5.80258e+09	4.33074e+10	4.33074e+10	3.03146e+10	3.78002e+09	3.13525e+09	1.21504e+09	2.84628e+09	19016	C35	8.75944e+08	2000-10-12		0	0	0
2015	000158	1.30186e+09	8.90194e+09	8.90194e+09	8.29294e+09	1.17419e+08	2.94929e+08	1.37712e+08	4.10436e+08	5782	C17	1.17089e+08	2000-07-24		0	0	0
2016	000158	1.35966e+09	1.09743e+10	1.09743e+10	1.01403e+10	1.90966e+08	2.93111e+08	2.01356e+08	4.31514e+08	5911	C17	1.36958e+08	2000-07-24		0	0	0
2017	000158	1.60888e+09	1.12545e+10	1.12545e+10	1.04379e+10	2.12029e+08	3.38311e+08	2.21506e+08	4.80618e+08	5054	C17	1.4535e+08	2000-07-24		0	0	0
2018	000158	2.22795e+09	9.65611e+09	9.65611e+09	8.76415e+09	2.27905e+08	3.38846e+08	2.60725e+08	4.73739e+08	5092	C17	1.73297e+08	2000-07-24		0	0	0
2019	000158	2.4392e+09	9.44662e+09	9.44662e+09	8.63982e+09	2.21155e+08	4.07723e+08	2.6934e+08	4.82591e+08	5084	I65	2.15534e+08	2000-07-24		0	0	0
2015	000159	2.31921e+08	6.79969e+08	6.79738e+08	5.29035e+08	3.3817e+07	8.66807e+07	3.52443e+07	5.02281e+07	614	F51	2.91577e+07	2000-09-26		0	0	0
2016	000159	4.0075e+08	5.23796e+08	523202638	4.32599e+08	2.65984e+07	7.72693e+07	2.14875e+06	5.33982e+07	529	F51	2.90304e+07	2000-09-26		0	0	0
2017	000159	3.60144e+08	3.56046e+08	3.55205e+08	3.14531e+08	2.24291e+07	6.82308e+07	3.66013e+07	4.66141e+07	400	F51	3.5402e+07	2000-09-26		0	0	0
2018	000159	3.47003e+08	5.5145e+08	5.50605e+08	4.36847e+08	9.83175e+06	9.22284e+07	1.82006e+07	4.56588e+07	315	F51	3.45648e+07	2000-09-26		0	0	0
2019	000159	3.34544e+08	4.30842e+08	4.30394e+08	3.95016e+08	1.00547e+07	6.96443e+07	1.08714e+07	4.45649e+07	295	F51	2.99622e+07	2000-09-26		0	0	0
2015	000166	1.26384e+09	2.28274e+10			0	0	0	4.43958e+09	14807	J67	3.2558e+08	2015-01-26		0	0	0
2016	000166	1.34392e+09	1.18247e+10						6.42295e+09	13831	J67	2.8127e+08	2015-01-26		0	0	0
2017	000166	1.32786e+09	9.23368e+09						6.91355e+09	14129	J67	2.90085e+08	2015-01-26		0	0	0
2018	000166	1.26348e+09	1.12746e+10						5.55631e+09	13594	J67	2.92814e+08	2015-01-26		0	0	0
2019	000166	1.13523e+09	1.8597e+10						5.05248e+09	13022	J67	2.81273e+08	2015-01-26		0	0	0
2015	000301	2.60724e+08	6.93882e+08	6.93882e+08	3.52199e+08	4.20606e+06	7.62339e+07	-1.22858e+07	8.81584e+07	627	D44	8.66626e+07	2000-05-29		0	0	0
2016	000301	6.32317e+08	7.9311e+08	7.9311e+08	4.45768e+08	1.54079e+07	9.95413e+07	-2.61898e+06	9.668e+07	655	D44	1.00515e+08	2000-05-29		0	0	0
2017	000301	3.84064e+08	1.11202e+09	1.11202e+09	7.63554e+08	8.12754e+06	9.59448e+07	3.28157e+07	1.0204e+08	573	D44	9.61643e+07	2000-05-29		0	0	0
2018	000301	1.20961e+10	1.05719e+10	1.05719e+10	9.15695e+09	1.09341e+08	1.90116e+08	1.90015e+08	1.03357e+09	13118	C28	7.7386e+08	2000-05-29		0	0	0
2019	000301	1.33544e+10	2.48878e+10	2.48878e+10	2.18684e+10	2.46258e+08	4.40953e+08	5.23636e+08	1.39881e+09	15931	C28	1.15771e+09	2000-05-29		0	0	0
2015	000333	18729881000	138783363000	138441226000	102662818000	14799769000	7441755000	138932000	10493582000	93299	C38	2852017000	2013-09-18		0	0	0
2016	000333	21056791000	159399255000	159044041000	115615437000	17678451000	9620777000	-1005979000	11652740000	96418	C38	3578000000	2013-09-18		0	0	0
2017	000333	22600724000	241667971000	240712301000	180460552000	26738673000	14780236000	815949000	22740541000	101826	C38	6695877000	2013-09-18		0	0	0
2018	000333	22437212000	261626931000	259664820000	188164557000	31085879000	17948840000	-1823040000	24709578000	114765	C38	4817456000	2013-09-18		0	0	0
2019	000333	21664682000	279246255000	278216017000	197913928000	34611231000	19169498000	-2231636000	26851139000	134897	C38	5168262000	2013-09-18		0	0	0
2015	000338	2.36658e+10	7.37199e+10	7.37199e+10	5.67601e+10	6.24617e+09	7.17382e+09	4.85837e+08	1.42714e+10	42446	C36	5.3616e+09	2007-04-30		0	0	0
2016	000338	2.58016e+10	9.31835e+10	9.31835e+10	7.21e+10	7.64463e+09	7.65168e+09	1.98823e+08	1.61435e+10	39219	C36	6.02684e+09	2007-04-30		0	0	0
2017	000338	2.70674e+10	1.51569e+11	1.51569e+11	1.18468e+11	1.03378e+10	9.60159e+09	5.90753e+08	2.24714e+10	41402	C36	7.36475e+09	2007-04-30		0	0	0
2018	000338	2.94541e+10	1.59256e+11	1.59256e+11	1.23686e+11	1.06192e+10	1.05797e+10	7.53439e+07	2.34684e+10	42103	C36	7.40392e+09	2007-04-30		0	0	0
2019	000338	2.63187e+10	1.74361e+11	1.74361e+11	1.36353e+11	1.12541e+10	1.21282e+10	2.20334e+08	2.4854e+10	43822	C36	8.07096e+09	2007-04-30		0	0	0
2015	000400	9.91822e+08	7.3463e+09	7.3463e+09	5.29213e+09	4.05371e+08	5.64382e+08	4.43933e+07	7.74441e+08	5919	C38	1.11217e+08	1997-04-18		0	0	0
2016	000400	1.03298e+09	9.60701e+09	9.60701e+09	7.37149e+09	4.47588e+08	6.16013e+08	4.53566e+07	8.58024e+08	5890	C38	1.20247e+08	1997-04-18		0	0	0
2017	000400	1.19804e+09	1.03307e+10	1.03307e+10	8.2003e+09	3.60266e+08	6.93474e+08	4.39092e+07	8.9344e+08	5662	C38	1.41034e+08	1997-04-18		0	0	0
2018	000400	1.22524e+09	8.21656e+09	8.21656e+09	6.78569e+09	3.45826e+08	7.43749e+08	4.07418e+07	9.55973e+08	5422	C38	1.76662e+08	1997-04-18		0	0	0
2019	000400	1.30494e+09	1.01561e+10	1.01561e+10	8.32385e+09	3.74681e+08	8.56721e+08	3.75702e+06	1.04541e+09	5383	C38	1.91567e+08	1997-04-18		0	0	0
2015	000401	2.46037e+10	1.11082e+10	1.11082e+10	9.40603e+09	4.05405e+08	2.30015e+09	1.4341e+09	1.40021e+09	16477	C30	2.31071e+09	1996-06-14		0	0	0
2016	000401	2.3325e+10	1.23352e+10	1.23352e+10	9.35331e+09	4.54835e+08	1.67414e+09	1.25015e+09	1.28757e+09	14536	C30	1.98983e+09	1996-06-14		0	0	0
2017	000401	2.34726e+10	1.52897e+10	1.52897e+10	1.07292e+10	6.19161e+08	2.39606e+09	1.18042e+09	1.46666e+09	14224	C30	1.92819e+09	1996-06-14		0	0	0
2018	000401	2.80155e+10	3.08486e+10	3.08486e+10	2.13979e+10	1.08248e+09	3.59732e+09	1.2697e+09	2.30887e+09	20141	C30	2.51473e+09	1996-06-14		0	0	0
2019	000401	3.26159e+10	3.4507e+10	3.4507e+10	2.17156e+10	1.25375e+09	4.22826e+09	1.18016e+09	2.96319e+09	24153	C30	3.19994e+09	1996-06-14		0	0	0
2015	000402	2.88554e+09	1.55648e+10	1.55648e+10	1.08868e+10	5.5087e+08	6.16153e+08	9.08133e+08	7.68357e+08	2732	K70	1.3012e+08	1996-06-26		0	0	0
2016	000402	2.63004e+09	1.98525e+10	1.98525e+10	1.38899e+10	8.72596e+08	6.12933e+08	8.79499e+08	8.53039e+08	3430	K70	1.3232e+08	1996-06-26		0	0	0
2017	000402	2.61089e+09	2.55193e+10	2.55193e+10	1.80146e+10	7.22539e+08	5.49967e+08	1.00095e+09	9.749e+08	3415	K70	1.29161e+08	1996-06-26		0	0	0
2018	000402	2.56595e+09	2.21134e+10	2.21134e+10	1.13665e+10	8.05952e+08	5.02337e+08	1.48878e+09	9.98134e+08	3557	K70	1.30983e+08	1996-06-26		0	0	0
2019	000402	2.50129e+09	2.6184e+10	2.6184e+10	1.567e+10	9.21634e+08	6.05445e+08	1.56473e+09	1.0344e+09	3867	K70	1.34104e+08	1996-06-26		0	0	0
2015	000403	6.15247e+08	5.00269e+08	5.00269e+08	2.35434e+08	1.11249e+07	1.44471e+08	3.10976e+07	9.89445e+07	706	C27	4.88952e+07	1996-06-28		1	0	1
2016	000403	4.7131e+08	5.61214e+08	5.61214e+08	2.46288e+08	4.95452e+07	1.70717e+08	3.08256e+07	1.33225e+08	651	C27	5.30248e+07	1996-06-28		1	0	1
2017	000403	4.47996e+08	6.85378e+08	6.85378e+08	2.94841e+08	7.81515e+07	1.89367e+08	2.78807e+07	1.51897e+08	1111	C27	5.68978e+07	1996-06-28		1	0	1
2018	000403	4.13042e+08	8.59843e+08	8.59843e+08	4.01328e+08	1.4642e+08	1.85166e+08	2.55931e+07	1.67422e+08	1063	C27	5.86351e+07	1996-06-28		0	0	0
2019	000403	3.7962e+08	9.15657e+08	9.15657e+08	436412432	1.44642e+08	1.26637e+08	2.07534e+07	1.55592e+08	875	C27	5.48028e+07	1996-06-28		0	0	0
2015	000404	1.33223e+09	6.85616e+09	6.85616e+09	5.8127e+09	1.64895e+08	5.51846e+08	-1.05194e+08	6.05897e+08	6685	C34	1.32358e+08	1996-06-19		0	0	0
2016	000404	1.35793e+09	6.96509e+09	6.96509e+09	6.00959e+09	1.57012e+08	4.88195e+08	-1.06613e+08	6.13315e+08	6447	C34	1.48998e+08	1996-06-19		0	0	0
2017	000404	1.38498e+09	8.11411e+09	8.11411e+09	7.15611e+09	177060963	5.29351e+08	1.82967e+07	6.83802e+08	6441	C34	1.65747e+08	1996-06-19		0	0	0
2018	000404	1.57372e+09	8.91081e+09	8.91081e+09	7.83972e+09	2.19444e+08	6.14638e+08	1.54743e+07	7.24069e+08	7737	C34	1.85835e+08	1996-06-19		0	0	0
2019	000404	1.54292e+09	9.58921e+09	9.58921e+09	8.56704e+09	2.25581e+08	6.69399e+08	-3.45929e+07	7.93937e+08	7802	C34	2.00977e+08	1996-06-19		0	0	0
2015	000407	6.65452e+08	2.5094e+09	2.5094e+09	2.2606e+09	1.44393e+08	1.25526e+08	6.89637e+07	1.43809e+08	1535	C26	6.43905e+07	1996-07-03		0	0	0
2016	000407	8.73538e+08	2.64979e+09	2.64979e+09	2.30605e+09	1.59008e+08	1.45266e+08	4.67611e+07	1.21665e+08	1609	D45	7.81319e+07	1996-07-03		0	0	0
2017	000407	1.05699e+09	3.82796e+09	3.82796e+09	3.26086e+09	1.65915e+08	1.41092e+08	5.33221e+07	1.13042e+08	1481	D45	7.48795e+07	1996-07-03		0	0	0
2018	000407	1.46588e+09	4.6758e+09	4.6758e+09	3.93674e+09	2.47414e+08	1.50041e+08	9.93338e+07	1.47467e+08	2001	D45	9.04112e+07	1996-07-03		0	0	0
2019	000407	1.58818e+09	5.34828e+09	5.34828e+09	4.54251e+09	2.99122e+08	1.67808e+08	7.81857e+07	1.59521e+08	2121	D45	1.0399e+08	1996-07-03		0	0	0
2015	000408	2.02376e+07	1.19904e+08	1.19904e+08	1.17583e+08	57417	1.0491e+07	818421	2.55617e+06	39	F51	1.13698e+06	1996-06-28		0	0	0
2016	000408	3.24659e+09	2.60288e+09	2.60288e+09	7.37676e+08	3.72429e+08	1.33303e+08	6.49515e+07	1.36974e+08	1894	F51	2.81967e+08	1996-06-28		1	0	1
2017	000408	3.26941e+09	3.17318e+09	3.17318e+09	855112948	5.00775e+08	6.20764e+07	4.88387e+07	1.42937e+08	1776	C26	3.22029e+08	1996-06-28		0	0	0
2018	000408	3.16143e+09	2.68057e+09	2.68057e+09	8.48454e+08	4.66162e+08	6.2968e+07	3.69172e+07	1.4192e+08	1710	C26	3.54375e+08	1996-06-28		0	0	0
2019	000408	3.78188e+09	2.06415e+09	2.06415e+09	8.43963e+08	3.70285e+08	8.38607e+07	4.23937e+07	1.54007e+08	1707	C26	4.0291e+08	1996-06-28		0	0	0
2015	000409	975662158	2.21959e+09	2.21959e+09	1.71814e+09	3.79823e+07	1.13609e+08	9.1887e+07	1.10309e+08	2357	B08	8.69347e+07	1996-06-27		0	0	0
2016	000409	9.55193e+08	2.2174e+09	2.2174e+09	1.95188e+09	6.90602e+07	1.63211e+08	1.87204e+08	1.08343e+08	2140	S90	9.82739e+07	1996-06-27		0	0	0
2017	000409	1051580655	1.43026e+09	1.43026e+09	1.29511e+09	6.14103e+07	1.53999e+08	2.01777e+08	1.26294e+08	1887	S90	1.36674e+08	1996-06-27		0	0	0
2018	000409	7.06649e+08	3.06539e+09	3.06539e+09	2.93672e+09	4.76905e+07	1.50312e+08	2.47447e+08	1.07621e+08	1548	S90	9.09151e+07	1996-06-27		1	0	1
2019	000409	6.61702e+08	2.21903e+09	2.21903e+09	2.17645e+09	5.18318e+07	1.38002e+08	1.15819e+08	1.06341e+08	1450	S90	7.74699e+07	1996-06-27		1	0	1
2015	000410	1.83094e+09	6.3839e+09	6.3839e+09	4.68985e+09	6.95625e+08	5.17764e+08	8.21811e+08	1.15848e+09	13070	C34	3.35483e+08	1996-07-18		0	0	0
2016	000410	2.82258e+09	6.24379e+09	6.24379e+09	4.80606e+09	7.61129e+08	6.26599e+08	8.38111e+08	1.21564e+09	12385	C34	3.84604e+08	1996-07-18		0	0	0
2017	000410	3.00351e+09	4.18924e+09	4.18924e+09	3.10513e+09	6.46872e+08	5.90818e+08	1.01378e+09	9.48183e+08	11877	C34	4.77469e+08	1996-07-18		1	0	1
2018	000410	3.42014e+09	5.01489e+09	5.01489e+09	3.72911e+09	4.62682e+08	4.62639e+08	8.58789e+08	7.84544e+08	8338	C34	4.43003e+08	1996-07-18		0	0	0
2019	000410	1.63832e+09	1.00214e+09	1.00214e+09	1.98199e+09	3.70985e+08	1.16998e+09	4.65535e+08	1.04058e+09	7965	C34	4.75059e+08	1996-07-18		1	0	1
2015	000411	2.65219e+08	1.54664e+10	1.54664e+10	1.46061e+10	2.48767e+08	2.63197e+08	1.15445e+08	2.36842e+08	2002	F51	4.00363e+07	1996-07-16		0	0	0
2016	000411	4.75601e+08	1.72573e+10	1.72573e+10	1.62809e+10	2.88276e+08	2.81114e+08	1.13894e+08	2.70874e+08	1981	F51	4.4614e+07	1996-07-16		0	0	0
2017	000411	5.56879e+08	1.89073e+10	1.89073e+10	1.7762e+10	3.95492e+08	3.14704e+08	1.35839e+08	3.27747e+08	2432	F51	5.64993e+07	1996-07-16		0	0	0
2018	000411	5.33026e+08	2.04921e+10	2.04921e+10	1.91377e+10	5.3784e+08	3.08391e+08	1.63148e+08	4.24714e+08	2400	F51	6.52364e+07	1996-07-16		0	0	0
2019	000411	5.56154e+08	2.46009e+10	2.46009e+10	2.29586e+10	6.56915e+08	3.63017e+08	1.69685e+08	5.04347e+08	2740	F51	88449771	1996-07-16		0	0	0
2015	000413	6.90019e+09	4.65021e+09	4.65021e+09	2.80035e+09	4.49442e+07	4.21789e+08	2.94416e+08	4.50784e+08	5050	C39	3.58032e+08	1996-09-25	200413	0	0	0
2016	000413	8.95234e+09	6.90132e+09	6.90132e+09	4.8216e+09	6.4047e+07	4.18935e+08	3.4408e+08	5.0667e+08	4461	C39	5.48832e+08	1996-09-25	200413	0	0	0
2017	000413	1.10916e+10	1.73364e+10	1.73364e+10	1.3724e+10	2.07927e+08	6.42079e+08	7.54316e+08	6.67257e+08	7931	C39	1.0367e+09	1996-09-25	200413	0	0	0
2018	000413	9.63446e+09	2.82117e+10	2.82117e+10	2.32041e+10	3.34476e+08	1.22557e+09	7.22695e+08	1.1489e+09	8606	C39	9.55776e+08	1996-09-25	200413	0	0	0
2015	000415	47865952000	9659023000	9659023000	4837447000	58525000	881077000	1665557000	408307000	530	L71	2365028000	1996-07-16		0	0	0
2016	000415	117283476000	24257548000	24257548000	15365108000	122847000	1225987000	3919816000	685512000	640	L71	5026697000	1996-07-16		0	0	0
2017	000415	180298270000	35934351000	35934351000	21151982000	175866000	1976624000	7952368000	1153911000	800	L71	8853040000	1996-07-16		0	0	0
2018	000415	181993043000	41290683000	41290683000	26178437000	194485000	1928044000	9179892000	1336203000	818	L71	8999145000	1996-07-16		0	0	0
2019	000415	198521941000	38802730000	38802730000	24366431000	186364000	1846526000	8702915000	1186100000	652	L71	9503419000	1996-07-16		0	0	0
2015	000416	4.69574e+07	2.34658e+08	1.85471e+08	334592	1.33707e+08	8.59558e+07	5.26618e+06	7.02124e+07	335	J69	4.86615e+06	1996-07-19		0	0	0
2016	000416	4.36035e+07	3.29378e+08	2.82221e+08	158039	2.5265e+08	8.108e+07	1.24064e+07	2.17728e+08	473	J69	7.62684e+06	1996-07-19		0	0	0
2017	000416	4.02979e+07	7.14184e+07	1.02089e+07	63308.2	1.36741e+07	3.24433e+07	278994	2.40089e+07	63	J69	4.77895e+06	1996-07-19		0	0	0
2018	000416	3.7091e+07	8.06113e+07	1.01309e+07	101098	1.23136e+07	3.30232e+07	732295	2.3593e+07	51	J69	4.56283e+06	1996-07-19		0	0	0
2019	000416	3.39085e+07	8.25701e+07	6.91525e+06	50017.4	9.37792e+06	3.14984e+07	1.14146e+06	2.10473e+07	50	J69	4.54163e+06	1996-07-19		0	0	0
2015	000417	1.32691e+09	9.76477e+09	9.76477e+09	7.82472e+09	3.85503e+08	8.85749e+08	-2.83894e+07	5.67881e+08	8280	F52	2.01962e+08	1996-08-12		0	0	0
2016	000417	1.39383e+09	9.73584e+09	9.73584e+09	7.7992e+09	3.95373e+08	8.73819e+08	-868227	5.8446e+08	7980	F52	2.11403e+08	1996-08-12		0	0	0
2017	000417	1.70452e+09	1.03899e+10	1.03899e+10	8.29446e+09	4.45182e+08	9.43385e+08	1.3862e+07	6.52182e+08	9248	F52	2.37331e+08	1996-08-12		0	0	0
2018	000417	2.1616e+09	1.06819e+10	1.06819e+10	8.60038e+09	4.64912e+08	1.02984e+09	4.31327e+06	7.09265e+08	9558	F52	2.45804e+08	1996-08-12		0	0	0
2019	000417	2.14001e+09	1.09086e+10	1.09086e+10	8.75201e+09	5.09689e+08	1.08532e+09	3.07863e+07	7.80225e+08	9561	F52	2.59634e+08	1996-08-12		0	0	0
2015	000418	1.01953e+09	1.31316e+10	1.31316e+10	9.64639e+09	1.95783e+09	5.39747e+08	-1.10113e+08	8.93989e+08	7872	C38	1.27777e+08	1997-03-28		0	0	0	2019-06-21
2016	000418	9.70859e+08	1.63349e+10	1.63349e+10	1.21112e+10	2.32565e+09	5.05321e+08	-1.54826e+08	9.77298e+08	7686	C38	1.30052e+08	1997-03-28		0	0	0	2019-06-21
2017	000418	1.02967e+09	2.13847e+10	2.13847e+10	1.59829e+10	2.87285e+09	7.28323e+08	-7.1809e+07	1.26702e+09	9890	C38	1.43088e+08	1997-03-28		0	0	0	2019-06-21
2018	000418	1.12104e+09	2.36369e+10	2.36369e+10	1.7444e+10	3.35168e+09	9.14745e+08	-5.3173e+08	1.53925e+09	11459	C38	1.75607e+08	1997-03-28		0	0	0	2019-06-21
2015	000419	1.06406e+09	4.22873e+09	4.16471e+09	3.37725e+09	2.58742e+08	4.44251e+08	-1.04096e+07	2.35856e+08	4013	F52	1.19486e+08	1996-08-16		0	0	0
2016	000419	1.23267e+09	3.86039e+09	3.77395e+09	3.0199e+09	2.68317e+08	4.20218e+08	-4.72595e+06	2.38258e+08	4175	F52	1.10764e+08	1996-08-16		0	0	0
2017	000419	1.16721e+09	4.04468e+09	3923627320	3.13874e+09	2.81513e+08	4.33097e+08	4.55032e+06	2.44708e+08	3860	F52	1.18935e+08	1996-08-16		0	0	0
2018	000419	1.10325e+09	3.9401e+09	3.76461e+09	2.96284e+09	2.76405e+08	4.41294e+08	-1.39387e+06	2.34886e+08	3071	F52	1.13179e+08	1996-08-16		0	0	0
2019	000419	1.05041e+09	3.64004e+09	3.45566e+09	2.70519e+09	2.65276e+08	4.00516e+08	-1.2287e+06	2.3981e+08	2807	F52	1.07159e+08	1996-08-16		0	0	0
2015	000420	1.26231e+09	1.03623e+09	1.03623e+09	8.85446e+08	3.03901e+07	8.31473e+07	6.08718e+07	1.90879e+08	3754	C28	9.74781e+07	1996-08-02		0	0	0
2016	000420	1.54049e+09	1.39452e+09	1.39452e+09	1.23159e+09	3.62286e+07	6.28015e+07	3.47731e+07	2.23014e+08	3985	C28	1.14686e+08	1996-08-02		0	0	0
2017	000420	2.77331e+09	2.19782e+09	2.19782e+09	1.94109e+09	4.14105e+07	5.83379e+07	7.50691e+07	2.58918e+08	4664	C28	1.56071e+08	1996-08-02		0	0	0
2018	000420	2.9505e+09	2.5624e+09	2.5624e+09	2.10835e+09	5.76242e+07	9.44054e+07	1.32501e+08	3.11088e+08	5302	C28	2.02397e+08	1996-08-02		0	0	0
2019	000420	4.78457e+09	2.69057e+09	2.69057e+09	2.15226e+09	5.81491e+07	1.00679e+08	2.21815e+08	3.6548e+08	5520	C28	5.14088e+07	1996-08-02		0	0	0
2015	000421	2.6947e+09	4.00385e+09	3.98406e+09	3.34291e+09	3.61583e+08	1.63578e+08	4.17846e+07	7.743e+08	6423	D45	2.07385e+08	1996-08-06		0	0	0
2016	000421	2.72495e+09	3.90157e+09	3.88766e+09	3.10523e+09	3.76989e+08	1.86083e+08	2.75838e+07	5.99641e+08	2914	D45	2.1176e+08	1996-08-06		0	0	0
2017	000421	2.92824e+09	3.60932e+09	3.60932e+09	2.71833e+09	3.63793e+08	1.57237e+08	2.7195e+07	3.92866e+08	2871	D45	1.842e+08	1996-08-06		0	0	0
2018	000421	3.15886e+09	3.50791e+09	3.50791e+09	2.69275e+09	3.64654e+08	1.61546e+08	3.24527e+07	4.12794e+08	2617	D45	1.8844e+08	1996-08-06		0	0	0
2019	000421	3.27496e+09	3.5937e+09	3.5937e+09	2.90845e+09	3.31976e+08	1.66192e+08	3.56765e+07	4.67246e+08	3412	D45	2.00869e+08	1996-08-06		0	0	0
2015	000422	1.94699e+10	1.83374e+10	1.83374e+10	1.55244e+10	9.72545e+08	5.26816e+08	1.07638e+09	6.44059e+08	9742	C26	1.51766e+09	1996-08-15		0	0	0
2016	000422	2.0673e+10	1.51819e+10	1.51819e+10	1.33752e+10	1.12728e+09	5.89843e+08	9.38316e+08	6.9203e+08	8395	C26	1.57057e+09	1996-08-15		0	0	0
2017	000422	2.05192e+10	1.19554e+10	1.19554e+10	1.16554e+10	7.217e+08	1.55316e+09	1.05314e+09	6.34002e+08	9871	C26	1.75064e+09	1996-08-15		0	0	0
2018	000422	1.05341e+10	1.28123e+10	1.28123e+10	1.04554e+10	5.06777e+08	1.21906e+09	9.42739e+08	7.43747e+08	8442	C26	1.44681e+09	1996-08-15		1	0	1
2019	000422	1.00099e+10	1.466e+10	1.466e+10	1.25744e+10	5.82189e+08	1.04114e+09	8.004e+08	6.78861e+08	8401	C26	1.11774e+09	1996-08-15		1	0	1
2015	000423	1.36315e+09	5.44966e+09	5.44966e+09	1.92875e+09	1.27678e+09	4.23183e+08	-1.74305e+07	3.78733e+08	5117	C27	9.86399e+07	1996-07-29		0	0	0
2016	000423	1.41793e+09	6.31714e+09	6.31714e+09	2.08752e+09	1.61792e+09	4.92838e+08	-1.65035e+07	4.25085e+08	4391	C27	1.06074e+08	1996-07-29		0	0	0
2017	000423	1.70965e+09	7.37234e+09	7.37234e+09	2.57696e+09	1.80517e+09	5.78074e+08	1.17856e+07	5.08098e+08	4817	C27	1.11825e+08	1996-07-29		0	0	0
2018	000423	1.73405e+09	7.33832e+09	7.33832e+09	2.49575e+09	1.77608e+09	6.03317e+08	1.56637e+07	5.82216e+08	4836	C27	1.19994e+08	1996-07-29		0	0	0
2019	000423	2.15629e+09	2.95862e+09	2.95862e+09	1.5488e+09	1.32685e+09	4.99561e+08	3.75549e+07	6.22285e+08	4952	C27	1.4433e+08	1996-07-29		0	0	0
2015	000425	6.02766e+09	1.66578e+10	1.66578e+10	1.32429e+10	1.21873e+09	1.47152e+09	1.05841e+09	2.08732e+09	14559	C35	8.01689e+08	1996-08-28		0	0	0
2016	000425	7.54698e+09	1.68912e+10	1.68912e+10	1.36072e+10	1.27748e+09	1.5025e+09	-5.48321e+07	1.75683e+09	13461	C35	7.65742e+08	1996-08-28		0	0	0
2017	000425	7.19217e+09	2.91311e+10	2.91311e+10	2.36291e+10	1.65153e+09	2.16632e+09	3.18474e+08	2.0406e+09	13620	C35	8.70646e+08	1996-08-28		0	0	0
2018	000425	7.17891e+09	4.441e+10	4.441e+10	3.69984e+10	2.27156e+09	2.56167e+09	-1.82716e+07	2.33344e+09	14318	C35	1.05239e+09	1996-08-28		0	0	0
2019	000425	7.59618e+09	5.9176e+10	5.9176e+10	4.88479e+10	2.85978e+09	3.00938e+09	-1.45911e+07	2.74158e+09	14449	C35	1.06331e+09	1996-08-28		0	0	0
2015	000426	1.34007e+09	8.29713e+08	8.29713e+08	5.66e+08	6.90509e+06	1.79425e+08	4.34051e+07	5.76101e+07	254	B09	1.9565e+08	1996-08-28		0	0	0
2016	000426	1.45921e+09	8.6571e+08	8.6571e+08	4.78822e+08	3.50404e+06	2.00957e+08	5.35214e+07	5.57965e+07	323	B09	1.51696e+08	1996-08-28		0	0	0
2017	000426	3.32633e+09	2.11144e+09	2.11144e+09	7.69851e+08	5.58474e+06	2.24941e+08	1.81801e+08	7.8035e+07	315	B09	3.34543e+08	1996-08-28		0	0	0
2018	000426	2.86211e+09	2.439e+09	2.439e+09	9.24629e+08	6.15982e+06	2.41407e+08	1.65154e+08	6.34045e+07	378	B09	3.01895e+08	1996-08-28		0	0	0
2019	000426	2.91424e+09	8.73661e+08	8.73661e+08	4.46989e+08	3.29484e+06	2.57818e+08	1.64707e+08	3.88956e+07	332	B09	1.97237e+08	1996-08-28		0	0	0
2015	000428	3.43191e+09	1.19459e+09	1.19459e+09	5.46417e+08	2.40227e+07	6.24339e+08	1.34503e+08	3.00968e+08	5298	H61	2.90945e+08	1996-08-08		0	0	0
2016	000428	3.71226e+09	1.00378e+09	1.00378e+09	4.36127e+08	2.28481e+07	5.95045e+08	2.76645e+08	2.66087e+08	5323	H61	2.86356e+08	1996-08-08		0	0	0
2017	000428	3.47072e+09	1.06309e+09	1.06309e+09	4.76237e+08	3.32557e+07	6.06964e+08	2.75056e+08	2.97498e+08	5197	H61	2.91213e+08	1996-08-08		0	0	0
2018	000428	3290017374	9.5813e+08	9.5813e+08	4.42259e+08	2.72368e+07	5.77453e+08	2.6113e+08	3.10844e+08	4818	H61	2.69642e+08	1996-08-08		0	0	0
2019	000428	2.98811e+09	1.11055e+09	1.11055e+09	5.4598e+08	2.35323e+07	5.34443e+08	2.38829e+08	2.96034e+08	4450	H61	2.30245e+08	1996-08-08		0	0	0
2015	000429	6.59111e+09	1.5455e+09	1.5455e+09	8.67986e+08	0	1.66209e+08	3.42004e+08	2.17287e+08	1379	G54	6.10366e+08	1998-02-20	200429	0	0	0
2016	000429	9.28582e+09	2.82505e+09	2.82505e+09	1.28103e+09		1.8979e+08	3.40854e+08	3.11802e+08	2241	G54	8.93936e+08	1998-02-20	200429	0	0	0
2017	000429	8.50543e+09	3.08906e+09	3.08906e+09	1.24712e+09		1.89586e+08	2.47307e+08	3.17865e+08	2191	G54	8.27837e+08	1998-02-20	200429	0	0	0
2018	000429	7.60005e+09	3.21869e+09	3.21869e+09	1.2791e+09		1.8471e+08	2.12593e+08	3.3171e+08	2197	G54	8.10238e+08	1998-02-20	200429	0	0	0
2019	000429	8.9257e+09	3.05794e+09	3.05794e+09	1.35641e+09		1.92183e+08	2.13705e+08	3.53578e+08	2154	G54	8.42676e+08	1998-02-20	200429	0	0	0
2015	000430	5.63504e+08	6.7488e+08	6.7488e+08	3.83017e+08	3.13729e+07	6.40195e+07	8.23381e+06	8.68085e+07	1093	N78	5.05703e+07	1996-08-29		0	0	0
2016	000430	627056179	5.92183e+08	5.92183e+08	3.58368e+08	3.42175e+07	7.67539e+07	1.62481e+07	1.06279e+08	1274	N78	7.38609e+07	1996-08-29		0	0	0
2017	000430	6.06994e+08	5.4965e+08	5.4965e+08	3.79109e+08	3.1732e+07	9.84862e+07	1.75596e+07	1.13523e+08	1170	N78	9.78589e+07	1996-08-29		0	0	0
2018	000430	5.85305e+08	4.68394e+08	4.68394e+08	3.20765e+08	2.26682e+07	8.0388e+07	4.15273e+06	1.04754e+08	1139	N78	9.04659e+07	1996-08-29		0	0	0
2019	000430	5.36633e+08	4.25259e+08	4.25259e+08	2.9795e+08	2.26742e+07	7.52563e+07	4.16904e+06	1.06361e+08	1118	N78	9.36941e+07	1996-08-29		0	0	0
2015	000488	2.41697e+10	2.01926e+10	2.01926e+10	1.47647e+10	1.19096e+09	1.38465e+09	1.62014e+09	8.84488e+08	11893	C22	1.4117e+09	2000-11-20	200488	0	0	0
2016	000488	2.88116e+10	2.25669e+10	2.25669e+10	1.57873e+10	1.16648e+09	1.44146e+09	1.47837e+09	1.094e+09	12986	C22	1.44027e+09	2000-11-20	200488	0	0	0
2017	000488	2.82275e+10	2.94725e+10	2.94725e+10	1.97292e+10	1.30447e+09	1.90937e+09	2.1173e+09	1.02249e+09	13579	C22	1.71984e+09	2000-11-20	200488	0	0	0
2018	000488	2.7914e+10	2.88758e+10	2.88758e+10	1.98458e+10	1.1905e+09	1.89771e+09	2.74149e+09	1.26377e+09	15191	C22	1.74401e+09	2000-11-20	200488	0	0	0
2019	000488	3.44399e+10	3.03954e+10	3.03954e+10	2.17739e+10	1.2972e+09	2.12704e+09	2.91603e+09	1.45772e+09	13677	C22	1.91367e+09	2000-11-20	200488	0	0	0
2015	000498	4.15813e+08	7.41869e+09	7.41869e+09	6.31962e+09	0	3.57945e+08	5.69737e+07	4.90146e+08	6753	E48	6.79752e+07	1997-06-09		0	0	0
2016	000498	5.49448e+08	8.14765e+09	8.14765e+09	6.98258e+09		3.89868e+08	6.703e+07	8.14456e+08	7953	E48	1.33217e+08	1997-06-09		0	0	0
2017	000498	6.43249e+08	1.23847e+10	1.23847e+10	1.08132e+10		4.33626e+08	7.925e+07	1.02293e+09	8445	E48	1.32814e+08	1997-06-09		0	0	0
2018	000498	6.48182e+08	1.52716e+10	1.52716e+10	1.36424e+10		5.72278e+08	1.19334e+08	1.14905e+09	8703	E48	1.2265e+08	1997-06-09		0	0	0
2019	000498	9.08404e+08	2.32605e+10	2.32605e+10	2.11027e+10		8.58317e+08	1.21888e+08	1.45274e+09	10394	E48	1.58507e+08	1997-06-09		0	0	0
2015	000501	7.35686e+09	1.75237e+10	1.75237e+10	1.37102e+10	2.21509e+09	2.97689e+08	85328745	9.36567e+08	13368	F52	4.06019e+08	1992-11-20		0	0	0
2016	000501	7.12762e+09	1.76896e+10	1.76896e+10	1.37614e+10	2.15814e+09	2.67579e+08	4.83848e+07	9.20517e+08	11589	F52	4.04237e+08	1992-11-20		0	0	0
2017	000501	6.79503e+09	1.81221e+10	1.81221e+10	1.40075e+10	2.08161e+09	2.59502e+08	6.41505e+06	9.64308e+08	11482	F52	3.93678e+08	1992-11-20		0	0	0
2018	000501	6.66679e+09	1.77056e+10	1.77056e+10	1.3753e+10	2.04106e+09	2.52142e+08	4.61904e+06	9.04508e+08	9118	F52	3.92677e+08	1992-11-20		0	0	0
2019	000501	6.46479e+09	1.77561e+10	1.77561e+10	1.37735e+10	1.95726e+09	2.77114e+08	1.70518e+07	9.24769e+08	9376	F52	3.81055e+08	1992-11-20		0	0	0
2015	000502	3.13542e+07	1.97645e+07	1.97645e+07	1.24913e+07	599086	2.98492e+07	-277337	1.60554e+07	184	K70	2.3165e+06	1992-11-23		0	0	0
2016	000502	2.88946e+07	2.99501e+08	2.99501e+08	1.37938e+08	386137	7.94822e+07	-1.19986e+06	4.17911e+07	216	K70	3.70797e+06	1992-11-23		0	0	0
2017	000502	2.30139e+07	2.20613e+07	2.20613e+07	1.9876e+07	3.63983e+06	7.64969e+07	-2.19843e+06	5.52993e+07	192	K70	6.36635e+06	1992-11-23		0	0	0
2018	000502	2.23963e+07	1.74143e+07	1.74143e+07	1.48359e+07	3.30703e+06	4.24008e+07	-2.29623e+06	3.47753e+07	127	K70	4.3963e+06	1992-11-23		0	0	0
2019	000502	2.13941e+07	1.63187e+07	1.63187e+07	1.35448e+07		1.69349e+07	-1.36893e+06	1.48522e+07	133	K70	1.19717e+06	1992-11-23		0	0	0
2015	000503	7.06336e+07	1.93827e+08	1.93827e+08	1.10091e+08	1.94238e+07	1.4047e+08	-1.64209e+07	1.36449e+08	1581	I64	24968682	1992-11-30		0	0	0
2016	000503	4.70274e+07	2.16833e+08	2.16833e+08	1.47247e+08	2.29164e+07	154516416	-1.67655e+07	1.71528e+08	1737	I64	3.10107e+07	1992-11-30		0	0	0
2017	000503	3.9156e+07	1.83994e+08	1.83994e+08	1.80782e+08	2.17289e+07	1.66961e+08	1.346e+07	2.12185e+08	1167	I64	3.75383e+07	1992-11-30		0	0	0
2018	000503	3.30686e+07	9.548e+07	9.548e+07	1.55557e+08	8.98672e+06	1.21062e+08	-1.84541e+07	1.83291e+08	1223	I64	3.37658e+07	1992-11-30		0	0	0
2019	000503	1.23895e+07	1.29913e+08	1.29913e+08	1.63316e+08	1.63972e+07	1.2136e+08	-1.61144e+07	2.05465e+08	1157	I64	3.49012e+07	1992-11-30		0	0	0
2015	000504	3.4723e+07	1.33742e+07	1.33742e+07	1.19311e+07	598683	1.87741e+07	856422	1.0608e+07	89	R85	4.57205e+06	1992-12-08		0	0	0
2016	000504	1.10812e+07	6.72514e+07	6.72514e+07	4.55838e+07	1.63465e+06	2.53373e+07	3.19365e+06	1.06645e+07	65	R85	4.3237e+06	1992-12-08		1	0	1
2017	000504	1.03035e+07	6.7393e+07	6.7393e+07	4.95878e+07	6.47731e+06	3.75437e+07	8.52928e+06	1.11199e+07	143	R85	1.03046e+07	1992-12-08		0	0	0
2018	000504	1.90186e+07	9.53817e+07	9.53817e+07	3.26099e+07	2.05507e+07	5.43654e+07	1.06423e+07	4.09649e+07	365	M75	1.25011e+07	1992-12-08		0	0	0
2019	000504	1.16546e+07	1.34161e+08	1.34161e+08	4.96822e+07	3.47312e+07	5.53016e+07	1.04612e+07	5.51869e+07	351	M75	6.59864e+06	1992-12-08		1	0	1
2015	000505	4.09327e+08	2.67069e+08	2.67069e+08	2.08475e+08	1.315e+07	9.47188e+07	1.22512e+08	1.7113e+08	3719	K70	3.92155e+07	1992-12-21	200505	0	0	0
2016	000505	2.2041e+08	9.69141e+08	9.69141e+08	7.05844e+08	2.19031e+07	1.02938e+08	7.87424e+07	2.05975e+08	3743	K70	3.38397e+07	1992-12-21	200505	1	0	1
2017	000505	1.33341e+09	7.91764e+09	7.91764e+09	7.18133e+09	1.84694e+08	2.36344e+08	3.20188e+07	3.90807e+08	2968	K70	1.21244e+08	1992-12-21	200505	0	0	0
2018	000505	1.2718e+09	7.40912e+09	7.40912e+09	6.74532e+09	1.93741e+08	1.92905e+08	4.84878e+07	2.87852e+08	2990	C13	1.17878e+08	1992-12-21	200505	0	0	0
2019	000505	1.21045e+09	7.44029e+09	7.44029e+09	6.81406e+09	1.96227e+08	1.83286e+08	3.31599e+07	3.32965e+08	2971	C13	1.25152e+08	1992-12-21	200505	0	0	0
2015	000506	3.67924e+08	1.38783e+09	1.38783e+09	1.039e+09	1.11188e+07	1.06125e+08	-1.59818e+07	1.49588e+08	1428	B09	6.99119e+07	1993-03-12		0	0	0
2016	000506	4.49163e+08	8.12133e+08	8.12133e+08	5.07342e+08	1.74975e+07	1.02149e+08	8.14878e+06	1.5856e+08	1538	B09	7.02484e+07	1993-03-12		0	0	0
2017	000506	5.66067e+08	7.69082e+08	7.69082e+08	6.88135e+08	1.59013e+07	1.01397e+08	8.97816e+07	1.59722e+08	1650	B09	1.077e+08	1993-03-12		0	0	0
2018	000506	5.66677e+08	4.9646e+08	4.9646e+08	4.66846e+08	8.85122e+06	7.76602e+07	3.10583e+07	1.21985e+08	1503	B09	1.16751e+08	1993-03-12		0	0	0
2019	000506	5.34236e+08	5.15388e+08	5.15388e+08	4.79533e+08	6.15996e+06	7.93924e+07	5.9861e+07	1.20356e+08	1500	B09	1.38696e+08	1993-03-12		0	0	0
2015	000507	2.16375e+09	2.02266e+09	2.02266e+09	1.63299e+09	8.65283e+07	1.39606e+08	1.07191e+08	1.91147e+08	1993	G55	1.28026e+08	1993-03-26		0	0	0
2016	000507	2.53434e+09	1.80113e+09	1.80113e+09	1.39763e+09	7.86817e+07	1.31871e+08	1.02422e+08	2.0719e+08	2031	G55	1.51872e+08	1993-03-26		0	0	0
2017	000507	2.53374e+09	1.86064e+09	1.86064e+09	1.41112e+09	8.33882e+07	1.362e+08	1.11053e+08	2.27696e+08	2102	G55	1.68559e+08	1993-03-26		0	0	0
2018	000507	2.62053e+09	2.61496e+09	2.61496e+09	2.11369e+09	9.25119e+07	1.72499e+08	1.22305e+08	2.65253e+08	2898	G55	1.80312e+08	1993-03-26		0	0	0
2019	000507	2.95003e+09	3.32182e+09	3.32182e+09	2.794e+09	9.49772e+07	2.00434e+08	1.01703e+08	2.97514e+08	2420	G55	1.92082e+08	1993-03-26		0	0	0
2015	000509	1.18272e+08	1.76837e+08	1.76837e+08	1.45855e+08	8.51725e+06	5.0302e+07	1.20763e+07	3.27231e+07	369	C29	1.61989e+07	1993-05-07		0	0	0
2016	000509	2.02544e+07	7.8835e+07	7.8835e+07	7.33823e+07	6.6442e+06	7.47862e+07	5.98196e+06	2.46815e+07	70	C29	1.75948e+07	1993-05-07		0	0	0
2017	000509	1.20378e+07	2.24089e+09	2.24089e+09	2.21955e+09	122353	3.72073e+07	502393	1.1893e+07	70	C29	3.9286e+06	1993-05-07		0	0	0
2018	000509	1.0511e+07	1.2091e+09	1.2091e+09	1.18218e+09	2.99673e+06	4.36942e+07	232816	2.21403e+07	64	C29	4.52699e+06	1993-05-07		0	0	0
2019	000509	1.45756e+07	7.01221e+07	7.01221e+07	3.46076e+07	3.66157e+06	2.90692e+07	10920.4	2.48144e+07	62	C29	6.02342e+06	1993-05-07		0	0	0
2015	000510	1.01316e+09	1.62009e+09	1.62009e+09	1.53049e+09	6.32467e+07	1.27942e+08	3.84151e+07	1.66551e+08	2811	C26	1.37937e+08	1993-05-07		1	0	1
2016	000510	9.45023e+08	1.53415e+09	1.53415e+09	1.27259e+09	4.75372e+07	1.29477e+08	1.89845e+07	1.70413e+08	2589	C26	1.2351e+08	1993-05-07		0	0	0
2017	000510	9.03003e+08	1.72815e+09	1.72815e+09	1.43225e+09	4.99617e+07	1.60358e+08	1.11656e+07	1.97185e+08	2537	C26	1.22471e+08	1993-05-07		0	0	0
2018	000510	8.57146e+08	2.06939e+09	2.06939e+09	1.71983e+09	3.24495e+07	1.69644e+08	1.82701e+07	2.27424e+08	2495	C26	1.14825e+08	1993-05-07		0	0	0
2019	000510	8.05512e+08	2.31907e+09	2.31907e+09	2.00903e+09	3.42414e+07	1.85686e+08	1.3957e+07	2.39921e+08	2485	C26	1.09101e+08	1993-05-07		0	0	0
2015	000511	2.2055e+06	1.11615e+09	1.11615e+09	1.09902e+09	5.42257e+06	3.42921e+07	1.09277e+08	9.22303e+06	74	C30	1.19493e+06	1993-05-18		0	0	0	2018-07-18
2016	000511	4.87695e+06	1.41566e+09	1.41566e+09	1.4119e+09	3.0125e+06	4.63309e+07	1.11258e+08	1.51603e+07	128	C30	873849	1993-05-18		0	0	0	2018-07-18
2017	000511	5.24708e+07	2.41229e+09	2.41229e+09	2.06774e+09	9.0722e+06	5.7262e+07	1.69509e+08	2.29312e+07	179	C30	4.3004e+06	1993-05-18		0	0	0	2018-07-18
2015	000513	3.32377e+09	6.62052e+09	6.62052e+09	2.57533e+09	2.54168e+09	6.06302e+08	2.7204e+07	5.02821e+08	5913	C27	3.20962e+08	1993-10-28		0	0	0
2016	000513	3.34098e+09	7.65178e+09	7.65178e+09	2.74779e+09	3.07037e+09	7.24603e+08	5.4115e+06	5.74563e+08	6297	C27	3.74003e+08	1993-10-28		0	0	0
2017	000513	3.32122e+09	8.53097e+09	8.53097e+09	3.08308e+09	3.26517e+09	9.33972e+08	-3.90078e+07	6.6201e+08	6963	C27	3.74506e+08	1993-10-28		0	0	0
2018	000513	3217576074	8.86066e+09	8.86066e+09	3.35966e+09	3.26728e+09	1.09535e+09	-2.51952e+08	8.80652e+08	7671	C27	3.81566e+08	1993-10-28		0	0	0
2019	000513	3.1601e+09	9.3847e+09	9.3847e+09	3.39173e+09	3.09322e+09	1.36224e+09	-2.20799e+08	9.71709e+08	9019	C27	4.15495e+08	1993-10-28		0	0	0
2015	000514	1.54994e+09	1.15504e+09	1.15504e+09	8.86997e+08	2.90262e+07	7.24565e+07	1.24868e+08	1.09785e+08	1263	K70	1.08098e+08	1993-07-12		0	0	0
2016	000514	753189936	6.82626e+08	6.82626e+08	443929361	3.09438e+07	5.83938e+07	1.03636e+08	1.05686e+08	1163	K70	1.08459e+08	1993-07-12		0	0	0
2017	000514	7.24811e+08	1.04085e+09	1.04085e+09	7.87664e+08	3.05781e+07	3.64167e+07	5.64813e+07	7.24992e+07	701	K70	6.81835e+07	1993-07-12		0	0	0
2018	000514	6.97789e+08	5.40039e+08	5.40039e+08	4.11724e+08	2.3761e+07	3.53733e+07	4.78515e+07	8.58956e+07	740	K70	6.70006e+07	1993-07-12		0	0	0
2019	000514	6.72015e+08	8.65677e+08	8.65677e+08	4.96784e+08	2.71125e+07	4.82063e+07	3.83243e+07	8.70464e+07	766	K70	6.83321e+07	1993-07-12		0	0	0
2015	000516	1.50187e+09	3.90037e+09	3.90037e+09	3.1113e+09	1.19527e+08	3.19355e+08	1.94979e+07	3.12365e+08	3579	F52	1.06268e+08	1993-08-09		0	0	0
2016	000516	1.4898e+09	3.93068e+09	3.93068e+09	3.13476e+09	1.11348e+08	3.24451e+08	1.14049e+07	3.35634e+08	3582	F52	1.19553e+08	1993-08-09		0	0	0
2017	000516	1.41644e+09	4.0595e+09	4.0595e+09	3.25214e+09	1.04024e+08	3.43402e+08	1.29879e+07	3.67635e+08	3724	F52	1.2722e+08	1993-08-09		0	0	0
2018	000516	6.27739e+08	2.03935e+09	2.03935e+09	1.58857e+09	3.63599e+07	2.77442e+08	-8.58415e+06	3.75481e+08	2827	Q83	9.12938e+07	1993-08-09		0	0	0
2019	000516	4.53592e+09	9.90953e+08	9.90953e+08	8.49143e+08	1.12964e+07	4.00541e+08	4.248e+07	5.11146e+08	6225	Q83	1.28653e+08	1993-08-09		0	0	0
2015	000517	5.57758e+06	1.12446e+09	1.12446e+09	7.9807e+08	2.47863e+07	6.89485e+07	5.74955e+07	8.78099e+07	911	K70	27572381	1993-08-06		0	0	0
2016	000517	5.05589e+06	1.72764e+09	1.72764e+09	1.30761e+09	2.65003e+07	7.13524e+07	1.02364e+08	9.23127e+07	936	K70	2.92912e+07	1993-08-06		0	0	0
2017	000517	6.62554e+06	4.26422e+09	4.26422e+09	3.20375e+09	6.57813e+07	7.6941e+07	9.44609e+07	1.2038e+08	1182	K70	2.9762e+07	1993-08-06		0	0	0
2018	000517	1.01919e+07	3.96777e+09	3.96777e+09	2.61289e+09	1.36697e+08	1.33675e+08	9.24265e+07	1.72629e+08	1432	K70	3.17017e+07	1993-08-06		0	0	0
2019	000517	2.41716e+07	6.66258e+09	6.66258e+09	3.89037e+09	3.80103e+08	1.7789e+08	1.30226e+08	2.53245e+08	1595	K70	3.33735e+07	1993-08-06		0	0	0
2015	000518	2.61942e+08	2.37844e+08	2.37844e+08	9.00141e+07	5.59944e+07	8.44631e+07	5.76893e+06	3.00469e+07	430	C27	2.37562e+07	1993-09-08		0	0	0
2016	000518	2.38815e+08	3.27313e+08	3.27313e+08	1.13184e+08	1.05615e+08	8.30961e+07	1.3316e+07	33285400	413	C27	2.66867e+07	1993-09-08		0	0	0
2017	000518	7.33762e+07	3.46055e+08	3.46055e+08	8.28477e+07	1.68239e+08	7.98258e+07	1.86726e+06	3.01024e+07	280	C27	2.11361e+07	1993-09-08		0	0	0
2018	000518	8.32525e+07	3.95514e+08	3.95514e+08	9.83653e+07	2.2001e+08	9.37419e+07	2.73894e+06	3.10265e+07	314	C27	1.83544e+07	1993-09-08		0	0	0
2019	000518	8.093e+07	4.17878e+08	4.17878e+08	1.069e+08	1.51301e+08	1.23332e+08	3.20122e+06	3.67173e+07	331	C27	1.90544e+07	1993-09-08		0	0	0
2015	000519	1.801e+09	1.52952e+09	1.52952e+09	9.79646e+08	5.10586e+07	1.90091e+08	8.34956e+06	2.63833e+08	4520	C30	2.81956e+08	1993-10-08		0	0	0
2016	000519	2.53948e+09	3.80091e+09	3.80091e+09	2.9882e+09	9.26487e+07	480853816	1.46435e+07	7.43907e+08	10464	C30	4.35751e+08	1993-10-08		0	0	0
2017	000519	2.43424e+09	4.77537e+09	4.77537e+09	3.86341e+09	8.6616e+07	5.56697e+08	-6.08348e+06	7.73352e+08	8838	C35	4.358e+08	1993-10-08		0	0	0
2018	000519	2.22159e+09	4.95359e+09	4.95359e+09	3.8078e+09	8.32444e+07	5.91865e+08	-2.53293e+07	8.55518e+08	8084	C35	4.1232e+08	1993-10-08		0	0	0
2019	000519	2.20655e+09	5.32163e+09	5.32163e+09	4.19091e+09	7.82581e+07	6.97013e+08	-3.80808e+07	9.18835e+08	8342	C35	3.63707e+08	1993-10-08		0	0	0
2015	000520	1.15485e+08	7.6999e+08	7.6999e+08	6.62154e+08	1.09135e+07	6.67074e+07	-701157	1.00159e+08	565	G55	4.33133e+06	1993-10-25		0	0	0
[truncated: 16,187 more rows]
